# Supplementary material for: Persistent paramagnons in high-temperature infinite-layer nickelate superconductors
Source: Nat Commun. 2026 May 20;17:6645. doi: 10.1038/s41467-026-73083-3 (PMC13381760; doi:10.1038/s41467-026-73083-3)
Supplement: Supplementary file 3 — Source Data [file 41467_2026_73083_MOESM3_ESM.zip]

Archive with 62 entries (57 files):
- source_data/
- __MACOSX/._source_data
- source_data/.DS_Store
- __MACOSX/source_data/._.DS_Store
- source_data/Figure2/
- __MACOSX/source_data/._Figure2
- source_data/Figure3/
- __MACOSX/source_data/._Figure3
- source_data/Supplementary_Figure/
- __MACOSX/source_data/._Supplementary_Figure
- source_data/Figure1/
- __MACOSX/source_data/._Figure1
- source_data/Figure2/Figure2c.xlsx
- __MACOSX/source_data/Figure2/._Figure2c.xlsx
- source_data/Figure2/Figure2b.xlsx
- __MACOSX/source_data/Figure2/._Figure2b.xlsx
- source_data/Figure2/Figure2e.xlsx
- __MACOSX/source_data/Figure2/._Figure2e.xlsx
- source_data/Figure2/Figure2d.xlsx
- __MACOSX/source_data/Figure2/._Figure2d.xlsx
- source_data/Figure2/Figure2a.xlsx
- __MACOSX/source_data/Figure2/._Figure2a.xlsx
- source_data/Figure3/Figure3e.xlsx
- __MACOSX/source_data/Figure3/._Figure3e.xlsx
- source_data/Figure3/Figure3d.xlsx
- __MACOSX/source_data/Figure3/._Figure3d.xlsx
- source_data/Figure3/Figure3c.xlsx
- __MACOSX/source_data/Figure3/._Figure3c.xlsx
- source_data/Figure3/Figure3b.xlsx
- __MACOSX/source_data/Figure3/._Figure3b.xlsx
- source_data/Figure3/Figure3a.xlsx
- __MACOSX/source_data/Figure3/._Figure3a.xlsx
- source_data/Supplementary_Figure/Sfig1.xlsx
- __MACOSX/source_data/Supplementary_Figure/._Sfig1.xlsx
- source_data/Supplementary_Figure/Sfig7.xlsx
- __MACOSX/source_data/Supplementary_Figure/._Sfig7.xlsx
- source_data/Supplementary_Figure/Sfig6.xlsx
- __MACOSX/source_data/Supplementary_Figure/._Sfig6.xlsx
- source_data/Supplementary_Figure/Sfig9.xlsx
- __MACOSX/source_data/Supplementary_Figure/._Sfig9.xlsx
- source_data/Supplementary_Figure/Sfig5.xlsx
- __MACOSX/source_data/Supplementary_Figure/._Sfig5.xlsx
- source_data/Supplementary_Figure/Sfig4.xlsx
- __MACOSX/source_data/Supplementary_Figure/._Sfig4.xlsx
- source_data/Supplementary_Figure/Sfig8.xlsx
- __MACOSX/source_data/Supplementary_Figure/._Sfig8.xlsx
- source_data/Supplementary_Figure/Sfig3.xlsx
- __MACOSX/source_data/Supplementary_Figure/._Sfig3.xlsx
- source_data/Supplementary_Figure/Sfig2.xlsx
- __MACOSX/source_data/Supplementary_Figure/._Sfig2.xlsx
- source_data/Figure1/Figure1e.xlsx
- __MACOSX/source_data/Figure1/._Figure1e.xlsx
- source_data/Figure1/Figure1d.xlsx
- __MACOSX/source_data/Figure1/._Figure1d.xlsx
- source_data/Figure1/Figure1c.xlsx
- __MACOSX/source_data/Figure1/._Figure1c.xlsx
- source_data/Figure1/Figure1a.xlsx
- __MACOSX/source_data/Figure1/._Figure1a.xlsx
- source_data/Figure1/Figure1g.xlsx
- __MACOSX/source_data/Figure1/._Figure1g.xlsx
- source_data/Figure1/Figure1f.xlsx
- __MACOSX/source_data/Figure1/._Figure1f.xlsx
