# Supplementary material for: Persistent paramagnons in high-temperature infinite-layer nickelate superconductors
Source: Nat Commun. 2026 May 20;17:6645. doi: 10.1038/s41467-026-73083-3 (PMC13381760; doi:10.1038/s41467-026-73083-3)
Supplement: Supplementary file 3 — Source Data [file 41467_2026_73083_MOESM3_ESM.zip › source_data/Figure2/Figure2c.xlsx]

## Sheet: hh
h in hh	0.05		0.075			0.1			0.1249			0.15			0.175			0.2			0.225			0.25			0.275			0.3			0.325
-93.8795	-0.00570834		-98.762	0.00314689		-96.2754	0.00557105		-98.8238	0.000201891		-97.6725	-0.00179887		-93.113	-0.0041802		-94.89	-0.000564785		-92.5462	-0.000788171		-92.7392	-0.00144238		-97.8571	-0.00207347		-98.8716	-0.00227716		-91.933	8.76669e-05
-84.9795	-0.00202643		-89.862	-0.00108807		-87.3754	0.000800385		-89.9238	-0.00181338		-88.7725	-0.000954614		-84.213	0.000995339		-85.99	0.000868055		-83.6462	0.00122317		-83.8392	-0.00105617		-88.9571	0.000730947		-89.9716	-0.00148446		-83.033	0.00170277
-76.0795	0.00312658		-80.962	-0.00453948		-78.4754	-0.00548512		-81.0238	-0.00206897		-79.8725	-0.000403832		-75.313	0.00697581		-77.09	0.00159497		-74.7462	0.00454891		-74.9392	-0.000243371		-80.0571	0.00249715		-81.0716	-0.000501248		-74.133	0.00282049
-67.1795	0.00813871		-72.062	-0.00173161		-69.5754	-0.0060536		-72.1238	0.000334247		-70.9725	0.00290405		-66.413	0.0112579		-68.19	-0.000583841		-65.8462	0.00696647		-66.0392	-0.000190619		-71.1571	0.00301082		-72.1716	0.00097279		-65.233	0.00149884
-58.2795	0.0130801		-63.162	0.0045892		-60.6754	-0.00077707		-63.2238	0.00356973		-62.0725	0.0104796		-57.513	0.0118982		-59.29	-0.00132944		-56.9462	0.00653425		-57.1392	0.00311847		-62.2571	0.00341382		-63.2716	0.00305396		-56.333	-6.39523e-05
-49.3795	0.0187379		-54.262	0.0105594		-51.7754	0.00681652		-54.3238	0.00624965		-53.1725	0.0161364		-48.613	0.00908763		-50.39	0.00132027		-48.0462	0.00452967		-48.2392	0.00948054		-53.3571	0.00507052		-54.3716	0.00334288		-47.433	0.000895367
-40.4795	0.0227622		-45.362	0.0147022		-42.8754	0.0184086		-45.4238	0.0113202		-44.2725	0.0186257		-39.713	0.00740611		-41.49	0.00855283		-39.1462	0.006141		-39.3392	0.0192982		-44.4571	0.00631039		-45.4716	0.00367875		-38.533	0.00508799
-31.5795	0.0309129		-36.462	0.0216779		-33.9754	0.0314846		-36.5238	0.0164017		-35.3725	0.018076		-30.813	0.0130556		-32.59	0.0218284		-30.2462	0.0148249		-30.4392	0.025549		-35.5571	0.0113923		-36.5716	0.00702961		-29.633	0.0148161
-22.6795	0.0519018		-27.562	0.0338644		-25.0754	0.0446727		-27.6238	0.0253172		-26.4725	0.0204795		-21.913	0.0304652		-23.69	0.0381792		-21.3462	0.0322985		-21.5392	0.0297454		-26.6571	0.0204401		-27.6716	0.0141575		-20.733	0.0269793
-13.7795	0.0801641		-18.662	0.0539031		-16.1754	0.0629496		-18.7238	0.0436802		-17.5725	0.0349481		-13.013	0.0552176		-14.79	0.0587083		-12.4462	0.0561288		-12.6392	0.0377118		-17.7571	0.0348197		-18.7716	0.0278174		-11.833	0.0398525
-4.87945	0.123357		-9.762	0.0824727		-7.27539	0.0931308		-9.82376	0.0736205		-8.67251	0.0662084		-4.11299	0.0835521		-5.89004	0.0871145		-3.54618	0.0819667		-3.73918	0.0595072		-8.85713	0.056611		-9.87156	0.0496775		-2.93302	0.056423
4.02055	0.176248		-0.861999	0.119662		1.62461	0.13202		-0.923757	0.110401		0.22749	0.108214		4.78701	0.112501		3.00996	0.121364		5.35382	0.107107		5.16082	0.0940202		0.0428714	0.086372		-0.971563	0.0721024		5.96698	0.0738472
12.9205	0.225014		8.038	0.157698		10.5246	0.172616		7.97624	0.143261		9.12749	0.14485		13.687	0.144521		11.91	0.154206		14.2538	0.136197		14.0608	0.135142		8.94287	0.108979		7.92844	0.0880874		14.867	0.092361
21.8205	0.267442		16.938	0.203889		19.4246	0.219188		16.8762	0.174882		18.0275	0.177555		22.587	0.177934		20.81	0.187408		23.1538	0.169493		22.9608	0.170494		17.8429	0.131052		16.8284	0.108771		23.767	0.114288
30.7205	0.304896		25.838	0.250506		28.3246	0.261219		25.7762	0.208751		26.9275	0.206313		31.487	0.212371		29.71	0.219149		32.0538	0.199996		31.8608	0.190942		26.7429	0.153853		25.7284	0.133197		32.667	0.134574
39.6205	0.322222		34.738	0.282122		37.2246	0.286466		34.6762	0.242354		35.8275	0.23078		40.387	0.241171		38.61	0.249792		40.9538	0.226799		40.7608	0.201967		35.6429	0.17734		34.6284	0.159274		41.567	0.149363
48.5205	0.319472		43.638	0.294581		46.1246	0.297929		43.5762	0.271576		44.7275	0.248619		49.287	0.259092		47.51	0.275808		49.8538	0.245102		49.6608	0.20961		44.5429	0.196502		43.5284	0.183155		50.467	0.159364
57.4205	0.309296		52.538	0.292288		55.0246	0.296465		52.4762	0.289665		53.6275	0.256108		58.187	0.266525		56.41	0.294681		58.7538	0.257568		58.5608	0.218814		53.4429	0.209542		52.4284	0.199524		59.367	0.166127
66.3205	0.293933		61.438	0.283793		63.9246	0.289016		61.3762	0.291738		62.5275	0.257229		67.087	0.269615		65.31	0.300469		67.6538	0.264161		67.4608	0.226834		62.3429	0.213826		61.3284	0.205189		68.267	0.168155
75.2205	0.27128		70.338	0.273189		72.8246	0.276517		70.2762	0.279138		71.4275	0.25296		75.987	0.262939		74.21	0.292487		76.5538	0.259009		76.3608	0.228313		71.2429	0.210646		70.2284	0.20559		77.167	0.163237
84.1205	0.24858		79.238	0.259374		81.7246	0.258976		79.1762	0.26083		80.3275	0.24436		84.887	0.251824		83.11	0.275033		85.4538	0.243579		85.2608	0.220194		80.1429	0.201771		79.1284	0.200724		86.067	0.151326
93.0205	0.223252		88.138	0.242581		90.6246	0.235583		88.0762	0.242063		89.2275	0.233607		93.787	0.238112		92.01	0.255322		94.3538	0.225375		94.1608	0.205892		89.0429	0.191294		88.0284	0.191213		94.967	0.13333
101.921	0.199755		97.038	0.224157		99.5246	0.210413		96.9762	0.228268		98.1275	0.2191		102.687	0.224913		100.91	0.233426		103.254	0.20806		103.061	0.186308		97.9429	0.177302		96.9284	0.177057		103.867	0.11583
110.821	0.181973		105.938	0.204705		108.425	0.189125		105.876	0.21536		107.027	0.199436		111.587	0.209331		109.81	0.21193		112.154	0.192301		111.961	0.168492		106.843	0.159381		105.828	0.161854		112.767	0.100783
119.721	0.172265		114.838	0.186633		117.325	0.174938		114.776	0.202305		115.927	0.17577		120.487	0.1916		118.71	0.190681		121.054	0.176562		120.861	0.154446		115.743	0.141644		114.728	0.14582		121.667	0.0910237
128.621	0.162828		123.738	0.169336		126.225	0.164034		123.676	0.187905		124.827	0.156329		129.387	0.171346		127.61	0.170295		129.954	0.158843		129.761	0.144363		124.643	0.125784		123.628	0.130269		130.567	0.084615
137.521	0.149589		132.638	0.150981		135.125	0.149498		132.576	0.167116		133.727	0.144742		138.287	0.151269		136.51	0.150575		138.854	0.14172		138.661	0.135258		133.543	0.112217		132.528	0.117953		139.467	0.0806462
146.421	0.128335		141.538	0.133345		144.025	0.133789		141.476	0.143871		142.627	0.135243		147.187	0.134539		145.41	0.132609		147.754	0.127872		147.561	0.126689		142.443	0.100349		141.428	0.106774		148.367	0.0781026
155.321	0.105943		150.438	0.121286		152.925	0.120082		150.376	0.121967		151.527	0.123991		156.087	0.119531		154.31	0.117411		156.654	0.119065		156.461	0.114888		151.343	0.0905763		150.328	0.0966853		157.267	0.0770199
164.221	0.0874809		159.338	0.109775		161.825	0.110786		159.276	0.100929		160.427	0.11248		164.987	0.105424		163.21	0.104705		165.554	0.116935		165.361	0.104106		160.243	0.0829807		159.228	0.0864903		166.167	0.0735484
173.121	0.074455		168.238	0.0984624		170.725	0.101757		168.176	0.0852429		169.327	0.0985762		173.887	0.0918255		172.11	0.0961043		174.454	0.112141		174.261	0.0957216		169.143	0.0778871		168.128	0.0766648		175.067	0.0651662
182.021	0.0678835		177.138	0.0865209		179.625	0.0891627		177.076	0.0794095		178.227	0.0865543		182.787	0.0812933		181.01	0.0924993		183.354	0.10045		183.161	0.0878405		178.043	0.0733977		177.028	0.0694409		183.967	0.0551234
190.921	0.0645434		186.038	0.0742127		188.525	0.0764012		185.976	0.0765381		187.127	0.0813565		191.687	0.0765277		189.91	0.0908576		192.254	0.0833133		192.061	0.0792907		186.943	0.0700981		185.928	0.0639558		192.867	0.0468933
199.821	0.0603471		194.938	0.0635087		197.425	0.0669011		194.876	0.0730169		196.027	0.0799122		200.587	0.0764253		198.81	0.0871228		201.154	0.0661287		200.961	0.0698705		195.843	0.0666391		194.828	0.0578178		201.767	0.0422259
208.721	0.0547626		203.838	0.0551265		206.325	0.0608244		203.776	0.069732		204.927	0.075264		209.487	0.0740253		207.71	0.0816077		210.054	0.0562559		209.861	0.0577983		204.743	0.0612096		203.728	0.0514496		210.667	0.0400979
217.621	0.045779		212.738	0.0484353		215.225	0.0573126		212.676	0.0648275		213.827	0.0673838		218.387	0.0631386		216.61	0.0731288		218.954	0.0542247		218.761	0.0468478		213.643	0.0534159		212.628	0.0450007		219.567	0.0407323
226.521	0.0381973		221.638	0.0426704		224.125	0.0546878		221.576	0.0582252		222.727	0.0577238		227.287	0.046936		225.51	0.0629227		227.854	0.055586		227.661	0.0412929		222.543	0.0418102		221.528	0.0413153		228.467	0.0396896
235.421	0.0353486		230.538	0.0378408		233.025	0.0478512		230.476	0.0492752		231.627	0.0467701		236.187	0.0341042		234.41	0.0521321		236.754	0.0537089		236.561	0.0367847		231.443	0.0319488		230.428	0.039892		237.367	0.034607
244.321	0.0336059		239.438	0.0340224		241.925	0.0422338		239.376	0.0396418		240.527	0.0374062		245.087	0.0297077		243.31	0.0466717		245.654	0.04976		245.461	0.0306132		240.343	0.0272819		239.328	0.0391104		246.267	0.0259567
253.221	0.0299651		248.338	0.030068		250.825	0.0394891		248.276	0.0315683		249.427	0.030406		253.987	0.0314147		252.21	0.0429454		254.554	0.0455206		254.361	0.0243572		249.243	0.0284337		248.228	0.0384612		255.167	0.0174458
262.121	0.0255949		257.238	0.0249028		259.725	0.0364325		257.176	0.0286205		258.327	0.0261444		262.887	0.0357155		261.11	0.039824		263.454	0.0440943		263.261	0.01656		258.143	0.0317491		257.128	0.0356109		264.067	0.0114591
271.021	0.0186792		266.138	0.0205857		268.625	0.0319359		266.076	0.0284395		267.227	0.0225888		271.787	0.0367817		270.01	0.0353749		272.354	0.0424263		272.161	0.0126368		267.043	0.0326881		266.028	0.0305214		272.967	0.00909558
279.921	0.0143249		275.038	0.0189032		277.525	0.0285386		274.976	0.0296677		276.127	0.0213129		280.687	0.0293894		278.91	0.0361962		281.254	0.0371799		281.061	0.0150606		275.943	0.0287846		274.928	0.0239428		281.867	0.00961083
288.821	0.0157017		283.938	0.019385		286.425	0.0244334		283.876	0.0299743		285.027	0.0217955		289.587	0.0198403		287.81	0.0420018		290.154	0.0288424		289.961	0.0178914		284.843	0.0235473		283.828	0.0189797		290.767	0.0075383
297.721	0.0192112		292.838	0.0221493		295.325	0.0202181		292.776	0.0283868		293.927	0.0220187		298.487	0.014808		296.71	0.0518903		299.054	0.0217947		298.861	0.0161843		293.743	0.0178284		292.728	0.0161655		299.667	6.2919e-05
306.621	0.0193413		301.738	0.0285833		304.225	0.0150128		301.676	0.0263889		302.827	0.0203262		307.387	0.0131934		305.61	0.0568627		307.954	0.0188436		307.761	0.0138425		302.643	0.0151235		301.628	0.0155875		308.567	-0.00467319
315.521	0.0150896		310.638	0.0322657		313.125	0.00838553		310.576	0.0227221		311.727	0.0159669		316.287	0.0151358		314.51	0.0526683		316.854	0.019452		316.661	0.010349		311.543	0.0161445		310.528	0.0143707		317.467	-0.00462509
324.421	0.00992477		319.538	0.0298279		322.025	0.00251158		319.476	0.016637		320.627	0.00927409		325.187	0.0183031		323.41	0.0383814		325.754	0.0193086		325.561	0.00848289		320.443	0.0192975		319.428	0.0118508		326.367	-0.00350704
333.321	0.00632373		328.438	0.0229296		330.925	-0.00167829		328.376	0.0101844		329.527	0.00476869		334.087	0.0167854		332.31	0.0228097		334.654	0.0168891		334.461	0.00888012		329.343	0.0212998		328.328	0.00805181		335.267	-0.000563953
342.221	0.00415703		337.338	0.0109496		339.825	-0.00362777		337.276	0.00785291		338.427	0.00439378		342.987	0.0141385		341.21	0.0130384		343.554	0.0108427		343.361	0.0119836		338.243	0.0207762		337.228	0.0039097		344.167	0.00298215
			346.238	0.000151331		348.725	-0.00117382		346.176	0.0121612		347.327	0.00587738														347.143	0.0160571		346.128	0.00136535

## Sheet: h0
h in h0	0.05		0.08			0.11			0.14			0.17			0.2			0.23			0.26			0.29			0.32			0.35			0.38			0.41			0.44
-96.9185	0.0029536		-97.4836	0.0263758		-95.4055	0.0130003		-97.1092	0.013729		-96.2481	0.012943		-97.1311	-0.000479142		-99.2593	0.00271743		-96.3883	0.00450912		-95.3429	0.00231096		-96.9185	0.0029536		-97.0168	0.00177821		-96.2393	0.00379441		-95.9647	0.00205412		-95.5195	0.00729267
-89.6685	0.00738394		-90.2336	0.0291221		-88.1555	0.0207297		-89.8592	0.0155425		-88.9981	0.0148064		-89.8811	0.002921		-92.0093	0.00402868		-89.1383	0.00282036		-88.0929	0.002575		-89.6685	0.00738394		-89.7668	-0.000459469		-88.9893	0.00299181		-88.7147	0.00348728		-88.2695	0.00705312
-81.5123	0.00572155		-82.0773	0.0331807		-79.9993	0.0224212		-81.7029	0.0125645		-80.8418	0.0120076		-81.7249	0.00450948		-83.853	0.000367423		-80.982	0.00141931		-79.9366	0.0030066		-81.5123	0.00572155		-81.6105	-0.00200314		-80.833	0.0019354		-80.5584	0.00248339		-80.1133	0.00503072
-73.356	-0.000961369		-73.9211	0.0346988		-71.843	0.021424		-73.5467	0.0124479		-72.6856	0.00295344		-73.5686	0.00156356		-75.6968	-0.00332799		-72.8258	-0.00108517		-71.7804	-0.00139736		-73.356	-0.000961369		-73.4543	-0.00044256		-72.6768	0.00152793		-72.4022	0.00277198		-71.957	-0.00161438
-66.106	-0.00714666		-66.6711	0.0290173		-64.593	0.014878		-66.2967	0.0143624		-65.4356	-0.00533681		-66.3186	-0.00110179		-68.4468	-0.006177		-65.5758	-5.85207e-05		-64.5304	-0.00786365		-66.106	-0.00714666		-66.2043	-0.00463676		-65.4268	-0.00124453		-65.1522	0.000117698		-64.707	-0.0058767
-57.9498	-0.0115578		-58.5148	0.0295148		-56.4368	0.0068297		-58.1404	0.00925713		-57.2793	-0.0140479		-58.1624	-0.000402617		-60.2905	-0.00453918		-57.4195	0.00187398		-56.3741	-0.0111608		-57.9498	-0.0115578		-58.048	-0.00803206		-57.2705	-0.00307519		-56.9959	-0.00639047		-56.5508	-0.00522406
-48.8873	-0.0105682		-49.4523	0.0248711		-47.3743	0.00734939		-49.0779	0.0144163		-48.2168	-0.0177458		-49.0999	0.00324221		-51.228	-0.00206125		-48.357	0.00326981		-47.3116	-0.0112963		-48.8873	-0.0105682		-48.9855	-0.0091099		-48.208	-0.00498657		-47.9334	-0.00306491		-47.4883	-0.00660339
-39.8248	-0.001878		-40.3898	0.00660483		-38.3118	0.00894676		-40.0154	0.018065		-39.1543	-0.00565761		-40.0374	0.00953043		-42.1655	0.00500164		-39.2945	0.00685786		-38.2491	0.00313917		-39.8248	-0.001878		-39.923	-0.000862038		-39.1455	-0.00298265		-38.8709	-0.00101528		-38.4258	0.00345771
-30.7623	0.00805045		-31.3273	0.00352121		-29.2493	0.00813149		-30.9529	0.0139502		-30.0918	0.0261309		-30.9749	0.0174614		-33.103	0.0042152		-30.232	0.00905131		-29.1866	0.0130028		-30.7623	0.00805045		-30.8605	0.0137985		-30.083	0.00250166		-29.8084	0.00535652		-29.3633	0.00805238
-21.6998	0.019998		-22.2648	0.0454115		-20.1868	0.0286272		-21.8904	0.00532472		-21.0293	0.0469158		-21.9124	0.0226768		-24.0405	0.0154895		-21.1695	0.0173406		-20.1241	0.0235021		-21.6998	0.019998		-21.798	0.0119969		-21.0205	0.0190929		-20.7459	0.0191761		-20.3008	0.0132318
-12.6373	0.0328574		-13.2023	0.0528256		-11.1243	0.0552198		-12.8279	0.0315452		-11.9668	0.0579103		-12.8499	0.0389385		-14.978	0.0383		-12.107	0.0322912		-11.0616	0.0284814		-12.6373	0.0328574		-12.7355	0.0295256		-11.958	0.0349673		-11.6834	0.0346528		-11.2383	0.0183488
-3.57478	0.0424359		-4.13983	0.0965412		-2.06179	0.0756689		-3.76541	0.0832208		-2.9043	0.0607504		-3.78738	0.0604625		-5.91555	0.06602		-3.04453	0.0429797		-1.99914	0.0353814		-3.57478	0.0424359		-3.67304	0.044617		-2.89551	0.0335285		-2.62092	0.0316259		-2.17576	0.0187629
5.48772	0.0500181		4.92267	0.14535		7.00071	0.124351		5.29709	0.118615		6.1582	0.0845829		5.27512	0.0750495		3.14695	0.0720385		6.01797	0.0589847		7.06336	0.0557225		5.48772	0.0500181		5.38946	0.0493375		6.16699	0.0404661		6.44158	0.0443549		6.88674	0.0333022
13.644	0.0536684		13.0789	0.188058		15.157	0.148546		13.4533	0.141745		14.3144	0.122561		13.4314	0.104431		11.3032	0.0781996		14.1742	0.083824		15.2196	0.0637918		13.644	0.0536684		13.5457	0.0552077		14.3232	0.0526066		14.5978	0.0555468		15.043	0.0410326
21.8002	0.0725931		21.2352	0.230483		23.3132	0.179771		21.6096	0.153571		22.4707	0.147275		21.5876	0.14468		19.4595	0.106877		22.3305	0.108374		23.3759	0.0782731		21.8002	0.0725931		21.702	0.0611664		22.4795	0.0694765		22.7541	0.0649716		23.1992	0.0460535
30.8627	0.105372		30.2977	0.254475		32.3757	0.210171		30.6721	0.193992		31.5332	0.197145		30.6501	0.177019		28.522	0.148057		31.393	0.132545		32.4384	0.111046		30.8627	0.105372		30.7645	0.0901955		31.542	0.0965773		31.8166	0.0955016		32.2617	0.0642797
39.9252	0.129244		39.3602	0.268186		41.4382	0.237542		39.7346	0.240098		40.5957	0.23282		39.7126	0.19725		37.5845	0.189376		40.4555	0.152676		41.5009	0.146079		39.9252	0.129244		39.827	0.130507		40.6045	0.12871		40.8791	0.126189		41.3242	0.086049
48.0815	0.160404		47.5164	0.26599		49.5945	0.257931		47.8908	0.259946		48.7519	0.236339		47.8689	0.211284		45.7407	0.206501		48.6117	0.173286		49.6571	0.166691		48.0815	0.160404		47.9832	0.15859		48.7607	0.146253		49.0353	0.136923		49.4805	0.0984934
56.2377	0.1803		55.6727	0.268243		57.7507	0.271808		56.0471	0.2651		56.9082	0.241739		56.0251	0.225386		53.897	0.222468		56.768	0.193778		57.8134	0.182139		56.2377	0.1803		56.1395	0.169375		56.917	0.149781		57.1916	0.136166		57.6367	0.103542
65.3002	0.187521		64.7352	0.250701		66.8132	0.27243		65.1096	0.261061		65.9707	0.243543		65.0876	0.2339		62.9595	0.225024		65.8305	0.207664		66.8759	0.194835		65.3002	0.187521		65.202	0.172524		65.9795	0.163639		66.2541	0.136531		66.6992	0.109038
74.3627	0.189016		73.7977	0.224492		75.8757	0.24523		74.1721	0.247759		75.0332	0.23674		74.1501	0.239223		72.022	0.235738		74.893	0.212331		75.9384	0.208752		74.3627	0.189016		74.2645	0.169475		75.042	0.170518		75.3166	0.131783		75.7617	0.113213
83.4252	0.181347		82.8602	0.189977		84.9382	0.217083		83.2346	0.230586		84.0957	0.226457		83.2126	0.240149		81.0845	0.227709		83.9555	0.202858		85.0009	0.207459		83.4252	0.181347		83.327	0.167997		84.1045	0.162357		84.3791	0.135155		84.8242	0.113549
91.5815	0.170963		91.0164	0.176143		93.0945	0.189791		91.3908	0.210414		92.2519	0.214491		91.3689	0.229397		89.2407	0.206743		92.1117	0.202225		93.1571	0.201825		91.5815	0.170963		91.4832	0.166865		92.2607	0.158471		92.5353	0.143617		92.9805	0.107755
98.8315	0.160204		98.2664	0.164324		100.344	0.175323		98.6408	0.19862		99.5019	0.199834		98.6189	0.212964		96.4907	0.20094		99.3617	0.201449		100.407	0.194339		98.8315	0.160204		98.7332	0.160792		99.5107	0.158862		99.7853	0.143525		100.23	0.100068
106.988	0.151759		106.423	0.148079		108.501	0.163213		106.797	0.190673		107.658	0.180506		106.775	0.19987		104.647	0.194634		107.518	0.191074		108.563	0.175379		106.988	0.151759		106.889	0.154635		107.667	0.156531		107.942	0.127212		108.387	0.0965004
115.144	0.144167		114.579	0.136419		116.657	0.159722		114.953	0.177231		115.814	0.164836		114.931	0.198557		112.803	0.181129		115.674	0.183931		116.72	0.160744		115.144	0.144167		115.046	0.145506		115.823	0.147506		116.098	0.115774		116.543	0.0990258
123.3	0.148872		122.735	0.129077		124.813	0.148425		123.11	0.164385		123.971	0.150189		123.088	0.184796		120.959	0.168806		123.83	0.165875		124.876	0.151225		123.3	0.148872		123.202	0.142587		123.979	0.13863		124.254	0.111878		124.699	0.102348
131.456	0.152624		130.891	0.122278		132.969	0.135169		131.266	0.15268		132.127	0.134201		131.244	0.162502		129.116	0.153832		131.987	0.145618		133.032	0.152984		131.456	0.152624		131.358	0.142205		132.136	0.130033		132.41	0.109852		132.855	0.103929
138.706	0.146427		138.141	0.114953		140.219	0.129213		138.516	0.145424		139.377	0.122974		138.494	0.150629		136.366	0.138176		139.237	0.140518		140.282	0.149307		138.706	0.146427		138.608	0.1343		139.386	0.130961		139.66	0.108182		140.105	0.104549
145.956	0.133728		145.391	0.115668		147.469	0.119543		145.766	0.136332		146.627	0.109904		145.744	0.132415		143.616	0.131574		146.487	0.135043		147.532	0.13801		145.956	0.133728		145.858	0.123672		146.636	0.133123		146.91	0.102384		147.355	0.102649
153.206	0.117396		152.641	0.104772		154.719	0.109824		153.016	0.119137		153.877	0.0964698		152.994	0.114462		150.866	0.122404		153.737	0.123774		154.782	0.130016		153.206	0.117396		153.108	0.112544		153.886	0.124344		154.16	0.0975107		154.605	0.101057
161.363	0.110584		160.798	0.0811307		162.876	0.0906371		161.172	0.0945843		162.033	0.0852723		161.15	0.112647		159.022	0.112566		161.893	0.112025		162.938	0.114732		161.363	0.110584		161.264	0.103211		162.042	0.110988		162.317	0.090734		162.762	0.0944068
169.519	0.101253		168.954	0.0635207		171.032	0.0739301		169.328	0.076244		170.189	0.0700543		169.306	0.112618		167.178	0.105315		170.049	0.0973592		171.095	0.106718		169.519	0.101253		169.421	0.0950534		170.198	0.0911004		170.473	0.0876771		170.918	0.0798577
176.769	0.0858348		176.204	0.0527174		178.282	0.0688158		176.578	0.0669706		177.439	0.0602598		176.556	0.108708		174.428	0.0900811		177.299	0.086419		178.345	0.103804		176.769	0.0858348		176.671	0.0873866		177.448	0.0798043		177.723	0.0856517		178.168	0.0715172
184.019	0.0768844		183.454	0.0517197		185.532	0.0685777		183.828	0.0589165		184.689	0.0593342		183.806	0.103055		181.678	0.0767553		184.549	0.0874877		185.595	0.0925429		184.019	0.0768844		183.921	0.0830933		184.698	0.079034		184.973	0.0781603		185.418	0.0638963
191.269	0.0746348		190.704	0.0501288		192.782	0.0688448		191.078	0.0596126		191.939	0.0549791		191.056	0.0921389		188.928	0.0655234		191.799	0.0876658		192.845	0.0819059		191.269	0.0746348		191.171	0.0773426		191.948	0.0730425		192.223	0.0711724		192.668	0.0514063
199.425	0.0737614		198.86	0.0477432		200.938	0.0634961		199.235	0.0606363		200.096	0.0492863		199.213	0.0787362		197.084	0.0605391		199.955	0.0810709		201.001	0.0694743		199.425	0.0737614		199.327	0.0687383		200.104	0.0689709		200.379	0.0638076		200.824	0.0453138
208.488	0.0680056		207.923	0.0477964		210.001	0.0588075		208.297	0.0512309		209.158	0.0467624		208.275	0.0615607		206.147	0.0604922		209.018	0.0789551		210.063	0.0605074		208.488	0.0680056		208.389	0.0591728		209.167	0.0637101		209.442	0.0556515		209.887	0.0516569
216.644	0.0653127		216.079	0.0485399		218.157	0.0500152		216.453	0.0459929		217.314	0.0341964		216.431	0.0511056		214.303	0.0595324		217.174	0.0700835		218.22	0.0547833		216.644	0.0653127		216.546	0.0507133		217.323	0.0535926		217.598	0.0471638		218.043	0.0513578
223.894	0.0547812		223.329	0.0506781		225.407	0.0492811		223.703	0.0338032		224.564	0.0265949		223.681	0.0537237		221.553	0.0602148		224.424	0.0545198		225.47	0.0433065		223.894	0.0547812		223.796	0.0487285		224.573	0.0434569		224.848	0.0454831		225.293	0.0457109
231.144	0.045434		230.579	0.0466399		232.657	0.0483744		230.953	0.0276631		231.814	0.0266571		230.931	0.0506834		228.803	0.0509289		231.674	0.0418038		232.72	0.0367863		231.144	0.045434		231.046	0.0478253		231.823	0.0356419		232.098	0.0444376		232.543	0.0380414
238.394	0.0463762		237.829	0.0414996		239.907	0.0383416		238.203	0.0359965		239.064	0.0236663		238.181	0.0418849		236.053	0.043216		238.924	0.0337642		239.97	0.0372977		238.394	0.0463762		238.296	0.0466631		239.073	0.0341491		239.348	0.0387877		239.793	0.0290256
246.55	0.0393598		245.985	0.0348566		248.063	0.0262012		246.36	0.0429328		247.221	0.0204504		246.338	0.0379772		244.209	0.0425664		247.08	0.0287349		248.126	0.0389494		246.55	0.0393598		246.452	0.0461742		247.229	0.0310311		247.504	0.0377704		247.949	0.0291773
254.706	0.0335125		254.141	0.0272368		256.219	0.0121666		254.516	0.0480433		255.377	0.0194614		254.494	0.0287179		252.366	0.0360669		255.237	0.0274483		256.282	0.041963		254.706	0.0335125		254.608	0.0441114		255.386	0.0279761		255.66	0.0336945		256.105	0.0301453
262.863	0.0295994		262.298	0.0254359		264.376	0.018732		262.672	0.0436223		263.533	0.0195934		262.65	0.0223559		260.522	0.0294773		263.393	0.0268558		264.438	0.0427952		262.863	0.0295994		262.764	0.0391672		263.542	0.0268535		263.817	0.0300827		264.262	0.0305003
271.925	0.0282182		271.36	0.0243082		273.438	0.0315897		271.735	0.0297266		272.596	0.0173278		271.713	0.0218688		269.584	0.0172844		272.455	0.0242401		273.501	0.0406936		271.925	0.0282182		271.827	0.023952		272.604	0.0329301		272.879	0.0243967		273.324	0.021991
280.988	0.0226758		280.423	0.023409		282.501	0.027706		280.797	0.028527		281.658	0.0140687		280.775	0.0202392		278.647	0.00972508		281.518	0.0149011		282.563	0.0345877		280.988	0.0226758		280.889	0.0164802		281.667	0.0352374		281.942	0.0129175		282.387	0.00533411
290.05	0.0113356		289.485	0.0237802		291.563	0.0138613		289.86	0.0331731		290.721	0.0120997		289.838	0.0190452		287.709	0.023006		290.58	0.0108058		291.626	0.0330006		290.05	0.0113356		289.952	0.0178913		290.729	0.0338659		291.004	0.00901887		291.449	0.00256989
299.113	0.0128127		298.548	0.0247138		300.626	0.0125983		298.922	0.0272613		299.783	0.00867935		298.9	0.0109425		296.772	0.0258418		299.643	0.01335		300.688	0.0298796		299.113	0.0128127		299.014	0.0212178		299.792	0.0301579		300.067	-0.00130829		300.512	-5.87437e-05
308.175	0.00656038		307.61	0.0284271		309.688	0.0145825		307.985	0.0251457		308.846	0.00882256		307.963	0.0127037		305.834	0.0259035		308.705	0.020061		309.751	0.014292		308.175	0.00656038		308.077	0.0231755		308.854	0.0186149		309.129	0.00192956		309.574	0.00863482
317.238	0.00839943		316.673	0.0274012		318.751	0.0146873		317.047	0.0232528		317.908	0.00609849		317.025	0.0121624		314.897	0.0231813		317.768	0.0231649		318.813	0.0105388		317.238	0.00839943		317.139	0.0224796		317.917	0.0154574		318.192	0.00738158		318.637	0.00723322
326.3	0.00942533		325.735	0.025401		327.813	0.0195619		326.11	0.0198548		326.971	0.00470707		326.088	0.0138485		323.959	0.0113121		326.83	0.0177561		327.876	0.00749662		326.3	0.00942533		326.202	0.0267417		326.979	0.00806982		327.254	0.00380742		327.699	0.0131658
334.456	0.00954757		333.891	0.0230778		335.969	0.0179173		334.266	0.0145033		335.127	0.00700696		334.244	0.0109104		332.116	0.00625354		334.987	0.0179011		336.032	0.0030982		334.456	0.00954757		334.358	0.0223352		335.136	-0.00163062		335.41	0.00332319		335.855	0.0112847
342.613	0.0157473		342.048	0.0181812		344.126	0.0213425		342.422	0.00744581		343.283	0.0123918		342.4	0.00444318		340.272	0.00844277		343.143	0.0199979		344.188	0.000726602		342.613	0.0157473		342.514	0.0141828		343.292	0.00336539		343.567	0.00318762		344.012	0.0094409
																		348.428	0.00744919

## Sheet: peak energy
h in hh	peak energy			h in h0	peak energy
0.05	51.6205			0.05	45.5472
0.075	56.738			0.08	55.3914
0.1	59.2246			0.11	67.4695
0.1249	66.6762			0.14	70.7658
0.15	67.8275			0.17	66.6269
0.175	72.387			0.2	75.7439
0.2	70.61			0.23	73.6157
0.225	72.9538			0.26	81.4867
0.25	77.7608			0.29	92.5321
0.275	67.6429			0.32	85.9565
0.3	71.6284			0.35	85.8582
0.325	64.667			0.38	91.6357
				0.41	81.9103
				0.44	97.3555
