# Supplementary material for: Persistent paramagnons in high-temperature infinite-layer nickelate superconductors
Source: Nat Commun. 2026 May 20;17:6645. doi: 10.1038/s41467-026-73083-3 (PMC13381760; doi:10.1038/s41467-026-73083-3)
Supplement: Supplementary file 3 — Source Data [file 41467_2026_73083_MOESM3_ESM.zip › source_data/Figure2/Figure2b.xlsx]

## Sheet: Sheet1
-114.534	0.0445217
-103.197	0.0217977
-91.8587	0.0385115
-80.5209	0.0262625
-69.183	0.0252178
-57.8452	0.0634018
-46.5074	0.117037
-35.1696	0.30766
-23.8318	0.671088
-12.4939	1.23389
-1.15612	1.56318
10.1817	1.433
21.5195	0.983722
32.8573	0.660618
44.1952	0.515327
55.533	0.479173
66.8708	0.469901
78.2086	0.463844
89.5464	0.440985
100.884	0.418839
112.222	0.37927
123.56	0.325366
134.898	0.327188
146.236	0.278211
157.573	0.219513
168.911	0.203378
180.249	0.191704
191.587	0.175774
202.925	0.137645
214.262	0.152405
225.6	0.174238
236.938	0.147476
248.276	0.117774
259.614	0.13494
270.952	0.106833
282.289	0.0977434
293.627	0.0768992
304.965	0.0836086
316.303	0.0996994
327.641	0.0990518
338.978	0.0823359
350.316	0.0970881
361.654	0.0913009
372.992	0.0960562
384.33	0.0548922
395.668	0.0808228
407.005	0.0882435
418.343	0.101052
