# Supplementary material for: Persistent paramagnons in high-temperature infinite-layer nickelate superconductors
Source: Nat Commun. 2026 May 20;17:6645. doi: 10.1038/s41467-026-73083-3 (PMC13381760; doi:10.1038/s41467-026-73083-3)
Supplement: Supplementary file 3 — Source Data [file 41467_2026_73083_MOESM3_ESM.zip › source_data/Figure2/Figure2e.xlsx]

## Sheet: peak energy
h in h0	peak energy			h in hh	peak energy
0.1	60.2			0.05	54.6
0.15	65.6			0.075	57.5
0.2	81.1			0.1	69.5
0.25	104.2			0.125	77.7
0.3	116			0.15	76
0.35	119.6			0.2	85.4
0.4	119.5			0.225	110.1
0.45	121.1			0.25	109

## Sheet: h0 intensity map
		h in h0	0.1	0.15	0.2	0.25	0.3	0.35	0.4	0.45
	energy loss
	0		5273.9	4775.95	2461.25	2231.04	1169.32	-198.165	1413.2	-723.721
	1.8125		7726.37	5701.87	3448.92	915.434	1117.35	-791.956	1083.7	-451.548
	3.625		9487.19	6627.79	4436.59	-400.169	1065.39	-1385.75	409.057	-179.376
	5.4375		11248	8602.64	5769.28	590.669	1132.05	-1113.84	-265.587	79.9349
	7.25		13030	10848.2	7286.58	2067.55	1465.91	-491.976	-708.358	305.359
	9.0625		14923.2	13093.8	8803.88	3544.43	1799.78	129.891	-725.219	530.784
	10.875		16816.5	15166.7	10403.6	4902.82	2216.82	1005.4	-742.08	843.863
	12.6875		18626.9	17153.5	12078.2	6210.01	3013.35	2061.25	-530.83	1663.69
	14.5		17927.6	19140.3	13752.8	7517.21	3809.88	3117.1	466.896	2483.52
	16.3125		17228.3	20963.9	15014.3	8924.79	4572.98	4047.13	1464.62	3290.55
	18.125		16529	22648.1	15646	10407.9	4727.99	4827.51	2418.44	3463.56
	19.9375		18553.4	24332.4	16277.7	11891.1	4882.99	5607.9	2964.29	3636.57
	21.75		20866.2	26053.8	16591.8	12830.5	5038	6532.27	3510.14	3809.59
	23.5625		23178.9	27828.2	16040.2	13086.3	6496.8	7750.14	4055.99	3924.24
	25.375		25447.5	29602.7	15488.7	13342	8062.17	8968.01	4805.01	4031.83
	27.1875		27703.4	31063.5	15202	13587.4	9627.55	9969.82	5560.42	4139.42
	29		29959.3	31734.3	16531.9	13810.4	10080.1	10115	6315.83	4604.32
	30.8125		30372.2	32405.1	17861.9	14033.4	10248.7	10260.2	7375.26	5179.33
	32.625		29787.9	33142	19190.7	14380.5	10417.3	10401.9	8491.83	5754.33
	34.4375		29203.6	34235	20438.2	15265.5	10638.6	10500	9608.39	5910.73
	36.25		30132.4	35327.9	21685.6	16150.4	10886	10598.1	9645.38	5828.35
	38.0625		32451	36455.8	22933	17018.1	11133.4	10696.2	9250.22	5745.97
	39.875		34769.6	38761.6	24341.9	17614.7	11577.9	10654.2	8855.05	5851.86
	41.6875		36835.4	41067.4	25771.7	18211.2	12189.3	10604.2	8303.8	6139.29
	43.5		38512	43373.3	27201.6	18807.8	12800.7	10554.3	7642.47	6426.72
	45.3125		40188.5	44329	29306.8	18096.5	12696.5	9860.55	6981.14	6241.17
	47.125		41182.2	45136.6	31628	17290	11578.3	9023.97	6673.93	5288.53
	48.9375		40290.8	45944.2	33949.2	16483.6	10460.1	8187.39	6784.46	4335.9
	50.75		39399.4	45396.5	35630.9	17584.5	9631.3	8157.62	6895	3581.91
	52.5625		38514.2	44451.8	36937.2	19148.7	9525	8489.11	6860.57	3412.12
	54.375		37667.6	43507	38243.4	20713	9418.69	8820.59	6533.33	3242.32
	56.1875		36821	42973.3	38993.3	21606	9625	9112.92	6206.08	3108.27
	58		35978.2	42665	39192.1	22178.5	11492.4	9374.87	6164.32	3221.94
	59.8125		35495.1	42356.7	39391	22751.1	13359.8	9636.81	7240.43	3335.61
	61.625		35011.9	42479.1	39504.5	23290.7	15198	9869.86	8316.53	3449.29
	63.4375		34528.7	43002.1	39475.8	23803.3	16114.7	10065.4	9437.11	3614.76
	65.25		35224.7	43525.1	39447.1	24316	17031.3	10261	11100.1	3780.31
	67.0625		36077.2	43931.5	39373.5	24649.5	17948	11033.7	12763.1	3945.87
	68.875		36929.6	44155.6	39163.2	24737.3	17987	13104.9	14426.1	4684.48
	70.6875		36595.2	44379.7	38952.9	24825.1	17931.8	15176.2	15578.5	5508.18
	72.5		35876	44512.5	38794	25324.9	17876.5	17061.2	16702.9	6331.88
	74.3125		35156.8	44388.8	39014.6	26814.7	18472.6	18098.1	17827.3	6853.72
	76.125		34191.9	44265.2	39235.2	28304.5	19257.2	19135	18900	7271.18
	77.9375		33081.1	43941.2	39455.8	29548.8	20041.9	20153.2	19961.4	7688.64
	79.75		31970.4	42334.3	38601.1	29560.7	20661.8	20831.7	21022.7	8193.23
	81.5625		30703.7	40727.4	37737.4	29572.7	21191.9	21510.3	21539.5	8752.3
	83.375		29281.1	39136.8	36873.6	29583.5	21722.1	22188.8	21814.9	9311.36
	85.1875		27858.5	39737.8	36365.9	29568.1	22111.1	22553	22090.2	10469.9
	87		26996.2	40338.8	35914.2	29552.7	22369.8	22891.6	22098.3	12258.1
	88.8125		27079.1	40939.7	35462.5	29537.3	22628.5	23230.2	21900.7	14046.2
	90.625		27161.9	40067.4	35131.8	30546.3	22999.5	23705.9	21703.2	15626.3
	92.4375		27190.9	38993.6	34844.5	31655.7	23544.3	24216.5	21654.8	16836.4
	94.25		27053.1	37919.8	34557.1	32765.1	24089.1	24727.2	21798.4	18046.5
	96.0625		26915.3	37614	33925.8	32151.7	24803.8	24866.6	21942	18962.1
	97.875		26713.8	37561.3	33073.4	31061.2	25990.5	24822.6	21929.9	18904.6
	99.6875		26030.4	37508.6	32221	29970.8	27177.1	24778.6	21570.7	18847.2
	101.5		25346.9	36926	31541.9	29930.4	28304.3	25077.2	21211.5	18777
	103.312		24663.5	36024.7	31049.8	30441.8	29057.3	25665.7	21031.2	18596.9
	105.125		24908.5	35123.4	30557.8	30953.3	29810.3	26254.2	21654.6	18416.8
	106.938		25163.6	34528.2	29819.1	31454.4	30558.4	26783.3	22277.9	18236.7
	108.75		25418.8	34243.1	28629	31946.3	30791.9	27228.3	22903.6	19017.7
	110.562		26250.3	33958	27438.9	32438.2	31025.4	27673.3	23568.6	19821.2
	112.375		27174.5	33236.4	26464.5	32700.4	31258.9	27948.8	24233.7	20624.8
	114.188		28098.7	31768.5	26230.4	32618.5	30453.7	27801.5	24898.8	20687.4
	116		27946.4	30300.6	25996.4	32536.6	29508.9	27654.2	24717.5	20618.6
	117.812		27403.6	29014	25875.6	32071.9	28564.2	27536.1	24469.2	20549.9
	119.625		26860.8	28297.4	26797.9	30585	28037	27572.8	24220.9	20491.3
	121.438		26175	27580.7	27720.1	29098.1	27646	27609.5	23881.4	20436.7
	123.25		25396.3	26929.8	28642.4	27635	27255	27639.1	23519	20382
	125.062		24617.5	26791.1	28782.2	26312.6	26455.8	27446.6	23156.5	19952.1
	126.875		24419.9	26652.5	28898	24990.3	25413	27254.1	23048.6	19265.8
	128.688		24855.7	26513.8	29013.8	23711.8	24370.2	27061.5	23065.3	18579.4
	130.5		25291.4	26830.5	28196.6	24958.6	23639.8	26553.9	23082	18289.6
	132.312		25543.2	27153.6	27205.1	26205.4	23223.4	26012.5	22798.8	18453.8
	134.125		25454.5	27476.7	26213.6	27452.1	22807	25471.1	22264.1	18618
	135.938		25365.8	26343.2	24917.9	27434.3	22306	24477.8	21729.3	18607.9
	137.75		25123.6	24969.3	23501	27259.3	21661.5	23353.7	21146.7	18257.6
	139.562		24346.8	23595.4	22084	27084.3	21017.1	22229.6	20497	17907.3
	141.375		23570.1	22816	21709.1	27493.4	20726.1	21515.3	19847.2	17480.5
	143.188		22752.1	22255.8	22066.4	28085.2	21534.8	21023.7	19191	16768
	145		21542.5	21695.6	22423.8	28677.1	22343.5	20532.2	18518.6	16055.4
	146.812		20332.8	20624.8	22922.8	28881.7	23113.4	20073	17846.2	15368.9
	148.625		19123.2	19217.9	23588.5	28862.9	23586.1	19643.7	17265	14968.9
	150.438		17632.5	17810.9	24254.3	28844.2	24058.9	19214.4	17160.5	14568.8
	152.25		16132.5	17262	24596	27986.1	24531.6	18682.2	17056.1	14168.7
	154.062		14632.5	17660.5	24285.6	26309.8	24280	17991	16965.1	13733.6
	155.875		14272.1	18059	23975.2	24633.6	24019.6	17299.7	17269.9	13296.8
	157.688		14128.7	18510.1	23930.2	23464.1	23759.2	16788	17574.6	12860.1
	159.5		13985.2	19059.8	24919.4	23125.7	23586.2	16774.5	17879.4	13158.7
	161.312		13304.2	19609.5	25908.6	22787.4	23427.5	16760.9	18068.2	13610.3
	163.125		12406.3	20096.2	26801	22645.6	23268.7	16747.7	18245	14061.8
	164.938		11508.4	20359.3	26525	23090.1	21803.4	16736.1	18421.7	14001.9
	166.75		11519	20622.4	26249	23534.7	19861.2	16724.5	18261.8	13723
	168.562		12174.8	20818.2	25973	23702.6	17919.1	16714.8	18005.6	13444.1
	170.375		12830.7	20352	24313.2	21904.7	17020.3	16900.1	17749.5	13394.6
	172.188		12928.9	19885.9	22578.9	20106.8	16803.1	17085.4	17012.9	13516.4
	174		12364.5	19419.7	20844.5	18308.9	16585.8	17270.7	16017.7	13638.2
	175.812		11800.2	18805	19478.6	18353.3	16539.9	16838.9	15022.4	13178.7
	177.625		11148.2	18184.8	18192.9	18405.6	16681.8	16324.4	14336.8	11994.2
	179.438		10317.7	17564.6	16907.2	18458	16823.6	15810	13934.3	10809.7
	181.25		9487.21	16121.8	16165.5	18823.3	16737.9	15228.6	13531.9	9514.46
	183.062		8957.2	14518.8	15664.1	19236.2	16228.9	14625.5	13152.6	7980.84
	184.875		9616.31	12915.7	15162.8	19649.1	15719.9	14022.3	12808.6	6447.22
	186.688		10275.4	11615.7	14561.2	19197.1	15242	13609.1	12464.6	5299.73
	188.5		10938.7	10439.8	13882.8	18441.8	14873.6	13309.2	12085.7	5803.15
	190.312		11653.5	9263.98	13204.3	17686.4	14505.3	13009.3	11610.9	6306.56
	192.125		12368.2	9185.77	13180.8	18015.5	14202.5	12614.1	11136.1	6817.16
	193.938		13083	9897.26	13997.1	19030.2	14530.3	12123.2	10658.5	7436.64
	195.75		11857.9	10608.7	14813.3	20044.9	14858.1	11632.3	10163.8	8056.12
	197.562		10522.9	10893.1	15268.3	19846.9	15186	11203.9	9669.11	8675.6
	199.375		9187.83	10663.5	14921.1	18361.4	14759.3	10881.7	9173.34	8125.29

## Sheet: hh intensity map
		h in hh	0.05	0.075	0.1	0.1249	0.15	0.2	0.225	0.25
	energy loss
	0		5841.55	8569.4	6125.55	2828.91	3538.34	1043.02	2347.83	2787.25
	1.8125		6960.79	9051.25	6032	3237.89	4121.47	2258.78	740.034	3209.72
	3.625		9190	9533.09	5938.46	4297.83	6150.11	4209.59	699.224	3632.2
	5.4375		11419.2	10014.9	7285.32	5791.77	8178.76	6160.39	753.514	3254.02
	7.25		14091.5	11392.6	9155.23	7285.71	10207.4	7205.58	807.803	2748.69
	9.0625		17661.8	12882.6	11025.1	9033.98	10592.5	7242.53	1169.99	2243.37
	10.875		21232	14372.6	12552.3	11066.4	10867.3	7279.47	1602.02	2551.39
	12.6875		23924.6	17985.1	13856.5	13098.8	11142.1	7480.97	2034.04	3152.24
	14.5		23165.9	22264.6	15160.7	14513.8	11889.2	7994.17	2767.14	3753.09
	16.3125		22407.2	26544.1	16359.8	14754.5	12747.6	8507.37	3637.13	4696.65
	18.125		21914.2	28658.3	17444.2	14995.2	13605.9	9188.67	4507.11	5861.53
	19.9375		24695	29518.5	18528.5	15163.3	15283.4	10473.6	5456.07	7026.41
	21.75		27475.9	30378.8	19841.3	15069.1	17343.2	11758.5	6467.14	7671.1
	23.5625		30256.7	31178.5	21576.9	14974.9	19403.1	13131	7478.2	7752.07
	25.375		31766.9	31919.2	23312.6	15037.7	21266.6	15388.6	8364.81	7833.04
	27.1875		33206.7	32659.9	24933.6	16701.1	22972.2	17646.2	9087.85	8194.82
	29		34646.4	33563.7	26155.1	18364.5	24677.7	19903.8	9810.89	9072.99
	30.8125		35469.7	34736	27376.6	20027.8	25853.8	20104.5	10669.3	9951.15
	32.625		36157.4	35908.4	28530.5	21916.5	26317.4	20225	11837.1	10804.2
	34.4375		36845.1	37266.8	29042.6	23814.1	26781.1	20345.5	13004.9	11570.3
	36.25		38062	39182.8	29554.6	25711.8	27454.5	21462.2	14041.4	12336.4
	38.0625		39514.2	41098.8	30066.7	26384.2	28620.1	22776.1	14465.9	13116.4
	39.875		40966.5	42909.1	30591.8	26812.5	29785.7	24090	14890.5	14025.5
	41.6875		41536	43962.9	31117.4	27240.9	30948.6	25855.7	15313.6	14934.6
	43.5		41424	45016.7	31643	27726.3	32098.8	27808.4	15710.1	15843.7
	45.3125		41312	46070.5	33117.6	28235.3	33249	29761.2	16106.6	15646.2
	47.125		41289.1	47068.4	34773.2	28744.4	34378.9	31458.3	16503	15413.5
	48.9375		41381.1	48066.1	36428.7	29792.9	35061	32969.7	17504.8	15180.9
	50.75		41473.1	49063.7	37406.4	31234.2	35743.1	34481.2	18558.2	14904.9
	52.5625		41199.4	47478.7	38110.1	32675.6	36425.2	35636.4	19611.6	14620.8
	54.375		40108.2	45498.3	38813.9	34035.5	37075.1	36359.2	19996.4	14336.7
	56.1875		39016.9	43517.8	39487	35296.4	37722	37082	20207.4	14738.1
	58		38402.7	42000.7	40138.3	36557.3	38368.9	37577.5	20418.4	15414.3
	59.8125		39942.2	40646.7	40789.7	37710.7	39049.1	37599	19960	16090.5
	61.625		41481.7	39292.8	40975.8	38639	39738.2	37620.4	19166.1	16859.6
	63.4375		42976.1	38706.5	40608.8	39567.3	40427.3	37689.3	18372.2	17694.4
	65.25		43676.9	38607.1	40241.8	40278.2	40539.9	37951.9	17468.8	18529.1
	67.0625		44377.7	38507.7	39694.7	40094.5	40356.1	38214.6	16471.5	19489.3
	68.875		45078.5	38747.5	38780.5	39910.8	40172.2	38471.7	15474.2	20597.7
	70.6875		42476.5	39348.6	37866.3	39708.8	40222.1	38654.3	14465	21706
	72.5		39610.5	39949.7	37152.7	39254.4	40477.3	38836.8	13438.7	22352.2
	74.3125		36744.5	40532.3	37233.9	38800.1	40732.4	39019.4	12412.4	22063.6
	76.125		35497.3	41081.4	37315.2	38345.7	41064.3	40473.8	12056.5	21775
	77.9375		34659.1	41630.5	37429.8	38649.7	41509	42007.7	13399	21658.9
	79.75		33820.9	41708.8	37961.2	39001.9	41953.7	43541.7	14741.6	22219.3
	81.5625		32707	40200.3	38492.7	39354	42062.1	43808.8	16098.6	22779.7
	83.375		31457.7	38691.8	39024.2	38886.8	41294.3	43785.4	17534.6	23332.7
	85.1875		30208.4	37270.7	38852.2	38230.5	40526.5	43761.9	18970.7	23794.9
	87		29996.9	36625.4	38640.2	37574.2	39897.2	43104.1	20391.9	24257.1
	88.8125		30658.9	35980.1	38428.2	36995.7	40055.3	42155.5	21292.2	24719.3
	90.625		31321	35334.8	37657.3	36453	40213.3	41207	22192.5	25788.7
	92.4375		31430.4	35464.5	36762.5	35910.2	40360.8	40306.3	23092.8	26891.5
	94.25		30762	35615.3	35867.7	35309.4	40036.8	39443.5	24874.5	27994.4
	96.0625		30093.5	35766	35188.7	34662.4	39712.8	38580.7	26754.1	28862.1
	97.875		29677.8	35742.9	34606.3	34015.4	39388.8	37735.9	28633.8	29678.4
	99.6875		29888.4	35688	34023.9	33206.4	38732	36915	29989	30494.6
	101.5		30099	35633.2	33534.4	32182.3	38035.9	36094	31189.6	30411.6
	103.312		30378.9	34436.4	33117.1	31158.3	37339.7	35265.6	32390.1	29929.4
	105.125		31022.7	32791.3	32699.9	30440.1	36895	34420	32422.8	29447.1
	106.938		31666.4	31146.3	32310	30429.4	36526.9	33574.4	31811.7	29168.6
	108.75		32228.5	29849	31955.7	30418.7	36158.7	32864.5	31200.6	29046.9
	110.562		30342.7	28792.9	31601.4	30415.2	35384.4	32793.5	30494.3	28925.3
	112.375		28456.8	27736.8	30892.5	30445.4	34380.5	32722.5	29699.3	28822.3
	114.188		26571	26980.1	29386	30475.7	33376.6	32627.2	28904.2	28743.3
	116		24764.6	26571.2	27879.5	30479.4	32351.5	32045.3	28567.9	28664.4
	117.812		22966.7	26162.2	26664.5	29939.4	31306	31463.4	28951.4	28358.2
	119.625		21168.7	26038.9	26775.9	29399.5	30260.4	30881.4	29334.9	27544.9
	121.438		20852.5	26482.3	26887.3	28859.6	29490.5	29920	29493.7	26731.6
	123.25		20961.7	26925.7	26909.2	28814.1	29163.2	28925.5	29018.3	25986.1
	125.062		21070.9	26904.2	25313.2	28812.4	28836	27931	28543	25546.1
	126.875		20668	25106.5	23717.2	28810.7	28725.1	27575.1	28022.2	25106
	128.688		19988.6	23308.8	22121.2	28524.3	29243.5	27386.8	27207.7	24694.1
	130.5		19309.1	21608.9	21516.8	28162.8	29761.9	27198.5	26393.1	24774.6
	132.312		19058.9	21038.4	20993.1	27801.3	30135.7	26722.2	25579.5	24855.1
	134.125		19202.4	20467.9	20469.3	26779.5	29526	26100.4	24910.1	24935.6
	135.938		19346	19897.5	20504.8	25422.9	28916.3	25478.5	24240.8	24220.9
	137.75		19769.4	20844.9	20682.6	24066.2	28306.6	25138.1	23571.4	23443.1
	139.562		20623.5	21868.7	20860.4	23330.6	27574.1	25040.6	22754.9	22665.2
	141.375		21477.6	22892.5	20119	23133	26841.6	24943.2	21918	22140.7
	143.188		21698	22930.4	18923.7	22935.5	26109.1	24962.8	21081.2	21680
	145		20171.8	22758.4	17728.5	22867.2	25054.5	25151.8	20741.4	21219.4
	146.812		18645.6	22586.4	16985.9	22986.6	23952.9	25340.7	20566.6	20746.1
	148.625		17116.8	21844.8	16626.3	23106	22851.4	25538.3	20391.7	20266.5
	150.438		15571.8	20855.1	16266.7	23036.7	21693	25758.3	20018.9	19786.9
	152.25		14026.9	19865.4	15720.2	22483.4	20515.2	25978.2	19526.3	19593.8
	154.062		12506	19148.7	14909.3	21930.1	19337.4	26054.5	19033.8	19641.4
	155.875		13178.1	18638.8	14098.4	21279.8	18664.5	25339.6	18361.5	19689
	157.688		13850.2	18128.8	13556.4	20092.2	18304.4	24624.6	17506.5	19635
	159.5		14522.3	17548.8	13684.2	18904.5	17944.2	23904.8	16651.4	19438.3
	161.312		14478.8	16880.3	13812.1	17742.2	17581.4	23005.3	15928.2	19241.5
	163.125		14340.7	16211.8	13931.7	17563.6	17215.7	22105.8	15431.4	18942.3
	164.938		14202.5	15718.4	14007.6	17385	16850.1	21206.2	14934.7	18390
	166.75		13720.6	15608.3	14083.5	17206.4	16610.2	20412.9	14489.3	17837.7
	168.562		13127.4	15498.2	14171.9	17245.4	16591.8	19631.5	14206.1	17230.6
	170.375		12534.2	15224.3	14650.4	17309.4	16573.4	18850.2	13923	16336.9
	172.188		13201.1	14234	15129	17373.3	16492.6	18720.3	13561.9	15443.1
	174		14614.8	13243.7	15607.5	17406.1	16208	18784.4	12585.9	14553.7
	175.812		16028.6	12280.3	14528.6	17429.7	15923.4	18848.5	11609.8	13794.4
	177.625		15858.9	11752.6	13283.1	17453.2	15642.7	18721.7	10633.8	13035
	179.438		14107.2	11225	12037.6	16994.6	15395.2	18488.9	11017.3	12275.6
	181.25		12355.4	10697.3	11776.2	16267.3	15147.6	18256.1	11421.7	11894.7
	183.062		11179.1	10600.9	11799.3	15540	14900.1	17913.8	11826.1	11553.5
	184.875		10972.5	10536.6	11822.4	14462	14833.9	17468.5	12882.7	11212.2
	186.688		10765.8	10472.3	11716.5	13052.9	14771.7	17023.2	14048	11325.6
	188.5		10548.5	9900.88	11540.5	11643.9	14709.4	16321.9	15213.2	11569.1
	190.312		10298.5	9205.07	11364.4	10675.6	14067.2	15216	15322	11812.7
	192.125		10048.4	8509.26	10868.1	10406.3	13323.9	14110	15039.2	11949.4
	193.938		9841.79	8058.38	10076.6	10137	12580.5	13179.4	14756.3	12028.6
	195.75		9962.65	7725.26	9285.08	9815.58	11785.5	12747.9	14230.2	12107.8
	197.562		10083.5	7392.14	8761.5	9344.88	10970.8	12316.4	13543.2	11866.9
	199.375		10204.4	6970.34	8652.31	8874.18	10156.1	11868.5	12856.2	11332.8
