# Supplementary material for: Persistent paramagnons in high-temperature infinite-layer nickelate superconductors
Source: Nat Commun. 2026 May 20;17:6645. doi: 10.1038/s41467-026-73083-3 (PMC13381760; doi:10.1038/s41467-026-73083-3)
Supplement: Supplementary file 3 — Source Data [file 41467_2026_73083_MOESM3_ESM.zip › source_data/Figure2/Figure2d.xlsx]

## Sheet: peak energy
h in hh	peak energy		h in h0	peak energy
0.05	51.6205		0.05	45.5472
0.075	56.738		0.08	55.3914
0.1	59.2246		0.11	67.4695
0.1249	66.6762		0.14	70.7658
0.15	67.8275		0.17	66.6269
0.175	72.387		0.2	75.7439
0.2	70.61		0.23	73.6157
0.225	72.9538		0.26	81.4867
0.25	77.7608		0.29	92.5321
0.275	67.6429		0.32	85.9565
0.3	71.6284		0.35	85.8582
0.325	64.667		0.38	91.6357
			0.41	81.9103
			0.44	97.3555

## Sheet: hh intensity map
		h in hh	0.05	0.075	0.1	0.1249	0.15	0.175	0.2	0.225	0.25	0.275	0.3	0.325
	energy loss
	0		15235.5	12334.6	12492.1	11381.1	10714	9693.02	10978.1	9198.39	7400.72	8622.86	7384.74	6216.52
	1.8125		16312.6	13109.2	13287.7	12050.3	11473.9	10282.6	11675.6	9710.39	8103.58	9086.7	7710.28	6571.36
	3.625		17389.7	13883.8	14114.4	12719.5	12220	10872.1	12363.4	10222.4	8806.44	9547.08	8035.81	6926.21
	5.4375		18401.2	14658.4	14941.2	13388.7	12966.1	11484.1	13032.2	10738.1	9529.85	10007.5	8361.35	7281.06
	7.25		19394.3	15433.1	15767.9	14057.9	13712.1	12136.2	13701.1	11330.5	10367.3	10467.9	8686.89	7651.61
	9.0625		20387.4	16301.5	16594.7	14712	14458.2	12788.3	14369.9	11922.9	11204.7	10927.5	9072.29	8028.65
	10.875		21380.5	17242.2	17445	15356	15127.1	13440.4	15038.7	12515.3	12042.2	11377.1	9493.52	8405.68
	12.6875		22373.7	18182.9	18393.4	15999.9	15793.2	14092.5	15710.7	13107.7	12879.6	11826.6	9914.75	8782.72
	14.5		23254.3	19123.6	19341.9	16643.9	16459.2	14757.3	16386.9	13711.8	13688.6	12276.1	10336	9159.76
	16.3125		24118.4	20064.2	20290.3	17287.9	17125.3	15437.7	17063	14389.9	14408.6	12725.7	10757.2	9592.23
	18.125		24982.4	21010.6	21238.8	17963.4	17787	16118.2	17739.2	15068	15128.5	13177.5	11232.9	10038.8
	19.9375		25846.5	21960	22161.1	18653.2	18372.6	16798.7	18415.4	15746	15848.5	13641.8	11730.4	10485.3
	21.75		26710.6	22909.3	23017	19342.9	18958.3	17479.1	19076.1	16424.1	16568.5	14106.2	12227.8	10931.9
	23.5625		27477.3	23858.7	23873	20032.7	19544	18170.8	19722.5	17089.4	17187.7	14570.5	12725.3	11378.4
	25.375		28240	24808	24728.9	20722.4	20129.6	18872.1	20368.9	17710.6	17604.1	15034.8	13222.7	11795.3
	27.1875		29002.8	25530	25584.9	21407.9	20702.8	19573.5	21015.3	18331.8	18020.5	15502.6	13747.2	12208.4
	29		29765.5	26173.8	26313.5	22092.3	21201	20274.8	21661.7	18953	18436.9	15980.9	14278.3	12621.6
	30.8125		30507.5	26817.7	26827.7	22776.6	21699.3	20976.1	22294.5	19574.2	18853.3	16459.2	14809.4	13034.7
	32.625		30860.4	27461.6	27341.8	23460.9	22197.6	21605.4	22918.5	20171.6	19188.8	16937.6	15340.4	13447.8
	34.4375		31213.2	28105.5	27856	24145.2	22695.9	22191.9	23542.6	20717.5	19413.4	17415.9	15871.5	13751.6
	36.25		31566.1	28423.9	28370.2	24752.1	23162.7	22778.4	24166.6	21263.3	19637.9	17864.7	16362.5	14052.8
	38.0625		31918.9	28677.6	28754.5	25347.2	23526	23364.9	24790.7	21809.2	19862.4	18254.9	16848.8	14354
	39.875		32214.4	28931.4	28988	25942.3	23889.3	23951.4	25349	22355	20086.9	18645.2	17335.2	14655.2
	41.6875		32158.4	29185.1	29221.4	26537.4	24252.6	24379	25878.8	22830.8	20276.3	19035.4	17821.5	14949.9
	43.5		32102.3	29438.8	29454.9	27132.5	24615.9	24743.9	26408.6	23203.6	20431.9	19425.6	18307.9	15153.5
	45.3125		32046.3	29415	29688.3	27510.4	24911.2	25108.9	26938.4	23576.3	20587.6	19762.9	18643.6	15357.2
	47.125		31990.3	29368.3	29776.5	27878.8	25063.7	25473.8	27468.3	23949	20743.2	20028.5	18977	15560.9
	48.9375		31899.5	29321.6	29746.6	28247.2	25216.2	25838.8	27883.5	24321.7	20898.9	20294.1	19310.3	15764.5
	50.75		31692.3	29274.9	29716.8	28615.6	25368.7	26031.4	28267.9	24635.7	21073.6	20559.6	19643.7	15957.9
	52.5625		31485	29226.4	29687	28968.5	25521.2	26182.7	28652.2	24889.6	21261.1	20825.2	19960.9	16095.7
	54.375		31277.8	29053.5	29657.2	29010.7	25620.2	26334.1	29036.6	25143.5	21448.5	20999	20076.3	16233.4
	56.1875		31070.6	28880.5	29549.2	29052.9	25643.1	26485.5	29420.9	25397.3	21636	21086.3	20191.7	16371.1
	58		30829.6	28707.5	29397.5	29095.2	25665.9	26636.9	29571.5	25651.2	21823.4	21173.5	20307.1	16508.9
	59.8125		30516.7	28534.5	29245.8	29137.4	25688.7	26708.9	29689.4	25835.2	21994.2	21260.8	20422.4	16622.9
	61.625		30203.8	28357	29094.1	29138.6	25711.5	26771.9	29807.3	25969.5	22157.5	21348	20520.3	16664.2
	63.4375		29890.9	28141.1	28942.4	28882	25679.3	26834.8	29925.2	26103.7	22320.9	21343.5	20528.4	16705.5
	65.25		29578.1	27925.1	28715.5	28625.4	25592.3	26897.7	30043	26238	22484.2	21278.7	20536.6	16746.8
	67.0625		29204.4	27709.2	28460.9	28368.8	25505.4	26960.7	29889.8	26372.3	22647.5	21213.9	20544.7	16788
	68.875		28743.1	27493.3	28206.4	28112.2	25418.4	26827.4	29727.2	26345.4	22706.9	21149.2	20552.9	16781.9
	70.6875		28281.8	27264.7	27951.8	27829.2	25331.5	26691.4	29564.7	26240.4	22737	21084.4	20533.9	16681.7
	72.5		27820.4	26983.3	27697.3	27456.4	25192.4	26555.5	29402.1	26135.5	22767.1	20939.2	20434.8	16581.6
	74.3125		27359.1	26702	27358.5	27083.5	25017.2	26419.5	29228.6	26030.6	22797.2	20758.5	20335.7	16481.5
	76.125		26897.3	26420.6	27001.2	26710.7	24842.1	26276.7	28873.2	25925.7	22827.3	20577.7	20236.6	16381.3
	77.9375		26435	26139.2	26644	26337.8	24666.9	26050.3	28517.7	25661	22687.4	20397	20137.5	16220.6
	79.75		25972.7	25840.8	26286.7	25962	24491.8	25823.9	28162.3	25346.8	22522.1	20216.2	20006	15978
	81.5625		25510.5	25498.8	25929.5	25579.8	24286.7	25597.6	27806.8	25032.5	22356.8	20010	19812.3	15735.4
	83.375		25048.2	25156.8	25463.8	25197.6	24067.8	25371.2	27444.6	24718.3	22191.5	19796.6	19618.6	15492.9
	85.1875		24554.4	24814.8	24987.4	24815.4	23848.8	25136.1	27043.2	24404.1	22026.1	19583.3	19424.9	15250.3
	87		24038.6	24472.8	24511	24433.2	23629.8	24856.8	26641.8	24041.7	21739.9	19369.9	19231.2	14943.9
	88.8125		23522.8	24118.4	24034.6	24092.2	23410.8	24577.6	26240.4	23670.9	21448.7	19156.6	18996.6	14577.4
	90.625		23007	23743.2	23558.2	23811.2	23132.9	24298.3	25839	23300.2	21157.4	18880.7	18708.3	14210.9
	92.4375		22491.2	23368	23045.6	23530.3	22837.5	24019.1	25427	22929.5	20866.1	18595.8	18420	13844.4
	94.25		22000.6	22992.8	22533	23249.4	22542	23742.5	24981.1	22558.7	20569.5	18310.8	18131.7	13477.9
	96.0625		21522.1	22617.6	22020.4	22968.4	22246.6	23473.7	24535.2	22205.1	20170.7	18025.9	17843.4	13117.5
	97.875		21043.6	22232.7	21507.8	22696.5	21951.1	23204.9	24089.3	21852.4	19771.9	17740.9	17544	12761.2
	99.6875		20565.1	21836.6	21002.3	22433.6	21565.3	22936.2	23643.3	21499.8	19373.1	17378.9	17234.4	12404.8
	101.5		20086.5	21440.4	20568.8	22170.7	21164.8	22667.4	23200.1	21147.2	18974.3	17014	16924.7	12048.4
	103.312		19697.4	21044.3	20135.3	21907.8	20764.4	22381.8	22762.3	20795.6	18580.5	16649	16615.1	11692
	105.125		19335.3	20648.1	19701.8	21645	20363.9	22064.5	22324.5	20474.7	18217.6	16284	16305.5	11370.3
	106.938		18973.1	20267.5	19268.2	21380.3	19963.5	21747.2	21886.8	20153.7	17854.8	15919.3	15985.6	11063.9
	108.75		18611	19899.5	18860.7	21114.5	19485.6	21429.8	21449	19832.8	17491.9	15558	15659	10757.4
	110.562		18248.9	19531.4	18571.7	20848.6	19003.6	21112.5	21013.3	19511.9	17129.1	15196.8	15332.5	10451
	112.375		18027.8	19163.4	18282.8	20582.7	18521.6	20776.1	20580.6	19191	16783.8	14835.6	15006	10144.6
	114.188		17830	18795.4	17993.9	20316.9	18039.7	20415	20147.9	18870.5	16497.8	14474.4	14679.4	9922.56
	116		17632.3	18437.5	17705	20032.5	17561.2	20053.9	19715.1	18549.9	16211.7	14118.6	14359.8	9723.81
	117.812		17434.6	18085.2	17434	19739.2	17165.2	19692.8	19282.4	18229.4	15925.7	13795.6	14043.1	9525.05
	119.625		17236.9	17733	17212	19446	16769.3	19331.7	18858.5	17908.8	15639.7	13472.6	13726.4	9326.29
	121.438		17044.4	17380.7	16989.9	19152.7	16373.4	18943.7	18443.3	17579.8	15379.3	13149.6	13409.7	9127.53
	123.25		16852.2	17028.5	16767.8	18859.4	15977.4	18531.2	18028.2	17218.9	15173.9	12826.6	13093	8988.38
	125.062		16660.1	16660.5	16545.7	18466.7	15602.3	18118.8	17613	16858.1	14968.6	12514.4	12828.4	8857.86
	126.875		16467.9	16286.7	16297.1	18043.3	15366.3	17706.3	17197.8	16497.3	14763.2	12238.1	12577.6	8727.35
	128.688		16272.8	15912.8	16001.1	17619.9	15130.3	17293.8	16790.7	16136.4	14557.9	11961.8	12326.8	8596.83
	130.5		16003.2	15539	15705.1	17196.6	14894.3	16883.6	16389.1	15779.2	14360.6	11685.5	12076	8466.32
	132.312		15733.6	15165.2	15409	16773.2	14658.4	16474.7	15987.5	15430.5	14175.2	11409.2	11825.1	8383.66
	134.125		15464	14803.4	15113	16307.1	14431.7	16065.8	15585.9	15081.8	13989.8	11144	11594.7	8302.83
	135.938		15194.4	14444.3	14806.3	15833.7	14238.3	15656.9	15184.3	14733.1	13804.4	10902.4	11367.1	8222.01
	137.75		14904.1	14085.1	14486.4	15360.3	14044.8	15248.1	14807.1	14384.4	13619	10660.7	11139.4	8141.18
	139.562		14471.3	13725.9	14166.5	14886.9	13851.4	14887.1	14441.3	14061.8	13439	10419	10911.8	8061.89
	141.375		14038.4	13366.8	13846.6	14413.5	13657.9	14546.4	14075.4	13779.7	13264.5	10177.3	10684.1	8010.09
	143.188		13605.6	13111	13526.7	13965.9	13453.5	14205.7	13709.5	13497.7	13090	9953.15	10478	7958.29
	145		13172.7	12865.4	13228.7	13519.8	13224.3	13865	13343.7	13215.7	12915.5	9754.13	10272.5	7906.49
	146.812		12734.8	12619.8	12949.6	13073.7	12995.2	13524.3	13021.4	12933.7	12741	9555.1	10067.1	7854.69
	148.625		12278.8	12374.2	12670.4	12627.7	12766	13211.4	12711.9	12701	12527.8	9356.07	9861.62	7807.12
	150.438		11822.8	12128.7	12391.3	12182.2	12536.9	12905.8	12402.4	12521.6	12287.5	9157.04	9656.03	7785.07
	152.25		11366.8	11894.2	12112.1	11753.8	12305.7	12600.2	12092.9	12342.3	12047.1	8980.21	9448.41	7763.03
	154.062		10910.8	11659.8	11889.4	11325.3	12071.2	12294.5	11783.3	12162.9	11806.8	8825.52	9240.79	7740.98
	155.875		10479.3	11425.4	11700.1	10896.9	11836.8	11988.9	11517.6	11983.6	11566.5	8670.84	9033.16	7718.93
	157.688		10103.3	11190.9	11510.7	10468.5	11602.4	11699.4	11258.9	11881.8	11340.2	8516.15	8825.54	7685.59
	159.5		9727.32	10956.9	11321.4	10053.5	11368	11412.1	11000.1	11838.4	11120.6	8361.47	8619.05	7614.89
	161.312		9351.33	10726.5	11132.1	9734.03	11109.8	11124.8	10741.4	11795	10901	8236.85	8418.95	7544.19
	163.125		8975.35	10496.1	10946.7	9414.58	10826.6	10837.5	10482.6	11751.6	10681.4	8133.12	8218.85	7473.49
	164.938		8643.16	10265.7	10762.8	9095.12	10543.5	10550.2	10303.5	11708.2	10461.9	8029.39	8018.76	7402.79
	166.75		8377.89	10035.4	10578.9	8775.67	10260.3	10273	10128.4	11629.1	10279.7	7925.66	7818.66	7299.93
	168.562		8112.61	9802.7	10395	8498.98	9977.13	9996.09	9953.24	11531.4	10109	7821.93	7631.25	7129.22
	170.375		7847.34	9559.51	10211.1	8380.18	9716.13	9719.15	9778.09	11433.8	9938.22	7726.56	7484.14	6958.52
	172.188		7582.06	9316.32	9968.65	8261.38	9471.3	9442.22	9607.29	11336.1	9767.47	7635.13	7337.02	6787.81
	174		7380.57	9073.13	9712.18	8142.58	9226.47	9169.18	9533.87	11238.5	9596.73	7543.71	7189.9	6617.11
	175.812		7246.74	8829.94	9455.7	8023.78	8981.64	8954.69	9460.46	11035.6	9434.76	7452.28	7042.79	6432.49
	177.625		7112.91	8584.74	9199.23	7923.24	8736.81	8740.2	9387.04	10797.5	9274.26	7360.85	6907.33	6227.97
	179.438		6979.08	8334.08	8942.75	7864.77	8584.76	8525.71	9313.63	10559.4	9113.75	7288.07	6795.62	6023.45
	181.25		6845.25	8083.43	8683.21	7806.29	8478.91	8311.22	9245.51	10321.4	8953.25	7220.87	6683.92	5818.92
	183.062		6749.25	7832.77	8423.32	7747.82	8373.05	8114.58	9212.07	10083.3	8792.75	7153.67	6572.21	5614.4
	184.875		6681.22	7582.11	8163.43	7689.34	8267.2	8017.53	9178.64	9752.12	8619.37	7086.47	6460.51	5428.37
	186.688		6613.2	7343.16	7903.54	7625.67	8161.34	7920.47	9145.2	9403.12	8445.26	7019.28	6343.23	5260.77
	188.5		6545.18	7125.17	7643.65	7553.96	8113.37	7823.42	9111.77	9054.13	8271.14	6949.29	6218.23	5093.16
	190.312		6477.16	6907.18	7449.27	7482.25	8083.96	7726.37	9068.87	8705.13	8097.02	6878.85	6093.23	4925.55
	192.125		6397.55	6689.19	7255.8	7410.54	8054.55	7652.26	8992.81	8356.13	7922.28	6808.41	5968.22	4757.95
	193.938		6312.09	6471.2	7062.33	7338.83	8025.13	7650.18	8916.75	8006.24	7730.44	6737.96	5843.22	4633.19
	195.75		6226.64	6274.4	6868.86	7269.44	7995.72	7648.09	8840.69	7656.27	7538.59	6667.52	5715.84	4538.14
	197.562		6141.18	6103.69	6680.69	7202.54	7911.05	7646.01	8764.62	7306.3	7346.75	6559.01	5586.15	4443.08
	199.375		6055.72	5932.99	6556.94	7135.65	7816.39	7643.92	8677.26	6956.33	7154.9	6448.43	5456.46	4348.03

## Sheet: h0 intensity map
		h in h0	0.05	0.08	0.11	0.14	0.17	0.2	0.23	0.26	0.29	0.32	0.35	0.38	0.41	0.44
	energy loss
	0		15991.7	11883.8	8674.45	9792.68	8077.2	7946.88	7898.02	5643.57	4318.63	4977.66	5124.13	4194.58	4264.91	2955.44
	1.8125		17007.8	12859.9	9648.08	10500.6	8766.88	8434.61	8155.65	6089.21	4780.76	5192.18	5285.26	4420.18	4622.65	3346.13
	3.625		18023.9	13836.1	10621.7	11208.4	9456.56	8922.33	8413.27	6534.85	5242.89	5406.7	5446.4	4645.78	4980.38	3736.82
	5.4375		18999.2	14804.6	11595.4	11901.3	10146.2	9410.05	8677.18	6980.49	5705.02	5621.23	5607.54	4871.38	5338.11	4127.51
	7.25		19809.5	15753.7	12509	12415.3	10863.2	10065.6	8942.66	7475.3	6167.15	5772.36	5788.68	5126.68	5694.75	4518.2
	9.0625		20619.7	16702.7	13046.7	12929.3	11885.2	10870.6	9208.15	8119.53	6409.05	5902.45	5979.61	5456.46	6021.14	4770.28
	10.875		21429.9	17651.8	13584.4	13443.3	12907.2	11675.6	9473.64	8763.76	6627.45	6032.54	6170.53	5786.23	6347.53	4999.03
	12.6875		22240.2	18600.8	14122.1	13957.3	13929.3	12480.6	9874.47	9407.98	6845.85	6162.63	6361.46	6116.01	6673.92	5227.79
	14.5		23380.1	19544.9	14659.8	14326.3	14951.3	13290.5	10591.8	10052.2	7064.25	6372.07	6548.81	6445.78	7000.31	5456.54
	16.3125		24662.5	20487.7	15297	14589.1	15755.8	14263.2	11309.2	10656.5	7332.42	6818.75	6718.9	6833.4	7285.21	5651.74
	18.125		25945	21430.5	15990.9	14851.8	16403.8	15235.9	12026.5	11247.2	7674.14	7265.42	6889	7236.86	7533.99	5786.23
	19.9375		27227.5	22373.3	16684.7	15114.6	17051.9	16208.7	12743.9	11838	8015.86	7712.09	7059.09	7640.31	7782.78	5920.71
	21.75		28491.3	23184.6	17378.6	15419.7	17700	17181.4	13572.7	12428.8	8357.58	8158.76	7229.19	8043.76	8031.57	6055.2
	23.5625		29679.9	23664.4	18060.7	16228.1	18378.6	17993.6	14429.5	12997.1	8699.3	8771.63	7687.43	8491.07	8293.5	6189.69
	25.375		30868.5	24144.3	18668.7	17036.5	19398.7	18662.7	15286.2	13497.4	9334.15	9439.69	8286.57	9048.36	8920.59	6537.42
	27.1875		32057.1	24624.1	19276.7	17845	20418.8	19331.9	16143	13997.6	10000.3	10107.8	8885.71	9605.65	9547.67	6921.04
	29		33245.7	25104	19884.7	18653.4	21438.9	20001.1	16999.8	14497.9	10666.4	10775.8	9484.85	10162.9	10174.8	7304.65
	30.8125		34194.3	25525.4	20492.7	19470.6	22459	20670.2	17832.7	14998.2	11332.6	11443.9	10084	10720.2	10801.8	7688.27
	32.625		34172	25799.6	21092.3	20392.7	23451.3	21195.1	18659.6	15475.8	11998.7	11974.8	10826.7	11306.1	11428.7	8071.89
	34.4375		34149.6	26073.9	21639.8	21314.9	24132.5	21591.6	19486.5	15884.5	12703.9	12460.2	11639.6	11963.5	12050.1	8523.74
	36.25		34127.2	26348.1	22187.2	22237	24813.8	21988	20313.5	16293.3	13413.2	12945.5	12452.5	12620.9	12671.5	8987.06
	38.0625		34104.9	26622.3	22734.6	23159.1	25495	22384.5	21140.4	16702	14122.5	13430.9	13265.4	13278.3	13292.8	9450.39
	39.875		33983.3	26804.8	23282	24044	26176.2	22780.9	21596.4	17110.8	14831.8	13916.3	14078.4	13935.7	13914.2	9913.72
	41.6875		33460.5	26756	23816.5	24485.1	26802.9	23119.6	21959.4	17531.6	15541.2	14561.1	14764.5	14520.4	14522.3	10377.1
	43.5		32937.6	26707.1	24269.6	24926.1	26818.9	23406.9	22322.4	17989.2	16029.1	15258.8	15388.7	14922.8	14762.5	10702.5
	45.3125		32414.8	26658.3	24722.7	25367.2	26834.9	23694.2	22685.3	18446.7	16493.3	15956.6	16012.9	15325.2	15002.7	11004.8
	47.125		31891.9	26609.5	25175.8	25808.2	26850.9	23981.5	23037.1	18904.2	16957.6	16654.3	16637.1	15727.6	15242.9	11307.1
	48.9375		31339.4	26638.2	25628.8	26060.7	26866.9	24268.4	23362.7	19361.8	17421.8	17287.9	17194.3	16130	15483	11609.4
	50.75		30774.2	26688.3	25989.7	26175.3	26898.9	24542.8	23688.3	19809.3	17837.3	17729.8	17428.6	16280.4	15581.5	11847.6
	52.5625		30209	26738.4	26298.1	26289.8	26942.5	24817.2	24013.9	20253.5	18180.7	18171.6	17662.9	16361.7	15556.8	11969.9
	54.375		29643.7	26788.4	26606.5	26404.3	26986.1	25091.6	24339.5	20697.7	18524	18613.5	17897.2	16443.1	15532	12092.2
	56.1875		29022.4	26724.6	26914.8	26503.7	27029.7	25366	24414.8	21141.9	18867.4	19055.3	18131.5	16524.5	15507.2	12214.5
	58		28174.3	26373.8	27182.5	26423	27066.1	25557.2	24427.4	21538.6	19210.7	19267.4	18243	16658.5	15482.9	12336.8
	59.8125		27326.2	26023	27195	26342.2	27021.5	25674.3	24440	21791.2	19465.7	19403.3	18294.4	16924.6	15470	12439.4
	61.625		26478.1	25672.1	27207.4	26261.4	26977	25791.4	24452.6	22043.8	19711.2	19539.1	18345.8	17190.6	15457.2	12538.7
	63.4375		25629.9	25321.3	27219.8	26180.7	26932.4	25908.5	24465.2	22296.3	19956.7	19674.9	18397.2	17456.7	15444.4	12638.1
	65.25		24795.5	24921.2	27232.3	26085.5	26887.9	26025.6	24603.9	22548.9	20202.2	19810.7	18448.6	17722.7	15431.5	12737.4
	67.0625		24016.4	24397.1	27168.2	25819.5	26829.6	26104.4	24774.1	22753.1	20447.7	19854.9	18412.8	17945.6	15414.8	12836.7
	68.875		23237.4	23872.9	26624.2	25553.5	26617.5	26149.1	24944.3	22810.3	20708.9	19868.7	18334.4	18060.2	15290.2	12900.4
	70.6875		22458.3	23348.7	26080.2	25287.4	26405.5	26193.8	25114.5	22867.5	20971.8	19882.6	18256	18174.7	15165.6	12958
	72.5		21679.3	22824.5	25536.2	25021.4	26193.5	26238.4	25284.7	22924.7	21234.6	19896.4	18177.6	18289.3	15040.9	13015.7
	74.3125		20977.6	22253.2	24992.2	24749.3	25981.5	26283.1	25155.3	22981.9	21497.5	19910.2	18099.2	18403.9	14916.3	13073.3
	76.125		20589.1	21562.9	24445.6	24405.9	25764.6	26281.6	24950.7	22968.2	21760.4	19783.8	18039.7	18431.4	14797.2	13131
	77.9375		20200.5	20872.6	23882.6	24062.4	25493.9	26238.9	24746.2	22739.2	21745.9	19610.8	17989.5	18240.3	14831.9	13118.6
	79.75		19812	20182.3	23319.7	23718.9	25223.1	26196.2	24541.6	22510.1	21701.8	19437.9	17939.2	18049.3	14866.7	13094.4
	81.5625		19423.5	19492	22756.7	23375.5	24952.4	26153.5	24337	22281	21657.6	19264.9	17888.9	17858.2	14901.4	13070.3
	83.375		19044.5	18910.4	22193.8	23023.9	24681.6	26110.8	23891.9	22052	21613.5	19092	17838.7	17667.1	14936.1	13046.1
	85.1875		18704	18603	21624.9	22575.6	24407	25935.7	23386.4	21867	21569.4	18861.2	17791.2	17498.3	14975.1	13021.9
	87		18363.6	18295.6	21018.4	22127.4	24088.6	25642.7	22881	21816.1	21436.2	18611.3	17745.1	17385.2	15132.7	12883.5
	88.8125		18023.1	17988.1	20411.9	21679.1	23770.1	25349.8	22375.5	21765.2	21293.4	18361.4	17699.1	17272.1	15290.3	12725.9
	90.625		17682.6	17680.7	19805.4	21230.8	23451.7	25056.8	21967.9	21714.3	21150.7	18111.4	17653	17158.9	15447.9	12568.3
	92.4375		17217	17382.6	19198.9	20871.2	23133.3	24759.1	21789.1	21663.5	21008	17852.5	17585.5	17045.8	15605.5	12410.6
	94.25		16697.3	17087.2	18748.5	20576.3	22762.6	24303.1	21610.3	21612.4	20841.2	17566.7	17414.4	17010.9	15663.6	12232
	96.0625		16177.6	16791.7	18386.8	20281.4	22354.4	23847.1	21431.5	21561.4	20638.9	17280.8	17243.3	16997.5	15635.3	12015.3
	97.875		15657.8	16496.2	18025.1	19986.6	21946.3	23391.2	21256.1	21510.3	20436.5	16995	17072.3	16984	15606.9	11798.7
	99.6875		15196.7	16149.4	17663.4	19760	21538.1	22938.9	21088.5	21459.2	20234.2	16730.2	16904.3	16970.5	15578.5	11582
	101.5		14760.8	15788.4	17360.7	19583.4	21098.6	22611.6	20920.9	21254.6	19938.4	16528.7	16750.9	16912	15360.1	11407.2
	103.312		14325	15427.4	17091.6	19406.8	20636.5	22284.4	20753.3	20998.1	19504.6	16327.1	16597.4	16841.2	14976.4	11308.3
	105.125		13889.2	15066.4	16822.5	19230.2	20174.4	21957.1	20585.7	20741.7	19070.8	16125.5	16444	16770.4	14592.7	11209.3
	106.938		13470.9	14734.3	16553.4	19044.1	19712.3	21629.8	20295	20485.3	18637.1	15923.9	16290.6	16699.6	14209	11110.4
	108.75		13123.6	14475.2	16310.6	18745.4	19257.6	21445.4	19973.3	20248	18203.3	15738.8	16094.9	16587.5	13829.3	11011.4
	110.562		12776.2	14216.1	16233	18446.7	18884.4	21388.1	19651.6	20068.9	17858.8	15559.2	15878.5	16372.1	13558.7	11032.2
	112.375		12428.9	13956.9	16155.5	18148	18511.3	21330.8	19330	19889.9	17523.8	15379.6	15662.1	16156.7	13288	11073.2
	114.188		12081.6	13697.8	16077.9	17849.3	18138.2	21273.4	19017.6	19710.9	17188.9	15200	15445.7	15941.3	13017.4	11114.1
	116		11801.5	13513.9	16000.3	17558.3	17765.1	21208.3	18727.1	19531.8	16854	15089.5	15253.5	15725.9	12746.8	11155.1
	117.812		11550.5	13350.8	15812.2	17272.8	17408.5	20880.9	18436.5	19174.9	16565.8	15185.7	15177.9	15515.8	12567.8	11203.7
	119.625		11299.4	13187.7	15561.1	16987.3	17064	20553.4	18145.9	18757.9	16346.8	15281.9	15102.3	15307.2	12468.7	11265.9
	121.438		11048.4	13024.5	15310.1	16701.8	16719.4	20226	17855.4	18340.9	16127.8	15378.1	15026.7	15098.6	12369.5	11328.2
	123.25		10819.7	12864.8	15059.1	16418.3	16374.9	19898.5	17520.7	17923.9	15908.8	15474.3	14951.1	14889.9	12270.4	11390.5
	125.062		10681.9	12713.7	14802	16158.2	16028.2	19473.3	17175	17495.6	15689.8	15556.1	14915	14683.8	12172.7	11452.8
	126.875		10544.1	12562.6	14507.4	15898.1	15658.1	18961.1	16829.3	17033.3	15698.9	15633	14898.1	14484	12118.2	11484.4
	128.688		10406.3	12411.5	14212.9	15638	15288	18449	16483.6	16570.9	15732.2	15710	14881.2	14284.2	12063.6	11510.8
	130.5		10268.4	12260.4	13918.3	15377.9	14917.9	17936.8	16121.2	16108.5	15765.6	15787	14864.3	14084.4	12009	11537.3
	132.312		10102.2	12084.2	13623.7	15163.2	14547.8	17430.4	15719.6	15646.2	15799	15804.6	14815.3	13884.5	11954.4	11563.7
	134.125		9923.75	11901.1	13422	14981.8	14222.9	17120.4	15318	15426.9	15780	15644.8	14611	13854.4	11902.7	11583.8
	135.938		9745.26	11717.9	13273.1	14800.4	13930.5	16810.3	14916.3	15289.8	15683.5	15484.9	14406.8	13870.8	11853.5	11592.6
	137.75		9566.77	11534.8	13124.2	14619	13638.1	16500.2	14583.1	15152.6	15587.1	15325.1	14202.5	13887.1	11804.3	11601.4
	139.562		9487.64	11509.3	12975.3	14411.1	13345.7	16185.6	14409.8	15015.5	15490.7	15124.7	13986.8	13903.5	11755.2	11610.2
	141.375		9451.47	11527.2	12767.2	14183.8	13027.8	15719.5	14236.5	14872.7	15317.8	14803.3	13715.8	13945.1	11651.6	11597.1
	143.188		9415.3	11545.1	12525.4	13956.6	12691.4	15253.4	14063.1	14728	15031.7	14481.9	13444.7	13993.7	11500.7	11544.3
	145		9379.13	11563	12283.7	13729.3	12355.1	14787.3	13871	14583.3	14745.7	14160.5	13173.6	14042.2	11349.9	11491.5
	146.812		9359.19	11353.3	12041.9	13385	12018.7	14321.5	13635	14438.5	14459.7	13816.5	12900.6	14090.8	11199	11438.7
	148.625		9346.25	11080.9	11799.4	12955.1	11678.1	13863.8	13399	14186.6	14207.3	13405	12618.1	13925.5	11061.1	11389.1
	150.438		9333.31	10808.5	11556.4	12525.3	11334.3	13406.2	13163	13898.5	14004.5	12993.5	12335.5	13701.5	10934.6	11345.1
	152.25		9320.38	10536.1	11313.4	12095.4	10990.6	12948.6	12930.5	13610.4	13801.8	12582.1	12052.9	13477.6	10808	11301.1
	154.062		9142.79	10065.3	11070.5	11598.7	10646.8	12502.8	12706.4	13322.2	13599	12235.2	11782.7	13253.7	10681.4	11257.1
	155.875		8894	9539.96	10710.6	11053	10354.5	12455.2	12482.2	13050.4	13340	12081.3	11571.8	12969.8	10540	11175
	157.688		8645.21	9014.58	10284.2	10507.4	10099.2	12407.7	12258.1	12784.1	12998	11927.4	11360.9	12669.4	10385.6	11023.9
	159.5		8396.42	8489.21	9857.82	9961.79	9843.82	12360.1	12034	12517.7	12656	11773.5	11149.9	12369	10231.2	10872.8
	161.312		8141.88	8001.91	9431.45	9426.86	9588.46	12312.5	11856.6	12251.4	12314	11619.6	10939	12068.6	10076.8	10721.7
	163.125		7864.1	7610.58	9012.65	9019.3	9325.87	12286.6	11690.9	11969.2	11972	11424	10746.1	11727	9925.33	10570.5
	164.938		7586.32	7219.25	8641.38	8611.73	8982.27	12280	11525.2	11639	11776.3	11214.6	10561.9	11282.1	9854.33	10269.8
	166.75		7308.54	6827.91	8270.12	8204.17	8638.66	12273.4	11359.6	11308.7	11596.3	11005.2	10377.7	10837.2	9783.33	9943.77
	168.562		7030.77	6436.58	7898.85	7796.61	8295.06	12266.8	11128.3	10978.5	11416.3	10795.8	10193.6	10392.4	9712.33	9617.79
	170.375		6862.13	6140.32	7527.58	7490.52	7951.46	12257.4	10743.7	10648.2	11236.2	10541.8	10007.7	9947.47	9641.33	9291.81
	172.188		6740.68	5870.23	7311.5	7258.69	7662.63	12154.5	10359	10357.7	11098.8	10154.7	9813.58	9628.2	9579.85	9006.85
	174		6619.24	5600.15	7183.64	7026.85	7413.14	12051.7	9974.35	10080.5	11024.3	9767.51	9619.49	9343.31	9526.65	8796.1
	175.812		6497.8	5330.07	7055.78	6795.02	7163.65	11948.8	9604.13	9803.29	10949.7	9380.35	9425.39	9058.42	9473.45	8585.35
	177.625		6406.3	5252.19	6927.92	6580.79	6914.16	11844.7	9267.68	9526.11	10875.2	9033.78	9245.83	8773.54	9420.25	8374.6
	179.438		6327.75	5227.24	6877.78	6379.43	6794.03	11699	8931.23	9473.71	10716.6	8808.54	9136.39	8695.48	9294.15	8170.35
	181.25		6249.2	5202.3	6871.83	6178.08	6766.83	11553.2	8594.78	9497.2	10433.6	8583.29	9026.96	8674.05	9104.64	7977.87
	183.062		6170.65	5177.36	6865.88	5976.73	6739.63	11407.4	8274.12	9520.69	10150.7	8358.05	8917.52	8652.61	8915.12	7785.38
	184.875		6004.24	5140.79	6859.93	5901.7	6712.43	11257.9	7990.4	9544.18	9867.72	8174.84	8801.87	8631.18	8725.61	7592.89
	186.688		5799.83	5101.02	6862.03	5919.1	6635.58	10981	7706.68	9551.28	9591.11	8117.27	8656.24	8507.43	8542.94	7357.13
	188.5		5595.42	5061.25	6868.71	5936.51	6523.08	10704.1	7422.96	9552.84	9323.88	8059.7	8510.61	8355.68	8366.25	7043.08
	190.312		5391.01	5021.47	6875.38	5953.91	6410.57	10427.3	7190.27	9554.41	9056.65	8002.13	8364.98	8203.93	8189.55	6729.03
	192.125		5159.21	4971.32	6882.06	5974.4	6298.07	10149.7	7076.88	9555.97	8789.42	7953.83	8211.23	8052.18	8012.86	6414.98
	193.938		4915.58	4918.3	6808.7	5997.15	6175.5	9848.25	6963.5	9444.83	8518.06	7933.2	8018.34	7947.1	7842.15	6163.91
	195.75		4671.94	4865.29	6689.84	6019.9	6045.71	9546.82	6850.12	9295.65	8240.6	7912.57	7825.44	7854.81	7676.64	6026.8
	197.562		4428.3	4812.27	6570.98	6042.65	5915.92	9245.38	6736.74	9146.46	7963.14	7891.95	7632.55	7762.51	7511.14	5889.69
	199.375		4198.06	4774.62	6452.13	6049.06	5786.12	8943.94	6711.35	8997.27	7685.68	7871.32	7439.66	7670.21	7345.63	5752.58
