# Supplementary material for: Persistent paramagnons in high-temperature infinite-layer nickelate superconductors
Source: Nat Commun. 2026 May 20;17:6645. doi: 10.1038/s41467-026-73083-3 (PMC13381760; doi:10.1038/s41467-026-73083-3)
Supplement: Supplementary file 3 — Source Data [file 41467_2026_73083_MOESM3_ESM.zip › source_data/Figure2/Figure2a.xlsx]

## Sheet: Sheet1
-108.356	0.010107
-95.931	0.0164865
-83.506	0.023053
-71.081	0.0310801
-58.656	0.0460092
-46.231	0.0745068
-33.806	0.118915
-21.381	0.177024
-8.956	0.237883
3.469	0.285223
15.894	0.309178
28.319	0.314009
40.744	0.308789
53.169	0.302855
65.594	0.297051
78.019	0.287682
90.444	0.272609
102.869	0.255219
115.294	0.238878
127.719	0.224541
140.144	0.212251
152.569	0.204128
164.994	0.200073
177.419	0.198812
189.844	0.196428
202.269	0.19246
214.694	0.191062
227.119	0.194438
239.544	0.197516
251.969	0.199831
264.394	0.197286
276.819	0.195138
289.244	0.194948
301.669	0.19885
314.094	0.201758
326.519	0.206234
338.944	0.215894
351.369	0.224542
363.794	0.226752
376.219	0.228224
388.644	0.236863
401.069	0.252049
413.494	0.260778
