# Supplementary material for: Persistent paramagnons in high-temperature infinite-layer nickelate superconductors
Source: Nat Commun. 2026 May 20;17:6645. doi: 10.1038/s41467-026-73083-3 (PMC13381760; doi:10.1038/s41467-026-73083-3)
Supplement: Supplementary file 3 — Source Data [file 41467_2026_73083_MOESM3_ESM.zip › source_data/Figure3/Figure3e.xlsx]

## Sheet: SECNO_OP_h0
0.05	65.8	19.493
0.08	76.1	13.029
0.11	86.7	6.666
0.14	88	5.858
0.17	85.7	4.545
0.2	96.9	4.545
0.23	95.6	4.141
0.26	106.7	4.04
0.29	113.8	4.343
0.32	113.2	4.646
0.35	113.9	4.545
0.38	114.5	4.747
0.41	115.4	6.161
0.44	127.1	8.181

## Sheet: SECNO_OP_hh
0.05	75.3	22.5448
0.075	83.7	11.6761
0.1	88.1	6.91585
0.125	93.8	3.11416
0.15	96.9	5.75586
0.175	99.2	3.68032
0.2	101.7	7.59699
0.225	103.8	7.48398
0.25	109.1	6.75329
0.275	101.3	5.95644
0.3	99.7	5.3838
0.325	94.3	5.02619

## Sheet: SECNO_OD_h0
0.32	105	6.993
0.35	105.9	5.6127
0.38	98	4.5962
0.41	111.6	7.06428
0.44	113.5	6.57165

## Sheet: SECNO_OD_hh
0.125	90.1	6.00066
0.175	96.4	5.1092
0.25	102.3	4.79787
0.325	90	5.697

## Sheet: PSNO_OP_h0
0.1	99	16.9488
0.15	102.7	7.89763
0.2	120.9	8.05194
0.25	137.6	7.2928
0.3	140.9	6.60821
0.35	134.3	5.81519
0.4	137	5.1923
0.45	137.3	7.94967

## Sheet: PSNO_OP_hh
0.05	93.1	12.9875
0.075	92.9	7.29265
0.1	95.3	3.16396
0.125	113	6.7122
0.15	110.5	4.09955
0.2	119.1	8.89677
0.225	128.1	9.23601
0.25	121.2	7.50228
