# Supplementary material for: Persistent paramagnons in high-temperature infinite-layer nickelate superconductors
Source: Nat Commun. 2026 May 20;17:6645. doi: 10.1038/s41467-026-73083-3 (PMC13381760; doi:10.1038/s41467-026-73083-3)
Supplement: Supplementary file 3 — Source Data [file 41467_2026_73083_MOESM3_ESM.zip › source_data/Figure3/Figure3d.xlsx]

## Sheet: Sheet1
-94.9814	0.0323291
-87.7314	0.0362479
-79.5752	0.0407385
-71.4189	0.0213717
-64.1689	-0.0100911
-56.0127	-0.0310662
-46.9502	-0.0426124
-37.8877	0.0113325
-28.8252	0.0486981
-19.7627	0.0983058
-10.7002	0.132085
-1.6377	0.179065
7.4248	0.285127
15.5811	0.330239
23.7373	0.400824
32.7998	0.553708
41.8623	0.716503
50.0186	0.812399
58.1748	0.883321
67.2373	0.939666
76.2998	1
85.3623	0.989871
93.5186	0.960393
100.769	0.92324
108.925	0.833637
117.081	0.764453
125.237	0.719217
133.394	0.72611
140.644	0.708407
147.894	0.655892
155.144	0.618664
163.3	0.548018
171.456	0.510831
178.706	0.49715
185.956	0.445197
193.206	0.396132
201.362	0.33882
210.425	0.297398
218.581	0.27089
225.831	0.218
233.081	0.187854
240.331	0.189976
248.487	0.197287
256.644	0.210832
264.8	0.214342
273.862	0.204323
282.925	0.175892
291.987	0.168168
301.05	0.153367
310.112	0.0813037
319.175	0.0635237
328.237	0.0489667
336.394	0.0282082
344.55	0.0167188
352.706	0.0195635
360.862	0.0301193
369.019	0.0399407
377.175	0.0602051
386.237	0.057068
395.3	0.0341595
