# Supplementary material for: Persistent paramagnons in high-temperature infinite-layer nickelate superconductors
Source: Nat Commun. 2026 May 20;17:6645. doi: 10.1038/s41467-026-73083-3 (PMC13381760; doi:10.1038/s41467-026-73083-3)
Supplement: Supplementary file 3 — Source Data [file 41467_2026_73083_MOESM3_ESM.zip › source_data/Figure3/Figure3c.xlsx]

## Sheet: Sheet1
-97.1602	0.0421387
-91.4912	-0.0394882
-85.8223	0.00440223
-80.1534	0.147321
-74.4845	0.185237
-68.8156	0.156395
-63.1467	0.0792373
-57.4778	0.104273
-51.8089	0.0393398
-46.14	-0.0649683
-40.4711	0.0237412
-34.8021	-0.0370041
-29.1332	0.0147809
-23.4643	0.0205766
-17.7954	0.0314723
-12.1265	0.082403
-6.45759	0.014217
-0.788683	0.0380972
4.88023	0.0329022
10.5491	0.0662781
16.218	0.145906
21.887	0.161402
27.5559	0.31789
33.2248	0.334748
38.8937	0.359477
44.5626	0.420601
50.2315	0.308813
55.9004	0.298186
61.5693	0.484868
67.2382	0.576505
72.9071	0.570984
78.5761	0.649428
84.245	0.702427
89.9139	0.72829
95.5828	0.782756
101.252	0.901383
106.921	0.976655
112.59	1
118.258	0.905557
123.927	0.86647
129.596	0.762225
135.265	0.720598
140.934	0.656172
146.603	0.737016
152.272	0.784276
157.941	0.758242
163.61	0.74237
169.279	0.548213
174.948	0.526496
180.616	0.540675
186.285	0.489787
191.954	0.45296
197.623	0.485733
203.292	0.44047
208.961	0.421024
214.63	0.363828
220.299	0.176069
225.968	0.142878
231.637	0.217667
237.306	0.281594
242.974	0.343414
248.643	0.368273
254.312	0.299951
259.981	0.291484
265.65	0.273842
271.319	0.196332
276.988	0.156013
282.657	0.146152
288.326	0.160039
293.995	0.194756
299.664	0.159662
305.332	0.117988
311.001	0.069732
316.67	0.00241641
322.339	0.0261909
328.008	0.122731
333.677	0.214877
339.346	0.151624
345.015	0.0552381
350.684	0.124858
356.353	0.148375
362.022	0.127916
367.69	0.0622131
373.359	0.0220674
379.028	0.051172
384.697	0.143695
390.366	0.0573439
396.035	0.0936833
