# Supplementary material for: Persistent paramagnons in high-temperature infinite-layer nickelate superconductors
Source: Nat Commun. 2026 May 20;17:6645. doi: 10.1038/s41467-026-73083-3 (PMC13381760; doi:10.1038/s41467-026-73083-3)
Supplement: Supplementary file 3 — Source Data [file 41467_2026_73083_MOESM3_ESM.zip › source_data/Figure3/Figure3b.xlsx]

## Sheet: Sheet1
-98.4462	-0.00773372
-89.5462	-0.00298368
-80.6462	0.0046304
-71.7462	0.0172203
-62.8462	0.0263721
-53.9462	0.0247359
-45.0462	0.0171474
-36.1462	0.0232472
-27.2462	0.0561209
-18.3462	0.122268
-9.44618	0.21248
-0.546181	0.310291
8.35382	0.405464
17.2538	0.515584
26.1538	0.641629
35.0538	0.7571
43.9538	0.858567
52.8538	0.927851
61.7538	0.975044
70.6538	1
79.5538	0.980497
88.4538	0.922088
97.3538	0.853175
106.254	0.787626
115.154	0.727971
124.054	0.668387
132.954	0.601313
141.854	0.536493
150.754	0.484069
159.654	0.450731
168.554	0.442666
177.454	0.424517
186.354	0.380262
195.254	0.315389
204.154	0.250335
213.054	0.212961
221.954	0.205272
230.854	0.210425
239.754	0.203319
248.654	0.18837
257.554	0.172322
266.454	0.166922
275.354	0.160608
284.254	0.140747
293.154	0.109185
302.054	0.0825054
310.954	0.0713339
319.854	0.0736372
328.754	0.0730942
337.654	0.0639351
346.554	0.0410459
355.454	0.0263955
364.354	0.0203117
373.254	0.00766104
382.154	-0.0179813
391.054	-0.0228982
399.954	-0.00535153
