# Supplementary material for: Persistent paramagnons in high-temperature infinite-layer nickelate superconductors
Source: Nat Commun. 2026 May 20;17:6645. doi: 10.1038/s41467-026-73083-3 (PMC13381760; doi:10.1038/s41467-026-73083-3)
Supplement: Supplementary file 3 — Source Data [file 41467_2026_73083_MOESM3_ESM.zip › source_data/Figure3/Figure3a.xlsx]

## Sheet: Sheet1
-98.167	0.0768
-92.4981	0.0087
-86.8292	0.0464
-81.1602	0.0582
-75.4913	0.0696
-69.8224	0.0821
-64.1535	0.158
-58.4846	0.0936
-52.8157	-0.0357
-47.1468	0.0137
-41.4779	0.0128
-35.809	0.0252
-30.1401	0.0633
-24.4711	0.0492
-18.8022	-0.0271
-13.1333	-0.0343
-7.46442	0.0428
-1.79551	0.077
3.8734	0.12
9.54231	0.0686
15.2112	0.1297
20.8801	0.2482
26.549	0.2565
32.218	0.3458
37.8869	0.4237
43.5558	0.5162
49.2247	0.4926
54.8936	0.4637
60.5625	0.5324
66.2314	0.6174
71.9003	0.7301
77.5692	0.7008
83.2381	0.7578
88.9071	0.8048
94.576	0.917
100.245	1
105.914	0.9509
111.583	0.9386
117.252	0.9305
122.921	0.8478
128.589	0.803
134.258	0.8112
139.927	0.7321
145.596	0.6852
151.265	0.6364
156.934	0.6413
162.603	0.6213
168.272	0.5651
173.941	0.4742
179.61	0.3969
185.279	0.3622
190.947	0.387
196.616	0.395
202.285	0.3407
207.954	0.3171
213.623	0.3116
219.292	0.2479
224.961	0.2156
230.63	0.1831
236.299	0.1759
241.968	0.1545
247.637	0.071
253.305	0.0164
258.974	0.0995
264.643	0.0021
270.312	-0.0576
275.981	0.0243
281.65	0.1245
287.319	0.0696
292.988	0.1519
298.657	0.1606
304.326	0.0807
309.995	0.0675
315.663	0.0318
321.332	0.0715
327.001	0.0255
332.67	-0.0253
338.339	-0.0408
344.008	0.0341
349.677	0.0367
355.346	-0.0721
361.015	-0.0653
366.684	-0.0086
372.353	0.0185
378.021	0.0754
383.69	-0.0135
389.359	0.0382
395.028	-0.0186
