# Supplementary material for: Persistent paramagnons in high-temperature infinite-layer nickelate superconductors
Source: Nat Commun. 2026 May 20;17:6645. doi: 10.1038/s41467-026-73083-3 (PMC13381760; doi:10.1038/s41467-026-73083-3)
Supplement: Supplementary file 3 — Source Data [file 41467_2026_73083_MOESM3_ESM.zip › source_data/Supplementary_Figure/Sfig1.xlsx]

## Sheet: a
846.004	1.15962
846.099	1.16042
846.2	1.16142
846.298	1.1628
846.407	1.16424
846.498	1.16595
846.605	1.16934
846.704	1.17299
846.798	1.17654
846.897	1.18114
846.998	1.18983
847.101	1.20335
847.204	1.20984
847.303	1.22148
847.396	1.22713
847.499	1.24107
847.598	1.24767
847.705	1.24912
847.796	1.25
847.899	1.24982
848.002	1.24707
848.105	1.24375
848.204	1.2383
848.295	1.23392
848.387	1.23115
848.504	1.22863
848.607	1.22509
848.7	1.2219
848.8	1.21831
848.889	1.21717
848.986	1.21161
849.098	1.20686
849.209	1.20572
849.299	1.20055
849.404	1.19682
849.499	1.19488
849.607	1.19254
849.705	1.19085
849.8	1.18964
849.904	1.18823
849.995	1.18769

## Sheet: b
846.098	0.365389
846.195	0.370339
846.308	0.384194
846.385	0.383367
846.393	0.393885
846.629	0.415383
846.702	0.479426
846.811	0.541016
846.902	0.606078
847.008	0.688207
847.103	0.807556
847.2	0.896311
847.299	0.989889
847.405	1.01046
847.5	1.16545
847.589	1.18818
847.696	1.23941
847.8	1.24924
847.903	1.24391
847.995	1.25
848.106	1.22884
848.197	1.2325
848.305	1.19174
848.405	1.14867
848.508	1.10497
848.591	1.03917
848.701	0.986615
848.801	0.899512
848.892	0.841925
848.994	0.775414
849.098	0.732052
849.201	0.699994
849.309	0.680848
849.391	0.619767
849.492	0.601715
849.596	0.598216
849.708	0.571714
849.802	0.56838
849.904	0.555971

## Sheet: c
-94.9814	0.0323291
-87.7314	0.0362479
-79.5752	0.0407385
-71.4189	0.0213717
-64.1689	-0.0100911
-56.0127	-0.0310662
-46.9502	-0.0426124
-37.8877	0.0113325
-28.8252	0.0486981
-19.7627	0.0983058
-10.7002	0.132085
-1.6377	0.179065
7.4248	0.285127
15.5811	0.330239
23.7373	0.400824
32.7998	0.553708
41.8623	0.716503
50.0186	0.812399
58.1748	0.883321
67.2373	0.939666
76.2998	1
85.3623	0.989871
93.5186	0.960393
100.769	0.92324
108.925	0.833637
117.081	0.764453
125.237	0.719217
133.394	0.72611
140.644	0.708407
147.894	0.655892
155.144	0.618664
163.3	0.548018
171.456	0.510831
178.706	0.49715
185.956	0.445197
193.206	0.396132
201.362	0.33882
210.425	0.297398
218.581	0.27089
225.831	0.218
233.081	0.187854
240.331	0.189976
248.487	0.197287
256.644	0.210832
264.8	0.214342
273.862	0.204323
282.925	0.175892
291.987	0.168168
301.05	0.153367
310.112	0.0813037
319.175	0.0635237
328.237	0.0489667
336.394	0.0282082
344.55	0.0167188
352.706	0.0195635
360.862	0.0301193
369.019	0.0399407
377.175	0.0602051
386.237	0.057068
395.3	0.0341595

## Sheet: d
-98.7961	0.0655089
-93.4561	0.0650078
-88.1161	0.0631748
-82.7761	0.0624738
-77.4361	0.067296
-72.0961	0.0766228
-66.7561	0.090783
-61.4161	0.108337
-56.0761	0.122408
-50.7361	0.129783
-45.3961	0.128099
-40.0561	0.12163
-34.7161	0.11123
-29.3761	0.0985592
-24.0361	0.095849
-18.6961	0.11467
-13.3561	0.158316
-8.01612	0.231192
-2.67612	0.326751
2.66388	0.434079
8.00388	0.544427
13.3439	0.654
18.6839	0.757255
24.0239	0.843688
29.3639	0.908578
34.7039	0.953617
40.0439	0.982886
45.3839	0.999448
50.7239	1
56.0639	0.985586
61.4039	0.963269
66.7439	0.931915
72.0839	0.898132
77.4239	0.867736
82.7639	0.840538
88.1039	0.814829
93.4439	0.790318
98.7839	0.768062
104.124	0.74368
109.464	0.712957
114.804	0.679094
120.144	0.643309
125.484	0.60491
130.824	0.568728
136.164	0.540007
141.504	0.519389
146.844	0.503079
152.184	0.488139
157.524	0.471677
162.864	0.452002
168.204	0.428966
173.544	0.402413
178.884	0.372054
184.224	0.33922
189.564	0.308877
194.904	0.283878
200.244	0.259775
205.584	0.236227
210.924	0.214261
216.264	0.194823
221.604	0.181544
226.944	0.175468
232.284	0.174996
237.624	0.176649
242.964	0.178097
248.304	0.179327
253.644	0.179217
258.984	0.174765
264.324	0.169214
269.664	0.161794
275.004	0.152431
280.344	0.143506
285.684	0.135963
291.024	0.129919
296.364	0.125106
301.704	0.117789
307.044	0.109997
312.384	0.102873
317.724	0.097718
323.064	0.0945384
328.404	0.0890447
333.744	0.0817004
339.084	0.0754617
344.424	0.0713159
349.764	0.065641
355.104	0.0584005
360.444	0.0488251
365.784	0.0412105
371.124	0.038398
376.464	0.039728
381.804	0.0417182
387.144	0.0452552
392.484	0.0528443
397.824	0.0629129

## Sheet: e
-98.4462	-0.00773372
-89.5462	-0.00298368
-80.6462	0.0046304
-71.7462	0.0172203
-62.8462	0.0263721
-53.9462	0.0247359
-45.0462	0.0171474
-36.1462	0.0232472
-27.2462	0.0561209
-18.3462	0.122268
-9.44618	0.21248
-0.546181	0.310291
8.35382	0.405464
17.2538	0.515584
26.1538	0.641629
35.0538	0.7571
43.9538	0.858567
52.8538	0.927851
61.7538	0.975044
70.6538	1
79.5538	0.980497
88.4538	0.922088
97.3538	0.853175
106.254	0.787626
115.154	0.727971
124.054	0.668387
132.954	0.601313
141.854	0.536493
150.754	0.484069
159.654	0.450731
168.554	0.442666
177.454	0.424517
186.354	0.380262
195.254	0.315389
204.154	0.250335
213.054	0.212961
221.954	0.205272
230.854	0.210425
239.754	0.203319
248.654	0.18837
257.554	0.172322
266.454	0.166922
275.354	0.160608
284.254	0.140747
293.154	0.109185
302.054	0.0825054
310.954	0.0713339
319.854	0.0736372
328.754	0.0730942
337.654	0.0639351
346.554	0.0410459
355.454	0.0263955
364.354	0.0203117
373.254	0.00766104
382.154	-0.0179813
391.054	-0.0228982
399.954	-0.00535153

## Sheet: f
-93.6462	0.0270496
-84.7462	0.0157638
-75.8462	-0.00448185
-66.9462	-0.0279982
-58.0462	-0.0389046
-49.1462	-0.0358551
-40.2462	-0.0050669
-31.3462	0.0517657
-22.4462	0.134875
-13.5462	0.252653
-4.64616	0.391349
4.25384	0.514011
13.1538	0.593724
22.0538	0.651279
30.9538	0.711436
39.8538	0.810937
48.7538	0.927437
57.6538	1
66.5538	0.996756
75.4538	0.925605
84.3538	0.845233
93.2538	0.784334
102.154	0.738453
111.054	0.682846
119.954	0.607713
128.854	0.536036
137.754	0.485428
146.654	0.441204
155.554	0.404167
164.454	0.368302
173.354	0.330184
182.254	0.294844
191.154	0.272992
200.054	0.253447
208.954	0.23998
217.854	0.231282
226.754	0.215496
235.654	0.191501
244.554	0.169215
253.454	0.160088
262.354	0.161691
271.254	0.171008
280.154	0.179284
289.054	0.182922
297.954	0.173132
306.854	0.153421
315.754	0.133664
324.654	0.119003
333.554	0.104067
342.454	0.0950163
351.354	0.0950835
360.254	0.10751
369.154	0.130487
378.054	0.143404
386.954	0.137418
395.854	0.114706
