# Supplementary material for: Persistent paramagnons in high-temperature infinite-layer nickelate superconductors
Source: Nat Commun. 2026 May 20;17:6645. doi: 10.1038/s41467-026-73083-3 (PMC13381760; doi:10.1038/s41467-026-73083-3)
Supplement: Supplementary file 3 — Source Data [file 41467_2026_73083_MOESM3_ESM.zip › source_data/Supplementary_Figure/Sfig7.xlsx]

## Sheet: a
SECNO OP
h in h0	w0	error		h in hh	w0	error
0.05	65.8	19.493		0.05	75.3	22.5448
0.08	76.1	13.029		0.075	83.7	11.6761
0.11	86.7	6.666		0.1	88.1	6.91585
0.14	88	5.858		0.1249	93.8	3.11416
0.17	85.7	4.545		0.15	96.9	5.75586
0.2	96.9	4.545		0.175	99.2	3.68032
0.23	95.6	4.141		0.2	101.7	7.59699
0.26	106.7	4.04		0.225	103.8	7.48398
0.29	113.8	4.343		0.25	109.1	6.75329
0.32	113.2	4.646		0.275	101.3	5.95644
0.35	113.9	4.545		0.3	99.7	5.3838
0.38	114.5	4.747		0.325	94.3	5.02619
0.41	115.4	6.161
0.44	127.1	8.181
PSNO OP
h in h0	w0	error		h in hh	w0	error
0.1	99	16.9488		0.05	93.1	12.9875
0.15	102.7	7.89763		0.075	92.9	7.29265
0.2	120.9	8.05194		0.1	95.3	3.16396
0.25	137.6	7.2928		0.1249	113	6.7122
0.3	140.9	6.60821		0.15	110.5	4.09955
0.35	134.3	5.81519		0.2	119.1	8.89677
0.4	137	5.1923		0.225	128.1	9.23601
0.45	137.3	7.94967		0.25	121.2	7.50228

## Sheet: b
SECNO OP
h in h0	wmax	error		h in hh	wmax	error
0.05	45.5472	13.8127		0.05	51.6205	15.4552
0.08	55.3914	9.64621		0.075	56.738	7.91495
0.11	67.4695	5.03222		0.1	59.2246	4.64913
0.14	70.7658	4.49662		0.1249	66.6762	2.21365
0.17	67.5702	3.72417		0.15	67.8275	4.02895
0.2	76.7599	3.42784		0.175	72.387	2.68556
0.23	74.4571	3.24463		0.2	70.61	5.27457
0.26	82.27	3.24402		0.225	72.9538	5.25997
0.29	92.8936	3.47975		0.25	77.7608	4.81339
0.32	86.3582	3.61176		0.275	67.6429	3.9774
0.35	86.5015	3.55722		0.3	71.6284	3.86793
0.38	92.202	3.69205		0.325	64.667	3.44675
0.41	82.6558	4.55177
0.44	97.9798	6.1609
PSNO OP
h in h0	wmax	error		h in hh	wmax	error
0.1	60.2	10.3062		0.05	54.6	7.6167
0.15	65.6	5.04464		0.075	57.5	4.51375
0.2	81.1	5.40126		0.1	69.5	2.3074
0.25	104.2	5.5226		0.1249	77.7	4.61538
0.3	116	5.4404		0.15	76	2.8196
0.35	119.6	5.17868		0.2	85.4	6.37938
0.4	119.5	4.52905		0.225	110.1	7.93821
0.45	121.1	7.01169		0.25	109	6.7471
