# Supplementary material for: Persistent paramagnons in high-temperature infinite-layer nickelate superconductors
Source: Nat Commun. 2026 May 20;17:6645. doi: 10.1038/s41467-026-73083-3 (PMC13381760; doi:10.1038/s41467-026-73083-3)
Supplement: Supplementary file 3 — Source Data [file 41467_2026_73083_MOESM3_ESM.zip › source_data/Supplementary_Figure/Sfig6.xlsx]

## Sheet: a
SECNO OP
h in hh	gamma	error			h in h0	gamma	error
0.05	89.145	33.9939			0.05	71.0357	30.6621
0.075	92.085	16.3473			0.08	75.5421	18.2249
0.1	99.0675	9.7558			0.11	66.7844	7.5908
0.1249	97.3346	4.0973			0.14	67.5423	6.588
0.15	101.588	7.8567			0.17	61.2183	4.9087
0.175	92.65	4.6139			0.2	82.463	4.9836
0.2	102.515	10.2109			0.23	82.7177	4.6022
0.225	105.21	9.539			0.26	85.4969	4.4202
0.25	98.4675	8.6652			0.29	83.5492	4.5661
0.275	112.507	8.3362			0.32	92.9404	5.1569
0.3	99.54	6.6929			0.35	93.5502	5.1253
0.325	101.903	7.0264			0.38	78.6424	5.136
					0.41	98.5943	7.3953
					0.44	101.107	9.7511
PSNO
h in hh	gamma	error			h in h0	gamma	error
0.05	86.304	23.3631			0.1	84.0238	14.3849
0.075	86.976	10.6735			0.15	86.5473	6.6555
0.1	85.44	6.2269			0.2	90.2414	6.0101
0.1249	86.544	3.1431			0.25	91.492	4.8491
0.15	84.672	5.1875			0.3	95.965	4.5008
0.2	87.024	3.3309			0.35	94.4529	4.0898
0.225	89.8082	7.2156			0.4	106.375	4.0316
0.25	96	8.9235			0.45	107.235	6.2089
SECNO OD
h in hh	gamma	error			h in h0	gamma	error
0.1249	126.12	7.4411			0.32	130.624	9.4311
0.175	131.996	8.8437			0.35	124.272	8.3635
0.25	131.755	12.1214			0.38	121.302	7.169
0.325	114.36	6.8616			0.41	125.002	7.2751
					0.44	125.008	5.9754

## Sheet: b
SECNO OP
h in hh	spectral	error			h in h0	spectral	error
0.05	0.4723	0.0748			0.05	0.4782	0.0577
0.075	0.4604	0.0432			0.08	0.442	0.0478
0.1	0.4812	0.029			0.11	0.4337	0.0308
0.1249	0.4661	0.0167			0.14	0.4392	0.0273
0.15	0.4467	0.024			0.17	0.4481	0.0232
0.175	0.4389	0.0157			0.2	0.4361	0.02
0.2	0.491	0.0329			0.23	0.4198	0.018
0.225	0.4516	0.0235			0.26	0.404	0.0164
0.25	0.4018	0.0207			0.29	0.3715	0.0166
0.275	0.3658	0.02			0.32	0.363	0.016
0.3	0.3357	0.0163			0.35	0.3476	0.0152
0.325	0.2665	0.0168			0.38	0.2959	0.0137
					0.41	0.2851	0.015
					0.44	0.2438	0.0176
PSNO
h in hh	spectral	error			h in h0	spectral	error
0.05	0.426	0.0541			0.1	0.4547	0.0474
0.075	0.4654	0.0488			0.15	0.4665	0.0411
0.1	0.448	0.0179			0.2	0.4552	0.0141
0.1249	0.4415	0.0273			0.25	0.4321	0.0231
0.15	0.4779	0.0366			0.3	0.3974	0.0234
0.2	0.4614	0.019			0.35	0.386	0.0159
0.225	0.4582	0.0219			0.4	0.3462	0.0165
0.25	0.3987	0.0144			0.45	0.2631	0.0176
other systems
h in hh	spectral				h in h0	spectral
0.349	0.271				0.1297	0.4
0.3237	0.341				0.1546	0.4623
0.299	0.3948				0.1797	0.4677
0.2736	0.4196				0.2042	0.4637
0.249	0.4391				0.2292	0.4576
0.2239	0.4808				0.2547	0.4536
0.1988	0.491				0.2793	0.4208
					0.304	0.3774
					0.3285	0.375
					0.353	0.3282
					0.3781	0.3201
					0.402	0.2923
					0.4265	0.2857
					0.4517	0.2602
					0.4771	0.2158

## Sheet: c
SECNO OP
h in hh	A1	error			h in h0	A1	error
0.05	97.8748	29.3037			0.05	81.7184	24.4953
0.075	105.178	14.6723			0.08	90.5808	15.6413
0.1	107.768	8.4598			0.11	98.1331	7.4322
0.1249	110.797	3.6785			0.14	99.199	6.4534
0.15	115.966	6.8884			0.17	96.7349	5.2309
0.175	113.313	4.2039			0.2	112.24	5.1384
0.2	117.726	8.7942			0.23	111.153	4.8292
0.225	118.267	8.527			0.26	125.231	4.8398
0.25	124.486	7.7057			0.29	126.278	4.7747
0.275	113.656	6.683			0.32	128.475	5.3231
0.3	112.155	6.0564			0.35	130.954	5.3054
0.325	107.927	5.7525			0.38	128.109	5.2206
					0.41	128.078	6.9455
					0.44	136.77	8.7017
PSNO
h in hh	A1	error			h in h0	A1	error
0.05	114.688	15.999			0.1	119.806	20.5108
0.075	113.834	8.936			0.15	124.799	9.5971
0.1	114.532	3.8025			0.2	140.639	9.3666
0.1249	132.557	7.8739			0.25	148.982	7.8961
0.15	129.681	4.8112			0.3	152.551	7.1547
0.2	140.363	10.4851			0.35	146.921	6.3617
0.225	136.082	9.8115			0.4	150.885	5.7185
0.25	136.698	8.4616			0.45	149.771	8.6717

## Sheet: d
SECNO OP
h in hh	sqrt A2	error			h in h0	sqrt A2	error
0.05	93.2022	17.8556			0.05	77.9131	15.8164
0.075	97.2536	8.6737			0.08	83.3839	9.4609
0.1	102.019	5.0473			0.11	80.4997	4.3031
0.1249	102.034	2.1579			0.14	81.268	3.728
0.15	106.095	4.0306			0.17	76.6504	2.8905
0.175	100.136	2.386			0.2	94.057	3.0937
0.2	107.2	5.16			0.23	93.8895	2.8442
0.225	108.893	4.9601			0.26	99.5334	2.8022
0.25	106.897	4.2759			0.29	98.5876	2.934
0.275	111.392	4.1465			0.32	104.995	3.1724
0.3	103.69	3.5026			0.35	106.088	3.165
0.325	103.583	3.5882			0.38	95.914	2.9951
					0.41	108.275	4.1009
					0.44	112.264	5.4672
PSNO
h in hh	sqrt A2	error			h in h0	sqrt A2	error
0.05	92.9559	15.4338			0.1	93.078	8.6659
0.075	93.113	7.0083			0.15	95.7991	5.8962
0.1	92.4558	4.1328			0.2	101.807	4.3647
0.1249	97.7113	2.1765			0.25	104.461	3.1714
0.15	95.9535	3.6056			0.3	107.877	4.6547
0.2	99.8643	2.3444			0.35	105.681	4.2099
0.225	100.466	4.9508			0.4	113.402	3.9541
0.25	104.102	5.935			0.45	113.504	6.0461
