# Supplementary material for: Persistent paramagnons in high-temperature infinite-layer nickelate superconductors
Source: Nat Commun. 2026 May 20;17:6645. doi: 10.1038/s41467-026-73083-3 (PMC13381760; doi:10.1038/s41467-026-73083-3)
Supplement: Supplementary file 3 — Source Data [file 41467_2026_73083_MOESM3_ESM.zip › source_data/Supplementary_Figure/Sfig9.xlsx]

## Sheet: SECNO OP
(0.05, 0.00)			(0.08, 0.00)			(0.11, 0.00)			(0.14, 0.00)			(0.17, 0.00)			(0.20, 0.00)			(0.23, 0.00)			(0.26, 0.00)			(0.29, 0.00)			(0.32, 0.00)			(0.35, 0.00)			(0.38, 0.00)			(0.41, 0.00)			(0.44, 0.00)			(0.05, 0.05)			(0.07, 0.07)			(0.10, 0.10)
0.00507842	3.1876		0.00492267	2.20248		0.00700071	1.64538		0.00529709	1.3032		0.0061582	1.05884		0.00527512	0.933739		0.00314695	0.853971		0.00601797	0.812577		0.00706336	0.776161		0.00548772	0.780339		0.00538946	0.633768		0.00616699	0.744478		0.00644158	0.710275		0.00688674	0.754317		0.00936055	1.62017		0.000918001	1.20739		0.00696461	0.929382
0.0177659	2.7411		0.0176102	1.91661		0.0196882	1.38509		0.0179846	1.12492		0.0188457	0.937035		0.0179626	0.844883		0.0158345	0.778938		0.0187055	0.725662		0.0197509	0.662759		0.0181752	0.679212		0.018077	0.565839		0.0188545	0.645199		0.0191291	0.615052		0.0195742	0.63011		0.0218205	1.46267		0.013378	1.18462		0.0194246	0.894437
0.0295472	2.08496		0.0293914	1.44627		0.0314695	1.04036		0.0297658	0.873618		0.0306269	0.760154		0.0297439	0.691753		0.0276157	0.663		0.0304867	0.585454		0.0315321	0.53006		0.0299565	0.55338		0.0298582	0.477589		0.0306357	0.513733		0.0309103	0.496496		0.0313555	0.478067		0.0342805	1.20223		0.025838	1.05611		0.0318846	0.792339
0.0413284	1.39807		0.0411727	0.994069		0.0432507	0.74151		0.0415471	0.667455		0.0424082	0.598213		0.0415251	0.535937		0.039397	0.546436		0.042268	0.45748		0.0433134	0.425219		0.0417377	0.434144		0.0416395	0.411546		0.042417	0.408914		0.0426916	0.399442		0.0431367	0.362764		0.0467405	0.911818		0.038298	0.863019		0.0443446	0.655236
0.0531097	0.886783		0.0529539	0.675497		0.055032	0.548741		0.0533283	0.511927		0.0541894	0.469107		0.0533064	0.433345		0.0511782	0.449216		0.0540492	0.383725		0.0550946	0.353491		0.053519	0.367974		0.0534207	0.353058		0.0541982	0.328554		0.0544728	0.316769		0.054918	0.285893		0.0592005	0.670188		0.050758	0.664222		0.0568046	0.525991
0.0639847	0.59237		0.0638289	0.498048		0.065907	0.450279		0.0642033	0.424086		0.0650644	0.406487		0.0641814	0.383922		0.0620532	0.390878		0.0649242	0.35063		0.0659696	0.322029		0.064394	0.326134		0.0642957	0.308793		0.0650732	0.295312		0.0653478	0.272819		0.065793	0.249528		0.0716605	0.500669		0.063218	0.509766		0.0692646	0.429161
0.0757659	0.416101		0.0756102	0.380258		0.0776882	0.367492		0.0759846	0.366416		0.0768457	0.36531		0.0759626	0.360305		0.0738345	0.367203		0.0767055	0.329474		0.0777509	0.315741		0.0761752	0.301661		0.076077	0.278511		0.0768545	0.280656		0.0771291	0.247777		0.0775742	0.234384		0.0841205	0.393058		0.075678	0.410289		0.0817246	0.363166
0.0875472	0.337949		0.0873914	0.309973		0.0894695	0.311005		0.0877658	0.326911		0.0886269	0.338814		0.0877439	0.344572		0.0856157	0.333656		0.0884867	0.311866		0.0895321	0.304151		0.0879565	0.28239		0.0878582	0.267272		0.0886357	0.264781		0.0889103	0.249612		0.0893555	0.224916		0.0965805	0.326039		0.088138	0.348714		0.0941846	0.314837
0.0993284	0.285761		0.0991727	0.279411		0.101251	0.279372		0.0995471	0.30279		0.100408	0.314119		0.0995251	0.319014		0.097397	0.31633		0.100268	0.309743		0.101313	0.292902		0.0997377	0.266586		0.0996395	0.258204		0.100417	0.264418		0.100692	0.251874		0.101137	0.213561		0.109041	0.28769		0.100598	0.309655		0.106645	0.282565
0.11111	0.250934		0.110954	0.255176		0.113032	0.267506		0.111328	0.290122		0.112189	0.290152		0.111306	0.308729		0.109178	0.305736		0.112049	0.300222		0.113095	0.272099		0.111519	0.258302		0.111421	0.250282		0.112198	0.261314		0.112473	0.234832		0.112918	0.214355		0.121501	0.272039		0.113058	0.283365		0.119105	0.267835
0.122891	0.2309		0.122735	0.243773		0.124813	0.258936		0.12311	0.275192		0.123971	0.273315		0.123088	0.298683		0.120959	0.291513		0.12383	0.283926		0.124876	0.26306		0.1233	0.265869		0.123202	0.248024		0.123979	0.253442		0.124254	0.233		0.124699	0.224002		0.133961	0.261367		0.125518	0.264525		0.131565	0.259084
0.135578	0.220954		0.135423	0.235493		0.137501	0.247496		0.135797	0.264653		0.136658	0.256424		0.135775	0.275279		0.133647	0.273165		0.136518	0.266775		0.137563	0.26907		0.135988	0.27329		0.135889	0.248894		0.136667	0.25199		0.136942	0.237194		0.137387	0.232571		0.146421	0.242326		0.137978	0.247332		0.144025	0.247552
0.148266	0.219945		0.14811	0.234745		0.150188	0.238446		0.148485	0.253289		0.149346	0.240875		0.148463	0.252272		0.146334	0.2646		0.149205	0.262656		0.150251	0.260501		0.148675	0.259348		0.148577	0.237578		0.149354	0.259104		0.149629	0.236626		0.150074	0.237443		0.158881	0.221971		0.150438	0.2373		0.156485	0.240154
0.160953	0.21244		0.160798	0.209754		0.162876	0.219969		0.161172	0.225105		0.162033	0.228365		0.16115	0.24683		0.159022	0.256601		0.161893	0.251121		0.162938	0.248223		0.161363	0.25029		0.161264	0.228431		0.162042	0.247343		0.162317	0.235062		0.162762	0.23686		0.171341	0.209771		0.162898	0.230416		0.168945	0.237547
0.173641	0.201931		0.173485	0.190873		0.175563	0.206739		0.17386	0.207703		0.174721	0.214563		0.173838	0.251758		0.171709	0.247453		0.17458	0.237246		0.175626	0.24574		0.17405	0.239589		0.173952	0.222569		0.174729	0.22832		0.175004	0.238735		0.175449	0.225271		0.183801	0.208242		0.175358	0.223605		0.181405	0.230915
0.186328	0.199972		0.186173	0.192069		0.188251	0.212343		0.186547	0.203642		0.187408	0.216379		0.186525	0.248016		0.184397	0.231584		0.187268	0.242527		0.188313	0.237026		0.186738	0.231809		0.186639	0.220638		0.187417	0.229522		0.187692	0.235869		0.188137	0.21804		0.196261	0.210841		0.187818	0.216452		0.193865	0.22507
0.19811	0.190638		0.197954	0.194964		0.200032	0.214425		0.198328	0.21239		0.199189	0.215318		0.198306	0.2361		0.196178	0.227042		0.199049	0.243644		0.200095	0.226654		0.198519	0.237212		0.198421	0.215992		0.199198	0.229287		0.199473	0.232539		0.199918	0.211986		0.208721	0.211403		0.200278	0.21215		0.206325	0.225008
0.209891	0.186719		0.209735	0.20128		0.211813	0.213858		0.21011	0.208708		0.210971	0.216712		0.210088	0.221491		0.207959	0.233405		0.21083	0.246373		0.211876	0.222433		0.2103	0.238118		0.210202	0.210099		0.210979	0.22893		0.211254	0.229011		0.211699	0.225832		0.221181	0.208042		0.212738	0.211349		0.218785	0.229142
0.222578	0.204584		0.222423	0.210557		0.224501	0.213647		0.222797	0.201594		0.223658	0.207928		0.222775	0.223136		0.220647	0.24038		0.223518	0.233232		0.224563	0.215635		0.222988	0.234602		0.222889	0.209054		0.223667	0.220145		0.223942	0.22892		0.224387	0.228362		0.233641	0.209465		0.225198	0.21213		0.231245	0.2308
0.235266	0.209089		0.23511	0.210963		0.237188	0.214089		0.235485	0.205647		0.236346	0.212438		0.235463	0.222768		0.233334	0.234052		0.236205	0.220672		0.237251	0.215025		0.235675	0.231676		0.235577	0.214265		0.236354	0.21766		0.236629	0.232099		0.237074	0.222386		0.246101	0.214219		0.237658	0.21473		0.243705	0.231805
0.247953	0.208994		0.247798	0.20768		0.249876	0.201751		0.248172	0.224501		0.249033	0.214973		0.24815	0.220902		0.246022	0.236648		0.248893	0.219769		0.249938	0.225124		0.248363	0.231108		0.248264	0.219864		0.249042	0.221109		0.249317	0.23583		0.249762	0.227542		0.258561	0.216543		0.250118	0.217298		0.256165	0.235974
0.259735	0.218987		0.259579	0.207003		0.261657	0.200422		0.259953	0.233332		0.260814	0.220874		0.259931	0.214941		0.257803	0.233496		0.260674	0.22518		0.26172	0.235114		0.260144	0.23117		0.260046	0.221924		0.260823	0.224792		0.261098	0.236531		0.261543	0.23549		0.271021	0.21614		0.262578	0.218725		0.268625	0.238319
0.27061	0.225849		0.270454	0.211864		0.272532	0.222606		0.270828	0.224075		0.271689	0.225093		0.270806	0.219391		0.268678	0.226603		0.271549	0.228791		0.272595	0.23942		0.271019	0.234207		0.270921	0.211939		0.271698	0.236361		0.271973	0.237352		0.272418	0.235436		0.283481	0.219335		0.275038	0.223398		0.281085	0.241118
0.282391	0.233739		0.282235	0.217484		0.284313	0.223387		0.28261	0.229304		0.283471	0.227614		0.282588	0.224262		0.280459	0.226342		0.28333	0.224229		0.284376	0.238874		0.2828	0.232217		0.282702	0.209186		0.283479	0.245842		0.283754	0.231101		0.284199	0.224046		0.295941	0.229767		0.287498	0.231714		0.293545	0.243009
0.294172	0.2285		0.294016	0.224433		0.296094	0.215957		0.294391	0.236786		0.295252	0.229908		0.294369	0.224805		0.292241	0.246169		0.295112	0.228862		0.296157	0.244641		0.294581	0.230904		0.294483	0.217461		0.295261	0.2512		0.295535	0.229146		0.29598	0.226359		0.308401	0.2365		0.299958	0.244908		0.306005	0.243429
0.305953	0.228795		0.305798	0.234654		0.307876	0.226098		0.306172	0.23718		0.307033	0.234761		0.30615	0.228136		0.304022	0.251392		0.306893	0.241546		0.307938	0.235353		0.306363	0.233081		0.306264	0.227399		0.307042	0.245388		0.307317	0.232028		0.307762	0.239821		0.320861	0.237608		0.312418	0.256055		0.318465	0.242221
0.318641	0.233105		0.318485	0.240898		0.320563	0.234407		0.31886	0.24108		0.319721	0.2381		0.318838	0.235049		0.316709	0.252609		0.31958	0.251466		0.320626	0.234643		0.31905	0.240284		0.318952	0.234116		0.319729	0.245897		0.320004	0.244895		0.320449	0.248864		0.333321	0.239231		0.324878	0.258025		0.330925	0.243212
0.330422	0.231489		0.330266	0.244716		0.332344	0.242733		0.330641	0.242267		0.331502	0.243455		0.330619	0.241952		0.328491	0.24501		0.331362	0.252963		0.332407	0.235384		0.330831	0.245981		0.330733	0.241204		0.331511	0.239908		0.331785	0.247597		0.33223	0.260413		0.345781	0.24408		0.337338	0.251636		0.343385	0.248078
0.342203	0.245115		0.342048	0.244608		0.344126	0.251024		0.342422	0.238713		0.343283	0.255305		0.3424	0.239628		0.340272	0.250797		0.343143	0.261309		0.344188	0.237341		0.342613	0.258196		0.342514	0.23561		0.343292	0.24754		0.343567	0.25334		0.344012	0.263075		0.358241	0.252962		0.349798	0.247662		0.355845	0.259437
0.353985	0.245279		0.353829	0.236747		0.355907	0.248221		0.354203	0.24582		0.355064	0.254999		0.354181	0.248128		0.352053	0.252228		0.354924	0.265396		0.35597	0.244918		0.354394	0.269029		0.354296	0.225831		0.355073	0.261299		0.355348	0.258237		0.355793	0.260349		0.370701	0.258916		0.362258	0.2568		0.368305	0.268818
0.36486	0.242385		0.364704	0.244843		0.366782	0.250206		0.365078	0.246725		0.365939	0.259501		0.365056	0.246263		0.362928	0.248922		0.365799	0.25535		0.366845	0.253084		0.365269	0.271517		0.365171	0.228019		0.365948	0.265298		0.366223	0.263452		0.366668	0.265676		0.383161	0.261204		0.374718	0.26498		0.380765	0.276433
0.376641	0.252156		0.376485	0.267765		0.378563	0.25092		0.37686	0.258426		0.377721	0.261268		0.376838	0.25534		0.374709	0.253482		0.37758	0.260208		0.378626	0.264058		0.37705	0.254301		0.376952	0.235527		0.377729	0.263491		0.378004	0.274936		0.378449	0.285959		0.395621	0.262506		0.387178	0.270147		0.393225	0.279698
0.388422	0.268159		0.388266	0.269906		0.390344	0.259251		0.388641	0.268497		0.389502	0.257646		0.388619	0.260608		0.386491	0.257045		0.389362	0.270672		0.390407	0.265971		0.388831	0.261085		0.388733	0.245434		0.389511	0.26226		0.389785	0.286113		0.39023	0.301406		0.408081	0.264426		0.399638	0.274036		0.405685	0.283014
0.400203	0.276162		0.400048	0.258137		0.402126	0.257401		0.400422	0.276559		0.401283	0.261249		0.4004	0.251493		0.398272	0.264129		0.401143	0.26426		0.402188	0.271319		0.400613	0.272987		0.400514	0.245762		0.401292	0.261869		0.401567	0.281556		0.402012	0.295493					0.412098	0.284399		0.418145	0.288126
0.412891	0.283634		0.412735	0.275753		0.414813	0.259403		0.41311	0.274916		0.413971	0.2686		0.413088	0.253911		0.410959	0.275553		0.41383	0.267878		0.414876	0.278801		0.4133	0.278519		0.413202	0.241532		0.413979	0.269494		0.414254	0.289344		0.414699	0.29339

## Sheet: PSNO OP
(0.10, 0.00)			(0.15, 0.00)			(0.20, 0.00)			(0.25, 0.00)			(0.30, 0.00)			(0.35, 0.00)			(0.40, 0.00)			(0.45, 0.00)			(0.05, 0.05)			(0.07, 0.07)			(0.10, 0.10)			(0.12, 0.12)			(0.15, 0.15)			(0.20, 0.20)			(0.23, 0.23)			(0.25, 0.25)
0.00401411	2.24243		0.000402153	1.75593		0.000543858	1.52445		0.00663829	1.34216		0.00217001	1.3612		0.00722041	1.25484		0.00957257	1.403		0.00779878	1.74792		0.00344408	2.72466		0.00819427	2.03096		0.00117546	1.8801		0.0109593	1.46908		0.0101081	1.43254		0.00882901	1.29434		0.000700948	1.29455		0.00723297	1.34805
0.0153519	1.78154		0.01174	1.57145		0.0118817	1.35387		0.0179761	1.11446		0.0135078	1.15637		0.0185582	0.992036		0.0209104	1.02141		0.0191366	1.28342		0.0147819	2.23959		0.0195321	1.53072		0.0125133	1.63842		0.0222972	1.02308		0.0214459	0.983268		0.0201668	0.958503		0.0120388	1.1552		0.0185708	1.0479
0.0266898	1.15645		0.0230778	1.12169		0.0232195	0.928925		0.0293139	0.813387		0.0248456	0.815583		0.0298961	0.700939		0.0322482	0.688198		0.0304744	0.765034		0.0261197	1.46535		0.0308699	0.944614		0.0238511	1.13632		0.033635	0.702527		0.0327837	0.660164		0.0315046	0.703791		0.0233766	0.877671		0.0299086	0.734306
0.0380276	0.713066		0.0344156	0.723543		0.0345573	0.626721		0.0406517	0.656793		0.0361835	0.568176		0.0412339	0.518145		0.043586	0.494003		0.0418122	0.472037		0.0374575	0.905389		0.0422077	0.686787		0.0351889	0.754283		0.0449728	0.543754		0.0441216	0.514873		0.0428425	0.571673		0.0347144	0.61837		0.0412464	0.616341
0.0493654	0.562284		0.0457534	0.585863		0.0458951	0.536212		0.0519896	0.55407		0.0475213	0.464943		0.0525717	0.43738		0.0549238	0.40823		0.0531501	0.358373		0.0487954	0.628307		0.0535456	0.568203		0.0465267	0.566966		0.0563106	0.516681		0.0554594	0.478719		0.0541803	0.545596		0.0460522	0.502033		0.0525842	0.579761
0.0607032	0.434646		0.0570913	0.478583		0.057233	0.518239		0.0633274	0.496255		0.0588591	0.437373		0.0639095	0.406832		0.0662617	0.387954		0.0644879	0.340358		0.0601332	0.511044		0.0648834	0.449066		0.0578646	0.515473		0.0676484	0.501201		0.0667972	0.469447		0.0655181	0.486947		0.05739	0.548907		0.0639221	0.559335
0.072041	0.415231		0.0684291	0.470581		0.0685708	0.464434		0.0746652	0.423977		0.0701969	0.432614		0.0752473	0.405187		0.0775995	0.369172		0.0758257	0.315255		0.071471	0.475051		0.0762212	0.459058		0.0692024	0.447346		0.0789863	0.449768		0.078135	0.46339		0.0768559	0.475995		0.0687279	0.559528		0.0752599	0.490987
0.0833789	0.33594		0.0797669	0.439845		0.0799086	0.428982		0.086003	0.374352		0.0815347	0.372746		0.0865852	0.355236		0.0889373	0.311429		0.0871635	0.276329		0.0828088	0.369803		0.087559	0.403458		0.0805402	0.420383		0.0903241	0.405679		0.0894728	0.440531		0.0881937	0.464085		0.0800657	0.511254		0.0865977	0.39018
0.0947167	0.308826		0.0911047	0.415803		0.0912464	0.386457		0.0973408	0.357483		0.0928726	0.320326		0.097923	0.314785		0.100275	0.264912		0.0985013	0.267954		0.0941466	0.353586		0.0988968	0.393909		0.091878	0.399524		0.101662	0.353002		0.100811	0.418385		0.0995316	0.402873		0.0914035	0.487169		0.0979355	0.366522
0.106054	0.286632		0.102443	0.383615		0.102584	0.343843		0.108679	0.352817		0.10421	0.336913		0.109261	0.313311		0.111613	0.274685		0.109839	0.237566		0.105484	0.356293		0.110235	0.323616		0.103216	0.358447		0.113	0.334842		0.112148	0.378816		0.110869	0.361329		0.102741	0.460607		0.109273	0.329728
0.117392	0.309859		0.11378	0.338544		0.113922	0.294004		0.120016	0.332112		0.115548	0.327379		0.120599	0.309152		0.122951	0.269134		0.121177	0.23612		0.116822	0.277639		0.121572	0.30086		0.114554	0.31706		0.124338	0.318105		0.123486	0.324912		0.122207	0.327044		0.114079	0.371576		0.120611	0.304185
0.12873	0.283553		0.125118	0.292213		0.12526	0.320793		0.131354	0.286895		0.126886	0.281733		0.131936	0.294781		0.134289	0.256594		0.132515	0.215575		0.12816	0.241832		0.13291	0.242952		0.125891	0.272572		0.135675	0.285996		0.134824	0.326734		0.133545	0.297077		0.125417	0.332313		0.131949	0.278567
0.140068	0.275764		0.136456	0.280067		0.136598	0.269808		0.142692	0.310795		0.138224	0.243242		0.143274	0.244693		0.145626	0.219169		0.143853	0.197946		0.139498	0.249317		0.144248	0.26413		0.137229	0.234936		0.147013	0.261285		0.146162	0.277757		0.144883	0.288781		0.136755	0.281135		0.143287	0.249786
0.151406	0.203052		0.147794	0.220591		0.147936	0.269991		0.15403	0.294196		0.149562	0.267461		0.154612	0.214406		0.156964	0.212152		0.15519	0.16986		0.150836	0.191551		0.155586	0.223603		0.148567	0.195874		0.158351	0.228337		0.1575	0.219059		0.156221	0.28917		0.148093	0.241755		0.154625	0.2302
0.162744	0.16208		0.159132	0.221274		0.159273	0.287188		0.165368	0.265508		0.160899	0.265996		0.16595	0.204796		0.168302	0.220553		0.166528	0.175265		0.162174	0.187385		0.166924	0.19432		0.159905	0.168219		0.169689	0.206419		0.168838	0.202924		0.167558	0.239525		0.15943	0.212031		0.165962	0.21814
0.174081	0.160953		0.170469	0.232502		0.170611	0.268125		0.176706	0.218354		0.172237	0.201208		0.177288	0.204274		0.17964	0.181317		0.177866	0.158679		0.173511	0.190179		0.178262	0.154868		0.171243	0.181531		0.181027	0.198154		0.180175	0.19125		0.178896	0.227672		0.170768	0.180825		0.1773	0.171727
0.185419	0.137848		0.181807	0.182487		0.181949	0.194318		0.188043	0.221698		0.183575	0.19617		0.188626	0.174663		0.190978	0.159091		0.189204	0.102562		0.184849	0.155862		0.189599	0.135351		0.182581	0.151966		0.192364	0.139972		0.191513	0.17532		0.190234	0.194899		0.182106	0.154419		0.188638	0.155088
0.196757	0.151144		0.193145	0.133547		0.193287	0.179505		0.199381	0.219902		0.194913	0.183732		0.199963	0.151627		0.202316	0.129265		0.200542	0.122422		0.196187	0.148446		0.200937	0.108037		0.193918	0.136058		0.203702	0.120491		0.202851	0.137191		0.201572	0.157573		0.193444	0.195043		0.199976	0.15516
0.208095	0.127253		0.204483	0.149165		0.204625	0.175253		0.210719	0.18419		0.206251	0.1736		0.211301	0.14371		0.213653	0.133861		0.21188	0.0976942		0.207525	0.159699		0.212275	0.0785368		0.205256	0.105788		0.21504	0.115426		0.214189	0.151951		0.21291	0.122598		0.204782	0.149359		0.211314	0.140875
0.219433	0.104112		0.215821	0.139956		0.215962	0.166515		0.222057	0.160465		0.217589	0.125257		0.222639	0.134429		0.224991	0.120486		0.223217	0.0492739		0.218863	0.143212		0.223613	0.0757932		0.216594	0.0900782		0.226378	0.13642		0.225527	0.173784		0.224248	0.128025		0.21612	0.134297		0.222652	0.117669
0.230771	0.0511265		0.227159	0.0998868		0.2273	0.127635		0.233395	0.16882		0.228926	0.0991823		0.233977	0.110143		0.236329	0.107621		0.234555	0.0445005		0.2302	0.0916361		0.234951	0.111654		0.227932	0.12266		0.237716	0.138638		0.236865	0.147022		0.235585	0.120397		0.227457	0.186228		0.233989	0.103812
0.242108	0.101666		0.238496	0.0750252		0.238638	0.10493		0.244733	0.13034		0.240264	0.142549		0.245315	0.129086		0.247667	0.0990765		0.245893	0.0835172		0.241538	0.118129		0.246288	0.111071		0.23927	0.13937		0.249054	0.0931003		0.248202	0.11732		0.246923	0.124523		0.238795	0.137683		0.245327	0.0855151
0.253446	0.113678		0.249834	0.0948612		0.249976	0.112831		0.25607	0.131682		0.251602	0.151316		0.256652	0.120453		0.259005	0.113473		0.257231	0.0864313		0.252876	0.102439		0.257626	0.102118		0.250607	0.119611		0.260391	0.129122		0.25954	0.134486		0.258261	0.107757		0.250133	0.158813		0.256665	0.0708853
0.264784	0.102769		0.261172	0.108681		0.261314	0.123754		0.267408	0.0969461		0.26294	0.137235		0.26799	0.11079		0.270342	0.103979		0.268569	0.0477579		0.264214	0.0877352		0.268964	0.130972		0.261945	0.0966777		0.271729	0.145294		0.270878	0.106379		0.269599	0.0950833		0.261471	0.129759		0.268003	0.0467854
0.276122	0.100459		0.27251	0.0845646		0.272652	0.0963298		0.278746	0.111682		0.274278	0.105941		0.279328	0.124928		0.28168	0.108038		0.279906	0.0745645		0.275552	0.0820394		0.280302	0.143456		0.273283	0.117869		0.283067	0.0994976		0.282216	0.0972894		0.280937	0.113882		0.272809	0.146145		0.279341	0.0804484
0.28746	0.145536		0.283848	0.110877		0.283989	0.0896773		0.290084	0.134747		0.285616	0.100751		0.290666	0.128666		0.293018	0.104113		0.291244	0.120224		0.28689	0.109937		0.29164	0.165193		0.284621	0.100063		0.294405	0.0753754		0.293554	0.0764452		0.292275	0.0985799		0.284146	0.154751		0.290678	0.0938709
0.298797	0.0896261		0.295185	0.0956842		0.295327	0.122786		0.301422	0.10297		0.296953	0.110331		0.302004	0.128776		0.304356	0.113855		0.302582	0.102131		0.298227	0.114841		0.302978	0.0828251		0.295959	0.0529909		0.305743	0.0644375		0.304891	0.0831546		0.303612	0.106608		0.295484	0.118117		0.302016	0.0991904
0.310135	0.0667314		0.306523	0.0993078		0.306665	0.123873		0.312759	0.121804		0.308291	0.0862937		0.313342	0.104487		0.315694	0.106698		0.31392	0.0567087		0.309565	0.0684214		0.314315	0.0962635		0.307297	0.0581446		0.31708	0.0795678		0.316229	0.0992454		0.31495	0.0905488		0.306822	0.0935055		0.313354	0.0796235
0.321473	0.0689445		0.317861	0.0559312		0.318003	0.0794046		0.324097	0.110748		0.319629	0.0634471		0.324679	0.0851062		0.327032	0.0712364		0.325258	0.0534951		0.320903	0.0669685		0.325653	0.0914356		0.318634	0.0616601		0.328418	0.0688491		0.327567	0.0985978		0.326288	0.0933318		0.31816	0.0933374		0.324692	0.0815441
0.332811	0.0707388		0.329199	0.0545401		0.329341	0.0927639		0.335435	0.0957598		0.330967	0.113832		0.336017	0.0720688		0.338369	0.0658876		0.336596	0.0499522		0.332241	0.103072		0.336991	0.0770855		0.329972	0.06069		0.339756	0.0950329		0.338905	0.0818819		0.337626	0.116589		0.329498	0.0588055		0.33603	0.0587721
0.344149	0.0483096		0.340537	0.0855926		0.340678	0.0897948		0.346773	0.0814116		0.342305	0.0954296		0.347355	0.0869063		0.349707	0.0854606		0.347933	0.0679051		0.343579	0.130394		0.348329	0.0903087		0.34131	0.0566978		0.351094	0.083595		0.350243	0.0966341		0.348964	0.0846721		0.340836	0.0818521		0.347368	0.0820797
0.355487	0.0594274		0.351875	0.0912945		0.352016	0.0772785		0.358111	0.0930879		0.353642	0.107865		0.358693	0.0808974		0.361045	0.0851363		0.359271	0.0806305		0.354917	0.0760651		0.359667	0.08842		0.352648	0.0656611		0.362432	0.0707709		0.361581	0.0908469		0.360301	0.0879056		0.352173	0.0778109		0.358705	0.0523637
0.366824	0.0729999		0.363212	0.0759789		0.363354	0.0851729		0.369449	0.0982852		0.36498	0.0969199		0.370031	0.0733865		0.372383	0.0790259		0.370609	0.0774458		0.366254	0.096251		0.371005	0.119577		0.363986	0.0882972		0.37377	0.0843905		0.372918	0.0956022		0.371639	0.109235		0.363511	0.0940482		0.370043	0.077302
0.378162	0.0827896		0.37455	0.0676409		0.374692	0.105733		0.380786	0.091963		0.376318	0.0806915		0.381368	0.0897096		0.383721	0.0915384		0.381947	0.0963866		0.377592	0.130722		0.382342	0.112638		0.375324	0.0672067		0.385107	0.0588549		0.384256	0.0544382		0.382977	0.121677		0.374849	0.10392		0.381381	0.0875831
0.3895	0.0797339		0.385888	0.0932293		0.38603	0.088102		0.392124	0.0728465		0.387656	0.102742		0.392706	0.111422		0.395058	0.094389		0.393285	0.0910025		0.38893	0.108909		0.39368	0.0760621		0.386661	0.0549184		0.396445	0.0846915		0.395594	0.0803688		0.394315	0.0930566		0.386187	0.104738		0.392719	0.0833741
0.400838	0.0793132		0.397226	0.102702		0.397368	0.0820279		0.403462	0.0822993		0.398994	0.0957607		0.404044	0.0998411		0.406396	0.0814552		0.404622	0.0772351		0.400268	0.0913202		0.405018	0.107004		0.397999	0.0451921		0.407783	0.113952		0.406932	0.0877895		0.405653	0.102181		0.397525	0.120442		0.404057	0.0605985
0.412176	0.101594		0.408564	0.0881446		0.408705	0.0812909		0.4148	0.127131		0.410332	0.0900932		0.415382	0.0977039		0.417734	0.0816833		0.41596	0.0884402		0.411606	0.0639333		0.416356	0.114413		0.409337	0.0791639		0.419121	0.088675		0.41827	0.100598		0.416991	0.111402		0.408862	0.103772		0.415394	0.0949491
			0.419901	0.0701843

## Sheet: SECNO OD
(0.32, 0.00)			(0.35, 0.00)			(0.38, 0.00)			(0.41, 0.00)			(0.44, 0.00)			(0.12, 0.12)			(0.17, 0.17)			(0.25, 0.25)			(0.33, 0.33)
0.00266388	0.895558		0.00342904	0.910793		0.00422557	0.967558		0.00308923	1.01976		0.00047922	1.07827		0.00643775	1.36683		0.000251025	1.06798		0.00425384	1.00546		0.0024944	1.01882
0.0133439	0.911391		0.014109	0.91572		0.0149056	0.943452		0.0137692	0.967697		0.0111592	1.04472		0.0153378	1.27733		0.00915103	1.09069		0.0131538	0.967578		0.0113944	0.975826
0.0240239	0.856977		0.024789	0.836881		0.0255856	0.85527		0.0244492	0.849659		0.0218392	0.910609		0.0242378	1.13325		0.018051	1.03998		0.0220538	0.87153		0.0202944	0.878059
0.0347039	0.755254		0.035469	0.711241		0.0362656	0.737989		0.0351292	0.716881		0.0325192	0.740981		0.0331378	0.969807		0.026951	0.931086		0.0309538	0.75647		0.0291944	0.758226
0.0453839	0.646405		0.046149	0.584689		0.0469456	0.616052		0.0458092	0.596336		0.0431992	0.593925		0.0420378	0.820064		0.035851	0.798858		0.0398538	0.662561		0.0380944	0.649373
0.0560639	0.549865		0.056829	0.494659		0.0576256	0.518999		0.0564892	0.498131		0.0538792	0.484579		0.0509378	0.693516		0.044751	0.675113		0.0487538	0.599511		0.0469944	0.563195
0.0667439	0.473367		0.067509	0.440403		0.0683056	0.445985		0.0671692	0.423797		0.0645592	0.407825		0.0598378	0.588356		0.053651	0.578457		0.0576538	0.552108		0.0558944	0.495367
0.0774239	0.41878		0.078189	0.401326		0.0789856	0.395804		0.0778492	0.368566		0.0752392	0.360484		0.0687378	0.51		0.062551	0.519632		0.0665538	0.506126		0.0647944	0.440752
0.0881039	0.384071		0.088869	0.366929		0.0896656	0.357193		0.0885292	0.335596		0.0859192	0.331026		0.0776378	0.456021		0.071451	0.48787		0.0754538	0.457044		0.0736944	0.400459
0.0987839	0.360614		0.099549	0.331655		0.100346	0.324158		0.0992092	0.315903		0.0965992	0.308591		0.0865378	0.415588		0.080351	0.462699		0.0843538	0.417045		0.0825944	0.369514
0.109464	0.339452		0.110229	0.30258		0.111026	0.301511		0.109889	0.29649		0.107279	0.289636		0.0954378	0.384601		0.089251	0.428889		0.0932538	0.390587		0.0914944	0.344339
0.120144	0.316292		0.120909	0.280059		0.121706	0.283983		0.120569	0.277681		0.117959	0.26886		0.104338	0.366296		0.098151	0.392694		0.102154	0.373317		0.100394	0.320652
0.130824	0.293128		0.131589	0.267741		0.132386	0.269858		0.131249	0.261831		0.128639	0.251772		0.113238	0.354243		0.107051	0.359154		0.111054	0.355648		0.109294	0.296044
0.141504	0.279258		0.142269	0.259014		0.143066	0.255558		0.141929	0.25336		0.139319	0.237317		0.122138	0.340548		0.115951	0.337097		0.119954	0.333483		0.118194	0.275308
0.152184	0.271995		0.152949	0.250584		0.153746	0.247925		0.152609	0.248903		0.149999	0.227981		0.131038	0.322527		0.124851	0.32674		0.128854	0.313568		0.127094	0.263083
0.162864	0.263596		0.163629	0.23872		0.164426	0.241287		0.163289	0.242395		0.160679	0.228134		0.139938	0.301838		0.133751	0.323553		0.137754	0.301165		0.135994	0.258099
0.173544	0.251121		0.174309	0.224255		0.175106	0.229381		0.173969	0.231657		0.171359	0.225001		0.148838	0.282252		0.142651	0.319489		0.146654	0.291377		0.144894	0.260257
0.184224	0.234435		0.184989	0.216905		0.185786	0.216117		0.184649	0.225217		0.182039	0.218429		0.157738	0.269467		0.151551	0.311678		0.155554	0.284311		0.153794	0.264324
0.194904	0.220518		0.195669	0.214366		0.196466	0.203837		0.195329	0.221971		0.192719	0.210184		0.166638	0.26691		0.160451	0.300992		0.164454	0.277951		0.162694	0.269313
0.205584	0.209276		0.206349	0.212523		0.207146	0.199883		0.206009	0.221525		0.203399	0.205978		0.175538	0.270028		0.169351	0.29089		0.173354	0.271131		0.171594	0.272552
0.216264	0.200204		0.217029	0.211123		0.217826	0.203931		0.216689	0.223863		0.214079	0.207922		0.184438	0.27578		0.178251	0.282032		0.182254	0.2654		0.180494	0.273748
0.226944	0.198464		0.227709	0.2077		0.228506	0.200673		0.227369	0.222682		0.224759	0.210163		0.193338	0.281898		0.187151	0.274148		0.191154	0.264127		0.189394	0.271142
0.237624	0.203541		0.238389	0.201052		0.239186	0.193725		0.238049	0.21932		0.235439	0.211964		0.202238	0.287653		0.196051	0.26772		0.200054	0.263722		0.198294	0.265449
0.248304	0.209174		0.249069	0.197388		0.249866	0.1923		0.248729	0.212691		0.246119	0.214847		0.211138	0.291379		0.204951	0.265053		0.208954	0.265363		0.207194	0.261733
0.258984	0.212483		0.259749	0.198297		0.260546	0.196025		0.259409	0.209709		0.256799	0.217618		0.220038	0.292049		0.213851	0.266828		0.217854	0.268613		0.216094	0.262184
0.269664	0.213077		0.270429	0.199611		0.271226	0.203546		0.270089	0.210829		0.267479	0.21725		0.228938	0.288187		0.222751	0.270051		0.226754	0.269682		0.224994	0.266399
0.280344	0.211963		0.281109	0.200349		0.281906	0.206702		0.280769	0.214452		0.278159	0.213324		0.237838	0.278967		0.231651	0.270529		0.235654	0.268202		0.233894	0.273098
0.291024	0.212424		0.291789	0.199838		0.292586	0.20552		0.291449	0.217869		0.288839	0.213524		0.246738	0.268824		0.240551	0.269625		0.244554	0.26732		0.242794	0.279688
0.301704	0.213389		0.302469	0.202331		0.303266	0.206876		0.302129	0.220303		0.299519	0.224109		0.255638	0.263266		0.249451	0.268512		0.253454	0.270675		0.251694	0.283662
0.312384	0.213464		0.313149	0.208559		0.313946	0.209404		0.312809	0.222461		0.310199	0.24078		0.264538	0.261108		0.258351	0.2698		0.262354	0.277487		0.260594	0.287146
0.323064	0.215719		0.323829	0.209051		0.324626	0.214226		0.323489	0.220828		0.320879	0.250913		0.273438	0.264891		0.267251	0.274459		0.271254	0.286789		0.269494	0.29188
0.333744	0.216514		0.334509	0.203728		0.335306	0.21961		0.334169	0.223163		0.331559	0.253565		0.282338	0.270686		0.276151	0.280136		0.280154	0.29579		0.278394	0.296896
0.344424	0.218129		0.345189	0.202346		0.345986	0.22835		0.344849	0.232269		0.342239	0.256008		0.291238	0.277825		0.285051	0.283434		0.289054	0.303341		0.287294	0.303508
0.355104	0.218927		0.355869	0.210799		0.356666	0.241445		0.355529	0.244693		0.352919	0.267724		0.300138	0.285903		0.293951	0.285921		0.297954	0.30664		0.296194	0.310807
0.365784	0.218334		0.366549	0.228415		0.367346	0.249194		0.366209	0.258568		0.363599	0.283908		0.309038	0.294013		0.302851	0.288274		0.306854	0.3068		0.305094	0.32155
0.376464	0.222907		0.377229	0.243672		0.378026	0.253786		0.376889	0.267042		0.374279	0.294341		0.317938	0.298784		0.311751	0.290469		0.315754	0.306964		0.313994	0.333885
0.387144	0.229789		0.387909	0.246168		0.388706	0.252121		0.387569	0.273314		0.384959	0.300291		0.326838	0.302998		0.320651	0.293976		0.324654	0.308767		0.322894	0.341704
0.397824	0.240662		0.398589	0.24414		0.399386	0.253498		0.398249	0.280465		0.395639	0.303492		0.335738	0.308396		0.329551	0.297019		0.333554	0.310496		0.331794	0.345358
0.408504	0.252349		0.409269	0.245218		0.410066	0.266007		0.408929	0.286441		0.406319	0.30899		0.344638	0.3129		0.338451	0.299035		0.342454	0.314111		0.340694	0.345211
0.419184	0.265184		0.419949	0.252454					0.419609	0.296181		0.416999	0.318148		0.353538	0.313144		0.347351	0.303322		0.351354	0.320641		0.349594	0.347635
															0.362438	0.312766		0.356251	0.310579		0.360254	0.331116		0.358494	0.358178
															0.371338	0.311724		0.365151	0.319016		0.369154	0.34496		0.367394	0.371903
															0.380238	0.312898		0.374051	0.324747		0.378054	0.355609		0.376294	0.382841
															0.389138	0.32105		0.382951	0.328533		0.386954	0.360246		0.385194	0.392072
															0.398038	0.332911		0.391851	0.329907		0.395854	0.359566		0.394094	0.397208
															0.406938	0.344194		0.400751	0.332222		0.404754	0.360975		0.402994	0.398597
															0.415838	0.354247		0.409651	0.332906		0.413654	0.370525		0.411894	0.398991
																		0.418551	0.33451
