# Supplementary material for: Persistent paramagnons in high-temperature infinite-layer nickelate superconductors
Source: Nat Commun. 2026 May 20;17:6645. doi: 10.1038/s41467-026-73083-3 (PMC13381760; doi:10.1038/s41467-026-73083-3)
Supplement: Supplementary file 3 — Source Data [file 41467_2026_73083_MOESM3_ESM.zip › source_data/Supplementary_Figure/Sfig5.xlsx]

## Sheet: a
-108.356	0.010107
-95.931	0.0164865
-83.506	0.023053
-71.081	0.0310801
-58.656	0.0460092
-46.231	0.0745068
-33.806	0.118915
-21.381	0.177024
-8.956	0.237883
3.469	0.285223
15.894	0.309178
28.319	0.314009
40.744	0.308789
53.169	0.302855
65.594	0.297051
78.019	0.287682
90.444	0.272609
102.869	0.255219
115.294	0.238878
127.719	0.224541
140.144	0.212251
152.569	0.204128
164.994	0.200073
177.419	0.198812
189.844	0.196428
202.269	0.19246
214.694	0.191062
227.119	0.194438
239.544	0.197516
251.969	0.199831
264.394	0.197286
276.819	0.195138
289.244	0.194948
301.669	0.19885
314.094	0.201758
326.519	0.206234
338.944	0.215894
351.369	0.224542
363.794	0.226752
376.219	0.228224
388.644	0.236863
401.069	0.252049
413.494	0.260778

## Sheet: b
-116.632	0.0212889
-104.172	0.0270004
-91.7124	0.0378385
-79.2524	0.0653473
-66.7924	0.123416
-54.3324	0.22219
-41.8724	0.371818
-29.4124	0.557646
-16.9524	0.747881
-4.49239	0.887453
7.96761	0.927879
20.4276	0.867258
32.8876	0.754174
45.3476	0.637302
57.8076	0.53669
70.2676	0.453643
82.7276	0.394529
95.1876	0.361432
107.648	0.343428
120.108	0.329806
132.568	0.310303
145.028	0.28674
157.488	0.265651
169.948	0.253358
182.408	0.256748
194.868	0.261007
207.328	0.264838
219.788	0.265603
232.248	0.262132
244.708	0.257716
257.168	0.260468
269.628	0.268862
282.088	0.278005
294.548	0.283786
307.008	0.288027
319.468	0.287449
331.928	0.286844
344.388	0.296082
356.848	0.313268
369.308	0.323476
381.768	0.323506
394.228	0.314413
406.688	0.313995
419.148	0.318106

## Sheet: c
-108.234	0.0100773
-95.809	0.014135
-83.384	0.0225951
-70.959	0.0407744
-58.534	0.0749868
-46.109	0.124582
-33.684	0.180464
-21.259	0.232356
-8.83401	0.277016
3.59099	0.313221
16.016	0.332841
28.441	0.331073
40.866	0.315637
53.291	0.295554
65.716	0.276795
78.141	0.26248
90.566	0.255007
102.991	0.250854
115.416	0.236504
127.841	0.218922
140.266	0.205656
152.691	0.202265
165.116	0.19882
177.541	0.191474
189.966	0.187419
202.391	0.188022
214.816	0.192973
227.241	0.195614
239.666	0.199104
252.091	0.205863
264.516	0.213851
276.941	0.217365
289.366	0.218607
301.791	0.219765
314.216	0.221023
326.641	0.223646
339.066	0.229024
351.491	0.235801
363.916	0.238563
376.341	0.237183
388.766	0.245864
401.191	0.260896
413.616	0.272018

## Sheet: d
-112.66	0.0129143
-100.2	0.021032
-87.74	0.0404868
-75.28	0.0767528
-62.82	0.135394
-50.36	0.226368
-37.9	0.361927
-25.44	0.538362
-12.98	0.709042
-0.519969	0.808157
11.94	0.813553
24.4	0.740799
36.86	0.637187
49.32	0.537612
61.78	0.462812
74.24	0.414982
86.7	0.381685
99.16	0.359712
111.62	0.342272
124.08	0.323437
136.54	0.303111
149	0.288453
161.46	0.277027
173.92	0.267621
186.38	0.264106
198.84	0.270984
211.3	0.276195
223.76	0.267218
236.22	0.257162
248.68	0.261893
261.14	0.275585
273.6	0.285173
286.06	0.281543
298.52	0.281541
310.98	0.288517
323.44	0.30066
335.9	0.306883
348.36	0.312761
360.82	0.322084
373.28	0.325376
385.74	0.324409
398.2	0.327667
410.66	0.334337
