# Supplementary material for: Persistent paramagnons in high-temperature infinite-layer nickelate superconductors
Source: Nat Commun. 2026 May 20;17:6645. doi: 10.1038/s41467-026-73083-3 (PMC13381760; doi:10.1038/s41467-026-73083-3)
Supplement: Supplementary file 3 — Source Data [file 41467_2026_73083_MOESM3_ESM.zip › source_data/Supplementary_Figure/Sfig4.xlsx]

## Sheet: 0.05
x	y
-0.099696	0.0314954
-0.0883582	0.0577131
-0.0770204	0.0793651
-0.0656826	0.0899613
-0.0543448	0.121548
-0.0430069	0.326164
-0.0316691	0.786566
-0.0203313	1.75039
-0.00899347	2.72237
0.00234435	2.99475
0.0136822	2.55831
0.02502	1.64553
0.0363578	0.970901
0.0476956	0.631106
0.0590334	0.541923
0.0703713	0.502117
0.0817091	0.413426
0.0930469	0.322205
0.104385	0.29576
0.115723	0.252888
0.12706	0.279783
0.138398	0.251919
0.149736	0.216093
0.161074	0.196198
0.172412	0.100711
0.183749	0.178279
0.195087	0.117647
0.206425	0.102534
0.217763	0.10528
0.229101	0.140846
0.240439	0.12699
0.251776	0.119802
0.263114	0.078021
0.274452	0.0918957
0.28579	0.109281
0.297128	0.0893949
0.308465	0.108469
0.319803	0.101881
0.331141	0.107736
0.342479	0.0742515
0.353817	0.0862585
0.365155	0.116389
0.376492	0.110126
0.38783	0.076216
0.399168	0.04478
0.410506	0.100423
0.421844	0.146896
0.433182	0.114007
0.444519	0.0929869
0.455857	0.114793
0.467195	0.130482
0.478533	0.105516
0.489871	0.0951337
0.501208	0.125475
0.512546	0.140302
0.523884	0.131632
0.535222	0.166707
0.54656	0.170451

## Sheet: 0.2
x	y
-0.101497	0.01386
-0.0901587	0.0366389
-0.0788209	0.0198465
-0.0674831	0.0565095
-0.0561452	0.0943079
-0.0448074	0.137832
-0.0334696	0.381502
-0.0221318	0.825844
-0.010794	1.28432
0.000543858	1.52445
0.0118817	1.35387
0.0232195	0.928925
0.0345573	0.626721
0.0458951	0.536212
0.057233	0.518239
0.0685708	0.464434
0.0799086	0.428982
0.0912464	0.386457
0.102584	0.343843
0.113922	0.294004
0.12526	0.320793
0.136598	0.269808
0.147936	0.269991
0.159273	0.287188
0.170611	0.268125
0.181949	0.194318
0.193287	0.179505
0.204625	0.175253
0.215962	0.166515
0.2273	0.127635
0.238638	0.10493
0.249976	0.112831
0.261314	0.123754
0.272652	0.0963298
0.283989	0.0896773
0.295327	0.122786
0.306665	0.123873
0.318003	0.0794046
0.329341	0.0927639
0.340678	0.0897948
0.352016	0.0772785
0.363354	0.0851729
0.374692	0.105733
0.38603	0.088102
0.397368	0.0820279
0.408705	0.0812909
0.420043	0.0875485
0.431381	0.100766
0.442719	0.0988607
0.454057	0.0674597
0.465394	0.0661646
0.476732	0.105263
0.48807	0.101174
0.499408	0.0944329
0.510746	0.100109
0.522084	0.128866
0.533421	0.10356
0.544759	0.116065

## Sheet: 0.04
x	y
-0.103806	0.0108335
-0.0924678	0.016502
-0.08113	0.0294873
-0.0697922	0.0559015
-0.0584544	0.0775944
-0.0471165	0.12179
-0.0357787	0.325127
-0.0244409	0.753775
-0.0131031	1.27395
-0.00176525	1.55772
0.00957257	1.403
0.0209104	1.02141
0.0322482	0.688198
0.043586	0.494003
0.0549238	0.40823
0.0662617	0.387954
0.0775995	0.369172
0.0889373	0.311429
0.100275	0.264912
0.111613	0.274685
0.122951	0.269134
0.134289	0.256594
0.145626	0.219169
0.156964	0.212152
0.168302	0.220553
0.17964	0.181317
0.190978	0.159091
0.202316	0.129265
0.213653	0.133861
0.224991	0.120486
0.236329	0.107621
0.247667	0.0990765
0.259005	0.113473
0.270342	0.103979
0.28168	0.108038
0.293018	0.104113
0.304356	0.113855
0.315694	0.106698
0.327032	0.0712364
0.338369	0.0658876
0.349707	0.0854606
0.361045	0.0851363
0.372383	0.0790259
0.383721	0.0915384
0.395058	0.094389
0.406396	0.0814552
0.417734	0.0816833
0.429072	0.10227
0.44041	0.112946
0.451748	0.114922
0.463085	0.11232
0.474423	0.115263
0.485761	0.115999
0.497099	0.119972
0.508437	0.11265
0.519774	0.123345
0.531112	0.146966
0.54245	0.130032

## Sheet: 0.08
x	y
-0.105184	0.0445348
-0.0938461	0.0302243
-0.0825083	0.0161688
-0.0711705	0.0522314
-0.0598326	0.0668036
-0.0484948	0.14684
-0.037157	0.346629
-0.0258192	0.883777
-0.0144814	1.61743
-0.00314355	2.15594
0.00819427	2.03096
0.0195321	1.53072
0.0308699	0.944614
0.0422077	0.686787
0.0535456	0.568203
0.0648834	0.449066
0.0762212	0.459058
0.087559	0.403458
0.0988968	0.393909
0.110235	0.323616
0.121572	0.30086
0.13291	0.242952
0.144248	0.26413
0.155586	0.223603
0.166924	0.19432
0.178262	0.154868
0.189599	0.135351
0.200937	0.108037
0.212275	0.0785368
0.223613	0.0757932
0.234951	0.111654
0.246288	0.111071
0.257626	0.102118
0.268964	0.130972
0.280302	0.143456
0.29164	0.165193
0.302978	0.0828251
0.314315	0.0962635
0.325653	0.0914356
0.336991	0.0770855
0.348329	0.0903087
0.359667	0.08842
0.371005	0.119577
0.382342	0.112638
0.39368	0.0760621
0.405018	0.107004
0.416356	0.114413
0.427694	0.150221
0.439031	0.0824729
0.450369	0.0773455
0.461707	0.152284
0.473045	0.106338
0.484383	0.0794201
0.495721	0.090627
0.507058	0.0934376
0.518396	0.0989527
0.529734	0.084632
0.541072	0.103162

## Sheet: 0.15
x	y
-0.10327	0.0213437
-0.0919323	0.0380575
-0.0805945	0.0258085
-0.0692566	0.0247638
-0.0579188	0.0629478
-0.046581	0.116583
-0.0352432	0.307206
-0.0239054	0.670634
-0.0125675	1.23344
-0.00122971	1.56272
0.0101081	1.43254
0.0214459	0.983268
0.0327837	0.660164
0.0441216	0.514873
0.0554594	0.478719
0.0667972	0.469447
0.078135	0.46339
0.0894728	0.440531
0.100811	0.418385
0.112148	0.378816
0.123486	0.324912
0.134824	0.326734
0.146162	0.277757
0.1575	0.219059
0.168838	0.202924
0.180175	0.19125
0.191513	0.17532
0.202851	0.137191
0.214189	0.151951
0.225527	0.173784
0.236865	0.147022
0.248202	0.11732
0.25954	0.134486
0.270878	0.106379
0.282216	0.0972894
0.293554	0.0764452
0.304891	0.0831546
0.316229	0.0992454
0.327567	0.0985978
0.338905	0.0818819
0.350243	0.0966341
0.361581	0.0908469
0.372918	0.0956022
0.384256	0.0544382
0.395594	0.0803688
0.406932	0.0877895
0.41827	0.100598
0.429607	0.0958867
0.440945	0.0638357
0.452283	0.0921066
0.463621	0.103117
0.474959	0.105373
0.486297	0.0926198
0.497634	0.125147
0.508972	0.104974
0.52031	0.100609
0.531648	0.108752
0.542986	0.132812

## Sheet: 0.23
x	y
-0.101339	0.00939484
-0.0900016	-0.00667017
-0.0786638	0.0305406
-0.067326	0.0403092
-0.0559882	0.0629997
-0.0446503	0.186391
-0.0333125	0.384521
-0.0219747	0.712694
-0.0106369	1.10055
0.000700948	1.29455
0.0120388	1.1552
0.0233766	0.877671
0.0347144	0.61837
0.0460522	0.502033
0.05739	0.548907
0.0687279	0.559528
0.0800657	0.511254
0.0914035	0.487169
0.102741	0.460607
0.114079	0.371576
0.125417	0.332313
0.136755	0.281135
0.148093	0.241755
0.15943	0.212031
0.170768	0.180825
0.182106	0.154419
0.193444	0.195043
0.204782	0.149359
0.21612	0.134297
0.227457	0.186228
0.238795	0.137683
0.250133	0.158813
0.261471	0.129759
0.272809	0.146145
0.284146	0.154751
0.295484	0.118117
0.306822	0.0935055
0.31816	0.0933374
0.329498	0.0588055
0.340836	0.0818521
0.352173	0.0778109
0.363511	0.0940482
0.374849	0.10392
0.386187	0.104738
0.397525	0.120442
0.408862	0.103772
0.4202	0.116483
0.431538	0.134862
0.442876	0.109998
0.454214	0.0875272
0.465552	0.103328
0.476889	0.109944
0.488227	0.097452
0.499565	0.0963118
0.510903	0.126642
0.522241	0.106629
0.533578	0.111872
0.544916	0.121091
