# Supplementary material for: Persistent paramagnons in high-temperature infinite-layer nickelate superconductors
Source: Nat Commun. 2026 May 20;17:6645. doi: 10.1038/s41467-026-73083-3 (PMC13381760; doi:10.1038/s41467-026-73083-3)
Supplement: Supplementary file 3 — Source Data [file 41467_2026_73083_MOESM3_ESM.zip › source_data/Supplementary_Figure/Sfig8.xlsx]

## Sheet: Sheet1
h in hh	w0	error	l			h in h0	w0	error	l
0.05	75.3	22.5448	0.4276			0.05	65.8	19.493	0.4297
0.075	83.7	11.6762	0.4224			0.08	76.1	13.029	0.4265
0.1	88.1	6.9158	0.4149			0.11	86.7	6.666	0.4216
0.1249	93.8	3.1142	0.405			0.14	88	5.858	0.4152
0.15	96.9	5.7559	0.3927			0.17	85.7	4.545	0.4071
0.175	99.2	3.6803	0.3776			0.2	96.9	4.545	0.3972
0.2	101.7	7.597	0.3593			0.23	95.6	4.141	0.3854
0.225	103.8	7.484	0.3375			0.26	106.7	4.04	0.3715
0.25	109.1	6.7533	0.3112			0.29	113.8	4.343	0.3552
0.275	101.3	5.9564	0.2793			0.32	113.2	4.646	0.3362
0.3	99.7	5.3838	0.2396			0.35	113.9	4.545	0.3141
0.325	94.3	5.0262	0.1871			0.38	114.5	4.747	0.288
						0.41	115.4	6.161	0.2568
						0.44	127.1	8.181	0.2183
