# Supplementary material for: Persistent paramagnons in high-temperature infinite-layer nickelate superconductors
Source: Nat Commun. 2026 May 20;17:6645. doi: 10.1038/s41467-026-73083-3 (PMC13381760; doi:10.1038/s41467-026-73083-3)
Supplement: Supplementary file 3 — Source Data [file 41467_2026_73083_MOESM3_ESM.zip › source_data/Supplementary_Figure/Sfig3.xlsx]

## Sheet: a
h in hh	w0	error	w0 phonon	error		h in h0	w0	error	w0 phonon	error
0.05	75.3	22.5448	79.9908	22.5448		0.05	65.8	19.493	62.5071	19.493
0.075	83.7	11.6762	89.168	11.6762		0.08	76.1	13.029	72.3583	13.029
0.1	88.1	6.9158	92.3513	6.9158		0.11	86.7	6.666	82.5668	6.666
0.1249	93.8	3.1142	96.4149	3.1142		0.14	88	5.858	83.7517	5.858
0.15	96.9	5.7559	103.417	5.7559		0.17	85.7	4.545	81.6794	4.545
0.175	99.2	3.6803	99.8193	3.6803		0.2	96.9	4.545	98.7004	4.545
0.2	101.7	7.597	105.858	7.597		0.23	95.6	4.141	97.2952	4.141
0.225	103.8	7.484	106.694	7.484		0.26	106.7	4.04	115.618	4.04
0.25	109.1	6.7533	115.045	6.7533		0.29	113.8	4.343	116.969	4.343
0.275	101.3	5.9564	100.494	5.9564		0.32	113.2	4.646	120.261	4.646
0.3	99.7	5.3838	98.222	5.3838		0.35	113.9	4.545	123.71	4.545
0.325	94.3	5.0262	92.5196	5.0262		0.38	114.5	4.747	119.299	4.747
						0.41	115.4	6.161	120.048	6.161
						0.44	127.1	8.181	132.602	8.181

## Sheet: b
h in hh	wmax	error	wmax phonon	error		h in h0	wmax	error	wmax phonon	error
0.05	51.6205	15.4552	56.4072	15.4552		0.05	45.5472	13.8127	45.5158	13.8127
0.075	56.738	7.915	61.3815	7.915		0.08	55.3914	9.6462	50.392	9.6462
0.1	59.2246	4.6491	63.8575	4.6491		0.11	67.4695	5.0322	67.5255	5.0322
0.1249	66.6762	2.2136	66.4795	2.2136		0.14	70.7658	4.4966	65.8604	4.4966
0.15	67.8275	4.029	72.3566	4.029		0.17	67.5702	3.7242	67.6831	3.7242
0.175	72.387	2.6856	72.1133	2.6856		0.2	76.7599	3.4278	75.7936	3.4278
0.2	70.61	5.2746	75.0478	5.2746		0.23	74.4571	3.2446	73.7276	3.2446
0.225	72.9538	5.26	73.0179	5.26		0.26	82.27	3.244	90.9882	3.244
0.25	77.7608	4.8134	81.8028	4.8134		0.29	92.8936	3.4798	92.7628	3.4798
0.275	67.6429	3.9774	63.074	3.9774		0.32	86.3582	3.6118	90.8393	3.6118
0.3	71.6284	3.8679	67.1932	3.8679		0.35	86.5015	3.5572	95.4192	3.5572
0.325	64.667	3.4468	60.1957	3.4468		0.38	92.202	3.6921	96.4225	3.6921
						0.41	82.6558	4.5518	86.7518	4.5518
						0.44	97.9798	6.1609	102.336	6.1609
