# Supplementary material for: Persistent paramagnons in high-temperature infinite-layer nickelate superconductors
Source: Nat Commun. 2026 May 20;17:6645. doi: 10.1038/s41467-026-73083-3 (PMC13381760; doi:10.1038/s41467-026-73083-3)
Supplement: Supplementary file 3 — Source Data [file 41467_2026_73083_MOESM3_ESM.zip › source_data/Supplementary_Figure/Sfig2.xlsx]

## Sheet: 0.20
-0.141488	0.0188121
-0.1288	0.0251542
-0.116113	0.0235149
-0.103425	0.0247337
-0.0916439	0.0353712
-0.0798627	0.053537
-0.0680814	0.080653
-0.0563002	0.144664
-0.0445189	0.265166
-0.0327377	0.454507
-0.0200502	0.692245
-0.00736267	0.89011
0.00532483	0.933739
0.0180123	0.844883
0.0297936	0.691753
0.0415748	0.535937
0.0533561	0.433345
0.0642311	0.383922
0.0760123	0.360305
0.0877936	0.344572
0.0995748	0.319014
0.111356	0.308729
0.123137	0.298683
0.135825	0.275279
0.148512	0.252272
0.1612	0.24683
0.173887	0.251758
0.186575	0.248016
0.198356	0.2361
0.210137	0.221491
0.222825	0.223136
0.235512	0.222768
0.2482	0.220902
0.259981	0.214941
0.270856	0.219391
0.282637	0.224262
0.294419	0.224805
0.3062	0.228136
0.318887	0.235049
0.330669	0.241952
0.34245	0.239628
0.354231	0.248128
0.365106	0.246263
0.376887	0.25534
0.388669	0.260608
0.40045	0.251493
0.413137	0.253911
0.424919	0.265221
0.4367	0.265889
0.448481	0.263124
0.459356	0.276265
0.471137	0.291757
0.482919	0.315088
0.4947	0.325298
0.506481	0.317118
0.518262	0.312358
0.53095	0.312843
0.543637	0.32383

## Sheet: 0.29
-0.139518	0.00999283
-0.126831	0.0117412
-0.114143	0.0186375
-0.101456	0.0218717
-0.0896747	0.029534
-0.0778935	0.0443881
-0.0661122	0.066467
-0.054331	0.122756
-0.0425497	0.238152
-0.0307685	0.415966
-0.018081	0.621066
-0.00539348	0.754369
0.00729402	0.776161
0.0199815	0.662759
0.0317628	0.53006
0.043544	0.425219
0.0553253	0.353491
0.0662003	0.322029
0.0779815	0.315741
0.0897628	0.304151
0.101544	0.292902
0.113325	0.272099
0.125107	0.26306
0.137794	0.26907
0.150482	0.260501
0.163169	0.248223
0.175857	0.24574
0.188544	0.237026
0.200325	0.226654
0.212107	0.222433
0.224794	0.215635
0.237482	0.215025
0.250169	0.225124
0.26195	0.235114
0.272825	0.23942
0.284607	0.238874
0.296388	0.244641
0.308169	0.235353
0.320857	0.234643
0.332638	0.235384
0.344419	0.237341
0.3562	0.244918
0.367075	0.253084
0.378857	0.264058
0.390638	0.265971
0.402419	0.271319
0.415107	0.278801
0.426888	0.280667
0.438669	0.284132
0.45045	0.271162
0.461325	0.268141
0.473107	0.273256
0.484888	0.292739
0.496669	0.299605
0.50845	0.298695
0.520232	0.321706
0.532919	0.334605
0.545607	0.341049

## Sheet: 0.38
-0.140859	0.0149697
-0.128171	0.0146484
-0.115484	0.0170484
-0.102796	0.0244915
-0.091015	0.0324559
-0.0792338	0.0453745
-0.0674525	0.0706358
-0.0556713	0.122612
-0.04389	0.219931
-0.0321088	0.376847
-0.0194213	0.586089
-0.00673378	0.73054
0.00595372	0.744478
0.0186412	0.645199
0.0304225	0.513733
0.0422037	0.408914
0.053985	0.328554
0.06486	0.295312
0.0766412	0.280656
0.0884225	0.264781
0.100204	0.264418
0.111985	0.261314
0.123766	0.253442
0.136454	0.25199
0.149141	0.259104
0.161829	0.247343
0.174516	0.22832
0.187204	0.229522
0.198985	0.229287
0.210766	0.22893
0.223454	0.220145
0.236141	0.21766
0.248829	0.221109
0.26061	0.224792
0.271485	0.236361
0.283266	0.245842
0.295047	0.2512
0.306829	0.245388
0.319516	0.245897
0.331297	0.239908
0.343079	0.24754
0.35486	0.261299
0.365735	0.265298
0.377516	0.263491
0.389297	0.26226
0.401079	0.261869
0.413766	0.269494
0.425547	0.282887
0.437329	0.289066
0.44911	0.292552
0.459985	0.296937
0.471766	0.304918
0.483547	0.31665
0.495329	0.322668
0.50711	0.32799
0.518891	0.339424
0.531579	0.337176
0.544266	0.332285
