# Supplementary material for: Persistent paramagnons in high-temperature infinite-layer nickelate superconductors
Source: Nat Commun. 2026 May 20;17:6645. doi: 10.1038/s41467-026-73083-3 (PMC13381760; doi:10.1038/s41467-026-73083-3)
Supplement: Supplementary file 3 — Source Data [file 41467_2026_73083_MOESM3_ESM.zip › source_data/Figure1/Figure1e.xlsx]

## Sheet: 846.5
-0.199125	1057.14
-0.197313	1052.96
-0.1955	1081.96
-0.193688	1144.44
-0.191875	1228.67
-0.190062	1313.96
-0.18825	1377.02
-0.186438	1399.52
-0.184625	1374.45
-0.182812	1308.8
-0.181	1221.86
-0.179187	1139.24
-0.177375	1084.84
-0.175563	1073.27
-0.17375	1105.31
-0.171937	1167.9
-0.170125	1238.64
-0.168313	1293.3
-0.1665	1313.72
-0.164687	1293.54
-0.162875	1239.9
-0.161062	1170.73
-0.15925	1108.69
-0.157438	1073.92
-0.155625	1078.08
-0.153812	1121.57
-0.152	1194.61
-0.150188	1281.46
-0.148375	1366.05
-0.146563	1436.95
-0.14475	1489.93
-0.142937	1527.57
-0.141125	1556.45
-0.139313	1583.3
-0.1375	1611.91
-0.135687	1642.11
-0.133875	1671.08
-0.132062	1696.24
-0.13025	1718.4
-0.128438	1743.33
-0.126625	1780.95
-0.124813	1842.04
-0.123	1933.7
-0.121188	2055.26
-0.119375	2196.53
-0.117563	2339.41
-0.11575	2462.61
-0.113937	2548.09
-0.112125	2587.1
-0.110312	2583.46
-0.1085	2552.92
-0.106688	2518.51
-0.104875	2503.6
-0.103063	2524.75
-0.10125	2587.23
-0.0994375	2684.49
-0.097625	2801.95
-0.0958125	2923.59
-0.094	3038.9
-0.0921875	3147.51
-0.090375	3259.61
-0.0885625	3392.15
-0.08675	3561.91
-0.0849375	3778.38
-0.083125	4039.18
-0.0813125	4329.98
-0.0795	4629.49
-0.0776875	4917.73
-0.075875	5184.87
-0.0740625	5437.22
-0.07225	5697.93
-0.0704375	6001.75
-0.068625	6385.21
-0.0668125	6875.39
-0.065	7481.17
-0.0631875	8189.88
-0.061375	8970.96
-0.0595625	9785.48
-0.05775	10598.7
-0.0559375	11391.5
-0.054125	12167.2
-0.0523125	12951.7
-0.0505	13786.5
-0.0486875	14717.8
-0.046875	15784.8
-0.0450625	17010.4
-0.04325	18398
-0.0414375	19933.3
-0.039625	21590.2
-0.0378125	23338
-0.036	25146.4
-0.0341875	26986.9
-0.032375	28830.2
-0.0305625	30642.3
-0.02875	32380.9
-0.0269375	33996.6
-0.025125	35439.1
-0.0233125	36667.1
-0.0215	37660.8
-0.0196875	38430.1
-0.017875	39017.4
-0.0160625	39490.3
-0.01425	39927
-0.0124375	40397
-0.010625	40942.3
-0.0088125	41565.5
-0.007	42228.5
-0.0051875	42862.3
-0.003375	43385.2
-0.0015625	43724.4
0.00025	43834.6
0.0020625	43706.7
0.003875	43366.6
0.0056875	42862.1
0.0075	42245.4
0.0093125	41554.7
0.011125	40802.9
0.0129375	39976.7
0.01475	39045.6
0.0165625	37978.4
0.018375	36760.6
0.0201875	35407.2
0.022	33965.7
0.0238125	32508
0.025625	31113.5
0.0274375	29849.4
0.02925	28752.7
0.0310625	27822.4
0.032875	27021.2
0.0346875	26288.7
0.0365	25560.3
0.0383125	24786.3
0.040125	23945.5
0.0419375	23049
0.04375	22134.3
0.0455625	21251.1
0.047375	20444.6
0.0491875	19741.8
0.051	19144.3
0.0528125	18629.2
0.054625	18158.9
0.0564375	17693
0.05825	17201.3
0.0600625	16671.3
0.061875	16109
0.0636875	15534.9
0.0655	14973.9
0.0673125	14446.9
0.069125	13963.7
0.0709375	13521.6
0.07275	13108.3
0.0745625	12708.1
0.076375	12308.6
0.0781875	11905.3
0.08	11502.2
0.0818125	11109.2
0.083625	10736.9
0.0854375	10392.2
0.08725	10074.8
0.0890625	9777.9
0.090875	9491.41
0.0926875	9206.93
0.0945	8922.15
0.0963125	8642.89
0.098125	8381.89
0.0999375	8154.68
0.10175	7974.03
0.103563	7845.03
0.105375	7762.6
0.107188	7712.39
0.109	7674.7
0.110812	7630.03
0.112625	7564.25
0.114437	7471.68
0.11625	7355.06
0.118063	7222.85
0.119875	7084.99
0.121688	6948.88
0.1235	6817.3
0.125312	6688.85
0.127125	6560.71
0.128938	6432.29
0.13075	6308.19
0.132562	6199.01
0.134375	6119.38
0.136187	6083.87
0.138	6102.15
0.139813	6175.23
0.141625	6294.31
0.143437	6442.7
0.14525	6600.38
0.147063	6749.37
0.148875	6878.25
0.150688	6983.95
0.1525	7070.52
0.154312	7145.15
0.156125	7213.35
0.157938	7275.17
0.15975	7324.09
0.161562	7349.27
0.163375	7340.36
0.165187	7292.99
0.167	7212.82
0.168813	7116.04
0.170625	7025.91
0.172437	6965.92
0.17425	6951.89
0.176063	6985.66
0.177875	7052.92
0.179688	7126.18
0.1815	7172.48
0.183312	7163.49
0.185125	7084.75
0.186938	6941.11
0.18875	6756.11
0.190562	6565.51
0.192375	6406.63
0.194188	6306.94
0.196	6275.46
0.197813	6300.03
0.199625	6351.11
0.201437	6391.39
0.20325	6387.93
0.205063	6323.08
0.206875	6200.65
0.208687	6045.37
0.2105	5895.59
0.212312	5791.65
0.214125	5763.49
0.215938	5821.31
0.21775	5952.34
0.219562	6124.48
0.221375	6295.8
0.223188	6426.83
0.225	6491.85
0.226813	6485.79
0.228625	6424.78
0.230437	6340.31
0.23225	6269.04
0.234063	6241.52
0.235875	6273.1
0.237687	6359.84
0.2395	6480.36
0.241313	6602.74
0.243125	6694.21
0.244938	6730.7
0.24675	6703.17
0.248562	6619.38
0.250375	6500.6
0.252188	6374.77
0.254	6268.28
0.255812	6198.98
0.257625	6172.31
0.259437	6181.51
0.26125	6211.35
0.263062	6244.15
0.264875	6265.77
0.266688	6269.93
0.2685	6259.52
0.270313	6244.68
0.272125	6238.55
0.273938	6251.99
0.27575	6289.16
0.277562	6345.11
0.279375	6406.37
0.281187	6454.11
0.283	6469.13
0.284813	6437.21
0.286625	6353.44
0.288438	6224.31
0.29025	6067.06
0.292063	5906.5
0.293875	5770.03
0.295687	5682.01
0.2975	5658.92
0.299312	5706.18
0.301125	5817.42
0.302938	5976.19
0.30475	6159.69
0.306563	6343.53
0.308375	6506.57
0.310188	6634.68
0.312	6722.66
0.313812	6774.01
0.315625	6798.72
0.317437	6809.64
0.31925	6818.51
0.321062	6832.47
0.322875	6852.15
0.324688	6871.66
0.3265	6880.59
0.328313	6867.49
0.330125	6823.89
0.331937	6747.93
0.33375	6646.37
0.335562	6534.61
0.337375	6434.3
0.339187	6369.22
0.341	6360.16
0.342813	6419.98
0.344625	6550.11
0.346438	6739.3
0.34825	6964.98
0.350062	7197.05
0.351875	7403.33
0.353687	7555.57
0.3555	7634.73
0.357312	7634.49
0.359125	7562.29
0.360938	7437.78
0.36275	7289.07
0.364563	7147.58
0.366375	7042.64
0.368188	6996.75
0.37	7022.46
0.371812	7121.23
0.373625	7284.26
0.375437	7494.93
0.37725	7732.17
0.379063	7973.99
0.380875	8200.58
0.382688	8396.45
0.3845	8551.41
0.386313	8660.61
0.388125	8723.83
0.389937	8744.35
0.39175	8727.86
0.393562	8681.42
0.395375	8612.84
0.397188	8530.11
0.399	8440.99
0.400813	8352.63
0.402625	8270.98
0.404438	8200.28
0.40625	8142.56
0.408062	8097.39
0.409875	8061.99
0.411687	8031.8
0.4135	8001.38
0.415312	7965.67
0.417125	7921.19
0.418938	7867.03
0.42075	7805.49
0.422563	7742.05
0.424375	7684.79
0.426187	7643.23
0.428	7626.92
0.429812	7643.72
0.431625	7698.34
0.433437	7791.22
0.43525	7917.96
0.437063	8069.52
0.438875	8233.16
0.440688	8394.03
0.4425	8537.19
0.444312	8649.76
0.446125	8722.68
0.447937	8751.87
0.44975	8738.41
0.451562	8687.73
0.453375	8608.03
0.455188	8508.23
0.457	8396.04
0.458813	8276.73
0.460625	8152.81
0.462438	8024.88
0.46425	7893.26
0.466062	7759.95
0.467875	7630.24
0.469687	7513.29
0.4715	7421.39
0.473313	7367.83
0.475125	7363.91
0.476938	7415.86
0.47875	7522.48
0.480563	7674.37
0.482375	7855.06
0.484187	8043.87
0.486	8220.06
0.487812	8367.02
0.489625	8475.7
0.491438	8546.21
0.49325	8587.32
0.495063	8613.9
0.496875	8642.96
0.498688	8689.39
0.5005	8762.34
0.502313	8863.07
0.504125	8984.87
0.505938	9114.76
0.50775	9236.54
0.509563	9334.35
0.511375	9395.87
0.513188	9414.45
0.515	9389.92
0.516813	9327.92
0.518625	9238.26
0.520437	9132.71
0.52225	9022.95
0.524062	8918.89
0.525875	8827.83
0.527687	8754.26
0.5295	8700.37
0.531312	8666.66
0.533125	8652.64
0.534937	8657.21
0.53675	8678.7
0.538563	8714.48
0.540375	8760.48
0.542188	8810.7
0.544	8857.21
0.545813	8890.69
0.547625	8901.74
0.549438	8882.77
0.55125	8830.24
0.553063	8746.62
0.554875	8641.49
0.556688	8531.23
0.5585	8436.98
0.560312	8381.03
0.562125	8382.23
0.563937	8451.3
0.56575	8587.43
0.567562	8777.04
0.569375	8995.43
0.571187	9211.25
0.573	9392.83
0.574812	9515
0.576625	9564.61
0.578438	9543.12
0.58025	9465.6
0.582063	9356.08
0.583875	9240.61
0.585688	9139.85
0.5875	9063.49
0.589313	9008.06
0.591125	8959.02
0.592938	8896.62
0.59475	8803.61
0.596562	8672.62
0.598375	8510.56
0.600187	8338.53
0.602	8186.82
0.603812	8086.39
0.605625	8059.13
0.607437	8109.92
0.60925	8223.26
0.611062	8365.66
0.612875	8493.53
0.614688	8564.59
0.6165	8549.52
0.618313	8440.41
0.620125	8253.42
0.621938	8024.63
0.62375	7800.2
0.625563	7623.5
0.627375	7523.11
0.629188	7505.11
0.631	7552.13
0.632812	7629.42
0.634625	7696.16
0.636437	7718.6
0.63825	7680.99
0.640062	7591.02
0.641875	7477.96
0.643687	7384.13
0.6455	7352.16
0.647312	7412.05
0.649125	7571.94
0.650937	7815.45
0.65275	8106.32
0.654563	8399.09
0.656375	8652.26
0.658188	8839.96
0.66	8958.54
0.661813	9025.88
0.663625	9074
0.665438	9137.08
0.66725	9239.07
0.669063	9384.85
0.670875	9557.8
0.672687	9724.93
0.6745	9847.69
0.676312	9895.4
0.678125	9856.59
0.679937	9744.64
0.68175	9595.59
0.683562	9458.38
0.685375	9380.42
0.687187	9392.73
0.689	9499.4
0.690813	9674.71
0.692625	9869.11
0.694438	10022.6
0.69625	10081.7
0.698063	10014.8
0.699875	9821.89
0.701688	9535.21
0.7035	9210.68
0.705313	8912.88
0.707125	8697.57
0.708937	8597.11
0.71075	8612.72
0.712562	8715.71
0.714375	8857.14
0.716187	8982.62
0.718	9047.87
0.719812	9030.44
0.721625	8934.27
0.723437	8786.23
0.72525	8626.04
0.727062	8493.09
0.728875	8414.29
0.730688	8396.77
0.7325	8427.2
0.734313	8477.78
0.736125	8516.46
0.737938	8518
0.73975	8472.33
0.741563	8387.57
0.743375	8287.18
0.745188	8202.29
0.747	8161.85
0.748812	8183.87
0.750625	8270.24
0.752437	8406.58
0.75425	8566.66
0.756062	8719.83
0.757875	8838.88
0.759687	8906.1
0.7615	8915.89
0.763312	8873.84
0.765125	8793.16
0.766938	8689.99
0.76875	8579.48
0.770563	8473.54
0.772375	8380.56
0.774188	8306.55
0.776	8256.4
0.777813	8234.45
0.779625	8243.69
0.781438	8284.08
0.78325	8350.69
0.785062	8433.01
0.786875	8516.15
0.788687	8584
0.7905	8623.68
0.792312	8629.69
0.794125	8606.2
0.795937	8566.44
0.79775	8528.96
0.799562	8511.87
0.801375	8526.83
0.803188	8575
0.805	8646.51
0.806813	8723.91
0.808625	8788.59
0.810438	8828.24
0.81225	8842.52
0.814063	8844.9
0.815875	8859.71
0.817688	8914.81
0.8195	9032.19
0.821313	9219.38
0.823125	9464.63
0.824937	9737.5
0.82675	9995.15
0.828562	10192.6
0.830375	10294
0.832187	10281.7
0.834	10160.2
0.835812	9954.44
0.837625	9703.04
0.839437	9447.99
0.84125	9224.93
0.843063	9056.24
0.844875	8948.57
0.846688	8895.21
0.8485	8881.66
0.850313	8892.31
0.852125	8915.68
0.853938	8946.86
0.85575	8986.57
0.857563	9037.95
0.859375	9102.7
0.861187	9178.31
0.863	9257.74
0.864812	9331.39
0.866625	9390.62
0.868437	9431.14
0.87025	9454.68
0.872062	9468.2
0.873875	9480.75
0.875687	9499.21
0.8775	9524.77
0.879313	9551.53
0.881125	9568.25
0.882938	9562.64
0.88475	9526.83
0.886563	9461.82
0.888375	9379.2
0.890188	9299.05
0.892	9244.48
0.893813	9234.55
0.895625	9277.86
0.897437	9369.18
0.89925	9490.36
0.901062	9615.54
0.902875	9718.87
0.904687	9782.35
0.9065	9801.05
0.908312	9784.09
0.910125	9750.83
0.911937	9723.9
0.91375	9721.23
0.915562	9749.96
0.917375	9804.27
0.919188	9867.79
0.921	9919.71
0.922813	9942.23
0.924625	9926.88
0.926438	9877.3
0.92825	9807.82
0.930063	9738.23
0.931875	9686.99
0.933688	9665.24
0.9355	9673.86
0.937312	9704.58
0.939125	9744.55
0.940937	9782.54
0.94275	9814.24
0.944562	9844.52
0.946375	9885.64
0.948187	9951.95
0.95	10053.1
0.951812	10188.3
0.953625	10343.8
0.955438	10495.7
0.95725	10616
0.959063	10681.4
0.960875	10681
0.962688	10620.6
0.9645	10522.4
0.966313	10418.1
0.968125	10340.7
0.969938	10314.9
0.97175	10350
0.973562	10438.8
0.975375	10560.7
0.977187	10689.4
0.979	10801.7
0.980812	10884.8
0.982625	10938.8
0.984437	10975.2
0.98625	11010
0.988062	11056.7
0.989875	11118.5
0.991688	11186.4
0.9935	11240
0.995313	11254.4
0.997125	11208.3
0.998938	11091.6
1.00075	10910
1.00256	10685
1.00438	10449
1.00619	10237.5
1.008	10080.7
1.00981	9997.84
1.01162	9994.34
1.01344	10063.9
1.01525	10193.2
1.01706	10367.5
1.01887	10575
1.02069	10808.2
1.0225	11062.9
1.02431	11333.8
1.02612	11611
1.02794	11877.4
1.02975	12109
1.03156	12279.4
1.03337	12365
1.03519	12351.6
1.037	12238.7
1.03881	12040
1.04062	11781
1.04244	11492.8
1.04425	11205.3
1.04606	10941.4
1.04787	10713.8
1.04969	10525.8
1.0515	10374.9
1.05331	10257.5
1.05513	10174.2
1.05694	10131.7
1.05875	10142
1.06056	10218.3
1.06238	10369.8
1.06419	10595.7
1.066	10882
1.06781	11201.5
1.06963	11517.6
1.07144	11790.8
1.07325	11985.9
1.07506	12079.9
1.07688	12066
1.07869	11955
1.0805	11773.4
1.08231	11558.1
1.08413	11349.4
1.08594	11184.1
1.08775	11089.4
1.08956	11078.3
1.09137	11148.2
1.09319	11281.3
1.095	11448.4
1.09681	11613.6
1.09862	11741.3
1.10044	11802.5
1.10225	11780.9
1.10406	11676.6
1.10587	11506.4
1.10769	11301.8
1.1095	11102.5
1.11131	10948.6
1.11312	10873
1.11494	10893.9
1.11675	11011.8
1.11856	11209.9
1.12037	11458.7
1.12219	11723
1.124	11969.9
1.12581	12176.1
1.12763	12330.5
1.12944	12435.4
1.13125	12502.1
1.13306	12545.8
1.13488	12579.8
1.13669	12611.1
1.1385	12639
1.14031	12656.5
1.14213	12653.7
1.14394	12622.3
1.14575	12558.5
1.14756	12464.9
1.14938	12348.8
1.15119	12220
1.153	12086.5
1.15481	11952.4
1.15663	11816.3
1.15844	11672.4
1.16025	11514.1
1.16206	11337.1
1.16387	11143.2
1.16569	10941.1
1.1675	10746
1.16931	10576.1
1.17112	10448.5
1.17294	10374.9
1.17475	10358.2
1.17656	10391.8
1.17837	10461.5
1.18019	10548.4
1.182	10634
1.18381	10704.3
1.18562	10753.1
1.18744	10782.9
1.18925	10803.6
1.19106	10830.3
1.19287	10878.4
1.19469	10959.3
1.1965	11077.4
1.19831	11227
1.20013	11392.9
1.20194	11552.3
1.20375	11678.8
1.20556	11748
1.20738	11743.1
1.20919	11659.3
1.211	11506.4
1.21281	11308.1
1.21463	11097.9
1.21644	10912.8
1.21825	10784.9
1.22006	10734.3
1.22188	10764.1
1.22369	10859.7
1.2255	10991.9
1.22731	11124.7
1.22913	11223.8
1.23094	11265.7
1.23275	11243.2
1.23456	11166.7
1.23638	11060.2
1.23819	10954.2
1.24	10876.4
1.24181	10843.7
1.24362	10857.5
1.24544	10904
1.24725	10958.3
1.24906	10992.8
1.25087	10984.7
1.25269	10922.1
1.2545	10807.3
1.25631	10654.3
1.25812	10483.9
1.25994	10317.1
1.26175	10169
1.26356	10046
1.26537	9945.25
1.26719	9858.43
1.269	9776.56
1.27081	9694.7
1.27262	9614.93
1.27444	9546.44
1.27625	9503.02
1.27806	9498.88
1.27988	9544.41
1.28169	9643.22
1.2835	9791.16
1.28531	9977.49
1.28713	10187.2
1.28894	10403.6
1.29075	10609.9
1.29256	10790.6
1.29438	10930.4
1.29619	11015.3
1.298	11032.9
1.29981	10974.6
1.30163	10839.2
1.30344	10635.9
1.30525	10385.3
1.30706	10119
1.30888	9873.99
1.31069	9685.85
1.3125	9580.25
1.31431	9566.31
1.31612	9633.59
1.31794	9754.26
1.31975	9890.12
1.32156	10002.7
1.32337	10063.4
1.32519	10061.2
1.327	10004.9
1.32881	9919.28
1.33062	9837.14
1.33244	9788.88
1.33425	9793.39
1.33606	9853.07
1.33787	9954.37
1.33969	10073.5
1.3415	10184.9
1.34331	10270.4
1.34512	10324.2
1.34694	10354.1
1.34875	10376.7
1.35056	10410.2
1.35238	10466.2
1.35419	10543.3
1.356	10626.5
1.35781	10690.5
1.35963	10707.1
1.36144	10654
1.36325	10521.7
1.36506	10316.2
1.36688	10057.9
1.36869	9775.18
1.3705	9497.33
1.37231	9247.18
1.37413	9037.2
1.37594	8869.37
1.37775	8738.38
1.37956	8636.83
1.38138	8559.86
1.38319	8507.72
1.385	8485.07
1.38681	8497.7
1.38862	8548.14
1.39044	8631.96
1.39225	8736.7
1.39406	8843.81
1.39587	8933.16
1.39769	8988.59
1.3995	9002.34
1.40131	8976.96
1.40312	8923.91
1.40494	8859.49
1.40675	8799.58
1.40856	8755.26
1.41037	8730.67
1.41219	8723.84
1.414	8729.78
1.41581	8744.43
1.41762	8767.58
1.41944	8803.43
1.42125	8858.45
1.42306	8937.41
1.42487	9039.3
1.42669	9155.04
1.4285	9268.3
1.43031	9359.6
1.43213	9412.38
1.43394	9419
1.43575	9384.08
1.43756	9323.88
1.43938	9261.18
1.44119	9217.31
1.443	9203.83
1.44481	9216.97
1.44663	9236.97
1.44844	9233.1
1.45025	9173.14
1.45206	9034.42
1.45388	8812.91
1.45569	8527.12
1.4575	8215.44
1.45931	7927.14
1.46113	7709.75
1.46294	7596.38
1.46475	7596.87
1.46656	7695.3
1.46837	7854.5
1.47019	8026.22
1.472	8163.72
1.47381	8233.3
1.47562	8221.42
1.47744	8136.13
1.47925	8002.73
1.48106	7855.73
1.48287	7729.71
1.48469	7651.85
1.4865	7637.74
1.48831	7690.79
1.49012	7804.59
1.49194	7966.4
1.49375	8160.29
1.49556	8369.08
1.49737	8574.91
1.49919	8759.32
1.501	8903.91
1.50281	8992.36
1.50463	9013.78
1.50644	8966.51
1.50825	8860.87
1.51006	8719.24
1.51188	8572.71
1.51369	8454.51
1.5155	8391.76
1.51731	8397.82
1.51913	8467.74
1.52094	8578.51
1.52275	8694.44
1.52456	8776.4
1.52638	8792.44
1.52819	8726.72
1.53	8584.15
1.53181	8389.45
1.53363	8180.76
1.53544	7999.77
1.53725	7881.2
1.53906	7844.45
1.54087	7889.67
1.54269	7998.93
1.5445	8141.91
1.54631	8284.05
1.54812	8394.97
1.54994	8454.85
1.55175	8457.43
1.55356	8409.45
1.55537	8327.16
1.55719	8231.3
1.559	8142.01
1.56081	8074.81
1.56262	8038.3
1.56444	8033.56
1.56625	8054.96
1.56806	8091.97
1.56987	8131.46
1.57169	8160.18
1.5735	8167.32
1.57531	8146.63
1.57713	8097.98
1.57894	8027.73
1.58075	7947.66
1.58256	7872.31
1.58438	7815.23
1.58619	7784.9
1.588	7781.55
1.58981	7796.01
1.59163	7811.21
1.59344	7806.29
1.59525	7762.37
1.59706	7668.5
1.59888	7525.93
1.60069	7349.42
1.6025	7164.93
1.60431	7004.29
1.60613	6898.2
1.60794	6869.5
1.60975	6928.37
1.61156	7070.86
1.61338	7280.52
1.61519	7532.63
1.617	7799.27
1.61881	8053.88
1.62062	8274.22
1.62244	8443.29
1.62425	8548.88
1.62606	8582.66
1.62787	8539.8
1.62969	8419.59
1.6315	8226.96
1.63331	7973.89
1.63512	7679.75
1.63694	7369.62
1.63875	7070.48
1.64056	6805.98
1.64237	6591.42
1.64419	6430.5
1.646	6315.25
1.64781	6229.45
1.64962	6154.64
1.65144	6076.91
1.65325	5992.19
1.65506	5908.13
1.65688	5841.87
1.65869	5814.25
1.6605	5842.39
1.66231	5933.15
1.66413	6079.83
1.66594	6263.19
1.66775	6456.73
1.66956	6634.39
1.67138	6778
1.67319	6882.15
1.675	6954.68
1.67681	7012.76
1.67863	7076.06
1.68044	7159.43
1.68225	7267.63
1.68406	7394.05
1.68588	7523.54
1.68769	7638.27
1.6895	7724.17
1.69131	7775.52
1.69312	7795.97
1.69494	7795.58
1.69675	7785.26
1.69856	7770.94
1.70037	7750.03
1.70219	7711.92
1.704	7642.67
1.70581	7532.36
1.70762	7382.36
1.70944	7209.42
1.71125	7044.51
1.71306	6926.06
1.71487	6889.22
1.71669	6954.43
1.7185	7119.05
1.72031	7355.1
1.72212	7614.34
1.72394	7839.47
1.72575	7978.53
1.72756	7998.04
1.72938	7891.19
1.73119	7678.68
1.733	7402.04
1.73481	7111.83
1.73663	6854.35
1.73844	6660.84
1.74025	6542.27
1.74206	6490.67
1.74388	6485.97
1.74569	6505.58
1.7475	6533.15
1.74931	6563.92
1.75113	6605.01
1.75294	6671.17
1.75475	6777.95
1.75656	6934.84
1.75838	7140.92
1.76019	7384.16
1.762	7644.27
1.76381	7897.75
1.76562	8123.12
1.76744	8304.5
1.76925	8432.84
1.77106	8504.78
1.77287	8520.48
1.77469	8481.78
1.7765	8391.76
1.77831	8255.93
1.78012	8084.17
1.78194	7892.2
1.78375	7700.98
1.78556	7533.56
1.78737	7409.82
1.78919	7340.62
1.791	7323.61
1.79281	7342.45
1.79462	7370.61
1.79644	7378.72
1.79825	7343.78
1.80006	7257.03
1.80187	7127.93
1.80369	6982.56
1.8055	6856.67
1.80731	6785.36
1.80913	6792.51
1.81094	6883.47
1.81275	7043.08
1.81456	7239.89
1.81638	7434.8
1.81819	7591.55
1.82	7685.44
1.82181	7707.74
1.82363	7664.71
1.82544	7572.12
1.82725	7447.68
1.82906	7304.47
1.83088	7147.69
1.83269	6975.96
1.8345	6786.16
1.83631	6579.56
1.83813	6366.4
1.83994	6166.54
1.84175	6005.51
1.84356	5907.02
1.84537	5884.64
1.84719	5935.96
1.849	6041.67
1.85081	6170.58
1.85262	6289.18
1.85444	6372.71
1.85625	6413.7
1.85806	6424.86
1.85987	6434.78
1.86169	6477.4
1.8635	6578.74
1.86531	6745.19
1.86712	6957.69
1.86894	7174.25
1.87075	7340.49
1.87256	7405.37
1.87437	7337.17
1.87619	7134.8
1.878	6830.55
1.87981	6483.29
1.88163	6163.84
1.88344	5936.85
1.88525	5844.49
1.88706	5896.6
1.88888	6069.94
1.89069	6316.33
1.8925	6576.75
1.89431	6797.06
1.89613	6940.57
1.89794	6994.29
1.89975	6967.71
1.90156	6885.61
1.90338	6777.77
1.90519	6669.48
1.907	6575.53
1.90881	6499.16
1.91063	6435.38
1.91244	6376.5
1.91425	6317.34
1.91606	6258.01
1.91787	6203.4
1.91969	6159.89
1.9215	6131.26
1.92331	6115.65
1.92512	6105.25
1.92694	6089.12
1.92875	6057.91
1.93056	6008.72
1.93237	5947.81
1.93419	5889.85
1.936	5853.53
1.93781	5854.84
1.93962	5900.5
1.94144	5983.89
1.94325	6085.36
1.94506	6177.12
1.94687	6231.37
1.94869	6229.15
1.9505	6166.88
1.95231	6058.35
1.95412	5931.29
1.95594	5819.5
1.95775	5752.89
1.95956	5748.54
1.96138	5805.7
1.96319	5906.05
1.965	6019.24
1.96681	6111.77
1.96863	6156.44
1.97044	6139.5
1.97225	6063.43
1.97406	5944.94
1.97588	5809.19
1.97769	5682.32
1.9795	5584.8
1.98131	5527.66
1.98313	5512.23
1.98494	5533.03
1.98675	5582.2
1.98856	5653.49
1.99038	5744.31
1.99219	5855.05
1.994	5986.28
1.99581	6135.06
1.99762	6292.24
1.99944	6442.13
2.00125	6565.07
2.00306	6642.35
2.00488	6661.92
2.00669	6623.02
2.0085	6537.78
2.01031	6429.27
2.01213	6325.87
2.01394	6253.78
2.01575	6229.59
2.01756	6255.11
2.01938	6316.13
2.02119	6385.56
2.023	6430.1
2.02481	6418.84
2.02663	6331.48
2.02844	6163.89
2.03025	5929.85
2.03206	5658.34
2.03388	5387.32
2.03569	5155.47
2.0375	4993.94
2.03931	4920.06
2.04113	4934.33
2.04294	5021.12
2.04475	5152.88
2.04656	5296.56
2.04838	5420.8
2.05019	5502.2
2.052	5529.44
2.05381	5504.47
2.05563	5440.69
2.05744	5358.78
2.05925	5281.25
2.06106	5227.03
2.06288	5207.35
2.06469	5223.75
2.0665	5268.65
2.06831	5327.97
2.07012	5385.24
2.07194	5425.9
2.07375	5440.74
2.07556	5427.68
2.07737	5391.62
2.07919	5342.52
2.081	5292.47
2.08281	5252.75
2.08462	5231.62
2.08644	5233.36
2.08825	5258.67
2.09006	5305.94
2.09187	5372.77
2.09369	5457
2.0955	5556.91
2.09731	5670.68
2.09912	5795.25
2.10094	5925.64
2.10275	6054.87
2.10456	6175.12
2.10637	6279.62
2.10819	6364.9
2.11	6432.33
2.11181	6488.23
2.11362	6542.28
2.11544	6604.41
2.11725	6681.05
2.11906	6771.97
2.12087	6868.93
2.12269	6956.66
2.1245	7016.42
2.12631	7031.01
2.12812	6990.02
2.12994	6893.48
2.13175	6752.99
2.13356	6589.58
2.13537	6428.9
2.13719	6295.1
2.139	6205.03
2.14081	6164.47
2.14262	6167.39
2.14444	6198.36
2.14625	6237.33
2.14806	6265.2
2.14988	6268.68
2.15169	6243.04
2.1535	6192.16
2.15531	6126.29
2.15713	6058.34
2.15894	6000.1
2.16075	5959.5
2.16256	5939.62
2.16438	5939.43
2.16619	5955.6
2.168	5984.52
2.16981	6023.66
2.17163	6071.74
2.17344	6127.74
2.17525	6189.4
2.17706	6251.85
2.17888	6307.07
2.18069	6344.61
2.1825	6353.39
2.18431	6323.97
2.18613	6250.68
2.18794	6132.8
2.18975	5974.68
2.19156	5784.64
2.19338	5573.42
2.19519	5352.63
2.197	5133.64
2.19881	4927.29
2.20063	4743.98
2.20244	4593.81
2.20425	4486.17
2.20606	4428.61
2.20788	4425
2.20969	4473.65
2.2115	4566.07
2.21331	4687.26
2.21513	4817.73
2.21694	4937.01
2.21875	5027.98
2.22056	5080.57
2.22237	5093.84
2.22419	5075.65
2.226	5039.88
2.22781	5001.99
2.22962	4974.32
2.23144	4962.52
2.23325	4964.27
2.23506	4970.67
2.23687	4969.81
2.23869	4951.27
2.2405	4909.96
2.24231	4848.07
2.24412	4774.34
2.24594	4701.11
2.24775	4640.02
2.24956	4598.1
2.25137	4575.56
2.25319	4566.22
2.255	4560.29
2.25681	4548.76
2.25862	4527.46
2.26044	4499.56
2.26225	4475.14
2.26406	4468.09
2.26587	4491.02
2.26769	4550.04
2.2695	4641.32
2.27131	4750.63
2.27312	4856.54
2.27494	4936.19
2.27675	4972.23
2.27856	4958.45
2.28037	4902.43
2.28219	4824.08
2.284	4750.31
2.28581	4707.42
2.28762	4713.34
2.28944	4772.1
2.29125	4872.21
2.29306	4989.47
2.29488	5093.43
2.29669	5155.57
2.2985	5156.85
2.30031	5092.6
2.30213	4973.24
2.30394	4821.03
2.30575	4663.85
2.30756	4527.96
2.30938	4431.85
2.31119	4382.76
2.313	4376.62
2.31481	4400.99
2.31663	4439.86
2.31844	4478.51
2.32025	4507.05
2.32206	4521.75
2.32388	4523.96
2.32569	4517.49
2.3275	4505.52
2.32931	4488.28
2.33113	4462.33
2.33294	4421.63
2.33475	4359.85
2.33656	4273.11
2.33838	4161.99
2.34019	4032.29
2.342	3894
2.34381	3759.1
2.34563	3638.8
2.34744	3541.19
2.34925	3469.94
2.35106	3424.45
2.35288	3401.22
2.35469	3395.74
2.3565	3404.4
2.35831	3425.55
2.36013	3459.48
2.36194	3507.51
2.36375	3570.66
2.36556	3648.4
2.36738	3738.15
2.36919	3835.65
2.371	3936.11
2.37281	4035.58
2.37462	4131.96
2.37644	4225.25
2.37825	4316.68
2.38006	4407.23
2.38187	4495.9
2.38369	4578.55
2.3855	4647.96
2.38731	4695.17
2.38912	4712.03
2.39094	4694.02
2.39275	4642.7
2.39456	4566.59
2.39637	4480.3
2.39819	4401.75
2.4	4348.21
2.40181	4332.24
2.40362	4358.59
2.40544	4422.97
2.40725	4513.2
2.40906	4612.19
2.41087	4702.13
2.41269	4768.68
2.4145	4803.95
2.41631	4807.59
2.41812	4785.83
2.41994	4748.9
2.42175	4707.65
2.42356	4670.47
2.42537	4641.47
2.42719	4620.08
2.429	4602.33
2.43081	4582.93
2.43262	4557.56
2.43444	4524.45
2.43625	4484.91
2.43806	4442.59
2.43987	4402.02
2.44169	4366.89
2.4435	4338.86
2.44531	4317.23
2.44713	4299.55
2.44894	4282.97
2.45075	4265.59
2.45256	4247.47
2.45438	4230.72
2.45619	4218.67
2.458	4214.5
2.45981	4219.71
2.46163	4233.08
2.46344	4250.62
2.46525	4266.42
2.46706	4274.24
2.46888	4269.36
2.47069	4249.88
2.4725	4217.29
2.47431	4175.79
2.47613	4130.97
2.47794	4087.99
2.47975	4050.04
2.48156	4017.63
2.48338	3988.76
2.48519	3960.09
2.487	3928.47
2.48881	3892.4
2.49063	3852.94
2.49244	3813.59
2.49425	3779.47
2.49606	3755.81
2.49788	3746.6
2.49969	3753.6
2.5015	3776.05
2.50331	3811.24
2.50513	3855.46
2.50694	3905.05
2.50875	3957.07
2.51056	4009.5
2.51238	4060.77
2.51419	4109.17
2.516	4152.24
2.51781	4186.7
2.51963	4208.85
2.52144	4215.5
2.52325	4205.04
2.52506	4178.12
2.52687	4137.81
2.52869	4088.87
2.5305	4036.6
2.53231	3985.37
2.53412	3937.61
2.53594	3893.43
2.53775	3851.21
2.53956	3808.82
2.54137	3765.01
2.54319	3720.51
2.545	3678.26
2.54681	3642.61
2.54862	3617.72
2.55044	3605.75
2.55225	3605.46
2.55406	3611.84
2.55587	3617.01
2.55769	3612.29
2.5595	3590.75
2.56131	3549.53
2.56312	3491.03
2.56494	3422.69
2.56675	3355.13
2.56856	3299.42
2.57037	3264.09
2.57219	3252.93
2.574	3264.12
2.57581	3291.07
2.57762	3324.5
2.57944	3355.3
2.58125	3377.02
2.58306	3387.6
2.58487	3389.54
2.58669	3388.96
2.5885	3393.66
2.59031	3411.01
2.59212	3446.24
2.59394	3501.61
2.59575	3576.35
2.59756	3667.36
2.59938	3770
2.60119	3878.85
2.603	3988.06
2.60481	4091.37
2.60663	4182.09
2.60844	4253.28
2.61025	4298.29
2.61206	4311.69
2.61388	4290.31
2.61569	4233.86
2.6175	4145
2.61931	4028.6
2.62113	3890.39
2.62294	3735.61
2.62475	3568.07
2.62656	3390.25
2.62838	3204.42
2.63019	3014.49
2.632	2827.81
2.63381	2656.13
2.63563	2514.76
2.63744	2420.13
2.63925	2385.77
2.64106	2418.19
2.64288	2513.62
2.64469	2657.24
2.6465	2825.14
2.64831	2989.16
2.65013	3123.22
2.65194	3209.53
2.65375	3242.86
2.65556	3231.51
2.65738	3194.58
2.65919	3156.31
2.661	3138.92
2.66281	3156.4
2.66463	3210.68
2.66644	3291.64
2.66825	3380.66
2.67006	3456.66
2.67188	3502.53
2.67369	3510.14
2.6755	3482.18
2.67731	3430.57
2.67912	3371.97
2.68094	3322.05
2.68275	3290.5
2.68456	3278.37
2.68637	3278.58
2.68819	3279.37
2.69	3269.21
2.69181	3241.62
2.69362	3197.92
2.69544	3147.12
2.69725	3102.84
2.69906	3078.33
2.70087	3081.35
2.70269	3110.69
2.7045	3155.51
2.70631	3198.01
2.70812	3218.38
2.70994	3200.87
2.71175	3138.7
2.71356	3036.57
2.71537	2909.9
2.71719	2781.08
2.719	2673.78
2.72081	2607.25
2.72262	2591.91
2.72444	2627.63
2.72625	2704.74
2.72806	2807.37
2.72987	2917.85
2.73169	3020.84
2.7335	3106.15
2.73531	3169.6
2.73712	3212.15
2.73894	3237.95
2.74075	3252.01
2.74256	3258.4
2.74437	3259.45
2.74619	3255.75
2.748	3246.8
2.74981	3231.68
2.75163	3209.44
2.75344	3179.04
2.75525	3138.87
2.75706	3086.47
2.75888	3018.48
2.76069	2931.39
2.7625	2822.74
2.76431	2692.62
2.76613	2544.93
2.76794	2387.86
2.76975	2233.47
2.77156	2096.19
2.77338	1990.69
2.77519	1929.5
2.777	1921
2.77881	1968.06
2.78063	2067.54
2.78244	2210.6
2.78425	2383.66
2.78606	2569.82
2.78788	2750.48
2.78969	2907.27
2.7915	3024.04
2.79331	3088.91
2.79513	3096.12
2.79694	3047.18
2.79875	2951.02
2.80056	2822.73
2.80238	2680.96
2.80419	2544.31
2.806	2427.56
2.80781	2338.75
2.80963	2277.96
2.81144	2238.36
2.81325	2209.35
2.81506	2181.03
2.81688	2148.54
2.81869	2114.95
2.8205	2091.55
2.82231	2095.21
2.82412	2143.35
2.82594	2248.04
2.82775	2410.91
2.82956	2620.68
2.83137	2854.31
2.83319	3081.58
2.835	3272.17
2.83681	3402.99
2.83862	3463.96
2.84044	3460.21
2.84225	3410.13
2.84406	3339.88
2.84587	3275.78
2.84769	3236.94
2.8495	3230.24
2.85131	3249
2.85312	3275.78
2.85494	3288.16
2.85675	3265.87
2.85856	3197
2.86037	3081.62
2.86219	2931.79
2.864	2768.28
2.86581	2614.95
2.86762	2492.78
2.86944	2414.95
2.87125	2384.54
2.87306	2394.86
2.87487	2432.32
2.87669	2480.48
2.8785	2524.21
2.88031	2552.82
2.88212	2561.57
2.88394	2551.54
2.88575	2528.36
2.88756	2500.31
2.88937	2476.46
2.89119	2465.06
2.893	2472.39
2.89481	2501.81
2.89662	2553.15
2.89844	2622.21
2.90025	2700.83
2.90206	2777.76
2.90388	2840.39
2.90569	2877.32
2.9075	2881.27
2.90931	2851.38
2.91113	2794.2
2.91294	2722.65
2.91475	2652.93
2.91656	2600.13
2.91838	2573.61
2.92019	2573.82
2.922	2591.52
2.92381	2610.19
2.92563	2610.96
2.92744	2578.81
2.92925	2508.1
2.93106	2405.51
2.93288	2289.37
2.93469	2185.08
2.9365	2118.05
2.93831	2105.98
2.94013	2153.03
2.94194	2247.74
2.94375	2365.46
2.94556	2474.71
2.94738	2545.71
2.94919	2558.39
2.951	2507.66
2.95281	2404.16
2.95463	2270.52
2.95644	2134.35
2.95825	2020.13
2.96006	1942.79
2.96188	1904.68
2.96369	1896.96
2.9655	1904.54
2.96731	1912.8
2.96913	1913.61
2.97094	1908.62
2.97275	1908.59
2.97456	1929.04
2.97637	1983.88
2.97819	2079.17
2.98	2209.3
2.98181	2357.19
2.98362	2498.38
2.98544	2607.94
2.98725	2667.96
2.98906	2673.2
2.99087	2632.92
2.99269	2568.49
2.9945	2507.27
2.99631	2474.73
2.99812	2487.28
2.99994	2547.8
3.00175	2645.33
3.00356	2758.54
3.00537	2862.06
3.00719	2933.35
3.009	2958.23
3.01081	2933.49
3.01262	2866.21
3.01444	2770.38
3.01625	2662.17
3.01806	2555.74
3.01987	2460.57
3.02169	2381.13
3.0235	2318.34
3.02531	2272.01
3.02712	2242.87
3.02894	2233.26
3.03075	2246.38
3.03256	2284.17
3.03437	2345.11
3.03619	2422.94
3.038	2506.97
3.03981	2584.29
3.04162	2643.16
3.04344	2676.42
3.04525	2683.7
3.04706	2671.52
3.04887	2651.03
3.05069	2634.12
3.0525	2629.21
3.05431	2638.05
3.05613	2654.87
3.05794	2668.14
3.05975	2664.51
3.06156	2633.71
3.06338	2572.55
3.06519	2486.92
3.067	2390.75
3.06881	2302.36
3.07063	2239.22
3.07244	2212.76
3.07425	2224.98
3.07606	2267.84
3.07788	2325.7
3.07969	2379.99
3.0815	2414.62
3.08331	2420.44
3.08513	2397.34
3.08694	2353.51
3.08875	2302.15
3.09056	2256.78
3.09238	2226.84
3.09419	2214.86
3.096	2216.16
3.09781	2221.08
3.09963	2218.77
3.10144	2201.4
3.10325	2167.22
3.10506	2121.48
3.10688	2075.02
3.10869	2040.91
3.1105	2030.27
3.11231	2048.63
3.11413	2094.01
3.11594	2157.09
3.11775	2223.7
3.11956	2278.47
3.12138	2308.9
3.12319	2308.47
3.125	2278.05
3.12681	2225.38
3.12862	2162.84
3.13044	2104.28
3.13225	2061.74
3.13406	2042.91
3.13587	2049.85
3.13769	2079.09
3.1395	2122.86
3.14131	2171.05
3.14312	2213.45
3.14494	2241.71
3.14675	2250.75
3.14856	2239.53
3.15037	2211.13
3.15219	2172.06
3.154	2131.18
3.15581	2098.04
3.15762	2081.07
3.15944	2085.91
3.16125	2114
3.16306	2162.01
3.16487	2222.12
3.16669	2283.39
3.1685	2333.76
3.17031	2362.53
3.17212	2362.56
3.17394	2331.68
3.17575	2273.03
3.17756	2194.13
3.17937	2105.02
3.18119	2015.93
3.183	1935.23
3.18481	1868.01
3.18662	1815.8
3.18844	1777.32
3.19025	1749.84
3.19206	1730.79
3.19387	1718.95
3.19569	1715
3.1975	1721.11
3.19931	1740.17
3.20113	1774.55
3.20294	1825.32
3.20475	1891.83
3.20656	1971.92
3.20838	2062.61
3.21019	2160.76
3.212	2263.52
3.21381	2368.24
3.21563	2471.99
3.21744	2570.82
3.21925	2659.25
3.22106	2730.32
3.22288	2776.45
3.22469	2790.98
3.2265	2769.99
3.22831	2713.88
3.23013	2628.19
3.23194	2523.05
3.23375	2411.6
3.23556	2307.39
3.23738	2221.57
3.23919	2160.64
3.241	2125.24
3.24281	2110.5
3.24463	2107.68
3.24644	2106.77
3.24825	2099.22
3.25006	2080.14
3.25188	2049.4
3.25369	2011.35
3.2555	1973.34
3.25731	1943.58
3.25913	1928.79
3.26094	1932.41
3.26275	1953.72
3.26456	1987.99
3.26638	2027.57
3.26819	2063.62
3.27	2087.96
3.27181	2094.68
3.27363	2081.25
3.27544	2048.84
3.27725	2002.02
3.27906	1947.84
3.28087	1894.53
3.28269	1850.03
3.2845	1820.74
3.28631	1810.4
3.28812	1819.71
3.28994	1846.34
3.29175	1885.73
3.29356	1932.15
3.29537	1980.07
3.29719	2025.34
3.299	2065.85
3.30081	2101.65
3.30262	2134.21
3.30444	2165.36
3.30625	2195.99
3.30806	2225.08
3.30987	2249.44
3.31169	2264.21
3.3135	2264.11
3.31531	2245.04
3.31712	2205.47
3.31894	2147.26
3.32075	2075.41
3.32256	1996.99
3.32437	1919.4
3.32619	1848.56
3.328	1787.63
3.32981	1736.71
3.33162	1693.47
3.33344	1654.64
3.33525	1617.6
3.33706	1581.67
3.33887	1548.35
3.34069	1520.68
3.3425	1501.74
3.34431	1492.98
3.34612	1493.09
3.34794	1497.99
3.34975	1501.95
3.35156	1499.79
3.35338	1489.19
3.35519	1472.45
3.357	1456.71
3.35881	1452.54
3.36063	1471
3.36244	1520.14
3.36425	1601.89
3.36606	1710.55
3.36788	1833.51
3.36969	1954.03
3.3715	2055.52
3.37331	2125.9
3.37513	2160.73
3.37694	2164.14
3.37875	2147.13
3.38056	2123.74
3.38238	2106.32
3.38419	2101.34
3.386	2107.22
3.38781	2114.72
3.38963	2110.06
3.39144	2079.55
3.39325	2014.47
3.39506	1914.49
3.39688	1788.52
3.39869	1652.75
3.4005	1526.37
3.40231	1426.32
3.40413	1362.7
3.40594	1336.24
3.40775	1338.47
3.40956	1354.73
3.41138	1368.73
3.41319	1367.49
3.415	1345.04
3.41681	1303.84
3.41863	1253.58
3.42044	1207.97
3.42225	1180.42
3.42406	1180.14
[truncated: 317 more rows]

## Sheet: 846.75
-0.199125	1414.76
-0.197313	1390.2
-0.1955	1393.15
-0.193688	1422.49
-0.191875	1475.62
-0.190062	1548.32
-0.18825	1634.62
-0.186438	1726.92
-0.184625	1816.66
-0.182812	1895.5
-0.181	1956.72
-0.179187	1996.54
-0.177375	2014.77
-0.175563	2014.75
-0.17375	2002.4
-0.171937	1984.73
-0.170125	1968.31
-0.168313	1958.08
-0.1665	1956.92
-0.164687	1965.86
-0.162875	1984.96
-0.161062	2014.13
-0.15925	2053.73
-0.157438	2104.59
-0.155625	2167.44
-0.153812	2242.03
-0.152	2326.5
-0.150188	2417.18
-0.148375	2509.2
-0.146563	2597.64
-0.14475	2678.95
-0.142937	2752
-0.141125	2818.33
-0.139313	2881.51
-0.1375	2945.62
-0.135687	3013.58
-0.133875	3085.9
-0.132062	3160.33
-0.13025	3232.84
-0.128438	3299.43
-0.126625	3358.23
-0.124813	3411.01
-0.123	3463.26
-0.121188	3522.72
-0.119375	3596.5
-0.117563	3687.91
-0.11575	3793.91
-0.113937	3904.51
-0.112125	4004.55
-0.110312	4077.66
-0.1085	4111.42
-0.106688	4102.08
-0.104875	4057.33
-0.103063	3995.97
-0.10125	3944.33
-0.0994375	3930.24
-0.097625	3976.33
-0.0958125	4094.56
-0.094	4283.88
-0.0921875	4531.61
-0.090375	4818.35
-0.0885625	5124.83
-0.08675	5438.45
-0.0849375	5757.54
-0.083125	6091.77
-0.0813125	6458.63
-0.0795	6877.24
-0.0776875	7361.43
-0.075875	7914.8
-0.0740625	8529.43
-0.07225	9188.91
-0.0704375	9874.97
-0.068625	10575.4
-0.0668125	11290.7
-0.065	12036.8
-0.0631875	12842.6
-0.061375	13743.2
-0.0595625	14770.2
-0.05775	15942.6
-0.0559375	17261.1
-0.054125	18708.9
-0.0523125	20257.5
-0.0505	21877.9
-0.0486875	23552
-0.046875	25281.6
-0.0450625	27090.3
-0.04325	29018.3
-0.0414375	31109.2
-0.039625	33394.1
-0.0378125	35876.5
-0.036	38522.4
-0.0341875	41261.3
-0.032375	43996.6
-0.0305625	46624.8
-0.02875	49057.6
-0.0269375	51242.9
-0.025125	53175.5
-0.0233125	54897.8
-0.0215	56487.5
-0.0196875	58035.3
-0.017875	59620.5
-0.0160625	61288.2
-0.01425	63036.6
-0.0124375	64815.9
-0.010625	66540.8
-0.0088125	68111
-0.007	69435.2
-0.0051875	70451.3
-0.003375	71138.1
-0.0015625	71514.5
0.00025	71628.5
0.0020625	71538.5
0.003875	71293.6
0.0056875	70919
0.0075	70409.7
0.0093125	69735.3
0.011125	68853.7
0.0129375	67728.3
0.01475	66344.6
0.0165625	64720.4
0.018375	62906.1
0.0201875	60976.1
0.022	59011.7
0.0238125	57083.7
0.025625	55236.5
0.0274375	53480.1
0.02925	51791.9
0.0310625	50126.3
0.032875	48431.3
0.0346875	46665.1
0.0365	44809.6
0.0383125	42878.1
0.040125	40912.6
0.0419375	38976.2
0.04375	37139.1
0.0455625	35464.5
0.047375	33996.9
0.0491875	32755.1
0.051	31731.1
0.0528125	30893.7
0.054625	30196.3
0.0564375	29584.5
0.05825	29005
0.0600625	28411.9
0.061875	27771.2
0.0636875	27063.4
0.0655	26285.1
0.0673125	25448.4
0.069125	24579.1
0.0709375	23713.2
0.07275	22891.4
0.0745625	22152.2
0.076375	21524.8
0.0781875	21022.7
0.08	20641
0.0818125	20356.9
0.083625	20135.2
0.0854375	19936.6
0.08725	19728.1
0.0890625	19491.1
0.090875	19226.2
0.0926875	18951.9
0.0945	18699
0.0963125	18499.3
0.098125	18375.4
0.0999375	18331.3
0.10175	18349
0.103563	18391.5
0.105375	18411.2
0.107188	18362.5
0.109	18214.1
0.110812	17957.6
0.112625	17610.8
0.114437	17213.9
0.11625	16819.6
0.118063	16480.8
0.119875	16238.6
0.121688	16113.4
0.1235	16102.5
0.125312	16182.8
0.127125	16318.2
0.128938	16469.1
0.13075	16601.1
0.132562	16690.8
0.134375	16727.5
0.136187	16711.9
0.138	16651.9
0.139813	16558.4
0.141625	16442.5
0.143437	16314.2
0.14525	16183.2
0.147063	16060.4
0.148875	15958.9
0.150688	15893.2
0.1525	15877.2
0.154312	15919.8
0.156125	16021.6
0.157938	16171.7
0.15975	16347.9
0.161562	16519.5
0.163375	16652
0.165187	16714.5
0.167	16684.8
0.168813	16554.3
0.170625	16329.8
0.172437	16031.7
0.17425	15691.8
0.176063	15347.8
0.177875	15039.5
0.179688	14803.7
0.1815	14671.2
0.183312	14663.4
0.185125	14789.2
0.186938	15043.2
0.18875	15403.9
0.190562	15834.6
0.192375	16286.3
0.194188	16704.1
0.196	17036
0.197813	17242.9
0.199625	17307.3
0.201437	17238.5
0.20325	17072.1
0.205063	16862.7
0.206875	16672.3
0.208687	16555.6
0.2105	16545.9
0.212312	16647.7
0.214125	16834.6
0.215938	17056.8
0.21775	17254.4
0.219562	17373.3
0.221375	17379.7
0.223188	17267.8
0.225	17060.8
0.226813	16802.1
0.228625	16541.8
0.230437	16321.2
0.23225	16161.1
0.234063	16056.7
0.235875	15980.4
0.237687	15893.4
0.2395	15759.4
0.241313	15558.8
0.243125	15297.2
0.244938	15006.5
0.24675	14736.8
0.248562	14543.8
0.250375	14472.4
0.252188	14545
0.254	14754.3
0.255812	15065.9
0.257625	15426.8
0.259437	15779.6
0.26125	16076.2
0.263062	16287.8
0.264875	16409.7
0.266688	16457.8
0.2685	16460.9
0.270313	16450.3
0.272125	16450.7
0.273938	16475.1
0.27575	16524.2
0.277562	16590.6
0.279375	16665.2
0.281187	16742.4
0.283	16823.5
0.284813	16915.7
0.286625	17028
0.288438	17165.3
0.29025	17323.9
0.292063	17489.2
0.293875	17638.5
0.295687	17745.8
0.2975	17790.3
0.299312	17762.4
0.301125	17667.7
0.302938	17526.5
0.30475	17368.5
0.306563	17225
0.308375	17120.8
0.310188	17067.6
0.312	17062
0.313812	17088.4
0.315625	17123.9
0.317437	17147.3
0.31925	17144.9
0.321062	17115.2
0.322875	17068.6
0.324688	17023.5
0.3265	17000.1
0.328313	17013.7
0.330125	17069.9
0.331937	17162.7
0.33375	17275.8
0.335562	17387.6
0.337375	17476.2
0.339187	17525.3
0.341	17527.6
0.342813	17485.6
0.344625	17409.9
0.346438	17316
0.34825	17219.6
0.350062	17132.9
0.351875	17061.8
0.353687	17004.6
0.3555	16952.8
0.357312	16892.8
0.359125	16809.4
0.360938	16689.1
0.36275	16524.9
0.364563	16318.8
0.366375	16084.7
0.368188	15848.5
0.37	15645.8
0.371812	15517
0.373625	15499.8
0.375437	15621.4
0.37725	15891
0.379063	16295.3
0.380875	16799.2
0.382688	17350.5
0.3845	17890.2
0.386313	18364
0.388125	18734.3
0.389937	18987.2
0.39175	19134.7
0.393562	19209.5
0.395375	19254.3
0.397188	19309.3
0.399	19399.3
0.400813	19527.5
0.402625	19674.1
0.404438	19803.6
0.40625	19876.3
0.408062	19861.7
0.409875	19748.9
0.411687	19551.7
0.4135	19305.3
0.415312	19057.3
0.417125	18854.3
0.418938	18729
0.42075	18691.3
0.422563	18727.3
0.424375	18804.8
0.426187	18884.1
0.428	18931.9
0.429812	18931.8
0.431625	18889.1
0.433437	18828.9
0.43525	18787.5
0.437063	18800.1
0.438875	18888.8
0.440688	19055.1
0.4425	19278.4
0.444312	19521.9
0.446125	19742.9
0.447937	19905
0.44975	19988.6
0.451562	19995.8
0.453375	19949.2
0.455188	19885
0.457	19842.9
0.458813	19856
0.460625	19942.5
0.462438	20102.8
0.46425	20321.3
0.466062	20571.3
0.467875	20821.9
0.469687	21044.8
0.4715	21218.4
0.473313	21330.3
0.475125	21376.4
0.476938	21360.5
0.47875	21292.4
0.480563	21187
0.482375	21063.9
0.484187	20946.3
0.486	20858.7
0.487812	20823.3
0.489625	20855.2
0.491438	20957.8
0.49325	21119.7
0.495063	21314.9
0.496875	21507.3
0.498688	21657.8
0.5005	21734.2
0.502313	21718.6
0.504125	21613.3
0.505938	21439.8
0.50775	21233.8
0.509563	21035.9
0.511375	20880.9
0.513188	20790.1
0.515	20766.9
0.516813	20798.2
0.518625	20861.1
0.520437	20930.8
0.52225	20988.5
0.524062	21025.8
0.525875	21044.6
0.527687	21052.3
0.5295	21055.3
0.531312	21053
0.533125	21035.3
0.534937	20984.9
0.53675	20883.9
0.538563	20722.6
0.540375	20507.3
0.542188	20263.5
0.544	20032.7
0.545813	19863.9
0.547625	19801
0.549438	19869.9
0.55125	20070.8
0.553063	20376.7
0.554875	20739.5
0.556688	21103.1
0.5585	21417.3
0.560312	21650.3
0.562125	21794.6
0.563937	21865.5
0.56575	21891.6
0.567562	21902.9
0.569375	21917.8
0.571187	21936.6
0.573	21940.7
0.574812	21900.3
0.576625	21786.1
0.578438	21581.8
0.58025	21292.5
0.582063	20946
0.583875	20586.6
0.585688	20262.8
0.5875	20014.2
0.589313	19860.6
0.591125	19797.7
0.592938	19801.8
0.59475	19839.7
0.596562	19882.8
0.598375	19918.1
0.600187	19954.2
0.602	20017.9
0.603812	20144.6
0.605625	20363.6
0.607437	20684.3
0.60925	21088.7
0.611062	21531.8
0.612875	21951.3
0.614688	22283.2
0.6165	22479
0.618313	22518.5
0.620125	22415.1
0.621938	22210.7
0.62375	21963.3
0.625563	21729.5
0.627375	21549.6
0.629188	21437.6
0.631	21380.4
0.632812	21346.1
0.634625	21296.4
0.636437	21201.8
0.63825	21051.4
0.640062	20856.1
0.641875	20644.5
0.643687	20452
0.6455	20308.6
0.647312	20229
0.649125	20208.4
0.650937	20226.3
0.65275	20255.3
0.654563	20273.4
0.656375	20272.9
0.658188	20265.4
0.66	20277.7
0.661813	20342.6
0.663625	20485.2
0.665438	20711.2
0.66725	21000
0.669063	21306.7
0.670875	21571.5
0.672687	21734.9
0.6745	21754.8
0.676312	21618.9
0.678125	21349.3
0.679937	20999
0.68175	20638.3
0.683562	20337.8
0.685375	20150.9
0.687187	20101.4
0.689	20178.8
0.690813	20342.9
0.692625	20536
0.694438	20698.2
0.69625	20782.5
0.698063	20766
0.699875	20653.5
0.701688	20474.6
0.7035	20274.5
0.705313	20102.9
0.707125	20002.2
0.708937	19999.1
0.71075	20101.2
0.712562	20296.8
0.714375	20559.7
0.716187	20854.9
0.718	21145.2
0.719812	21396.8
0.721625	21583.1
0.723437	21687.2
0.72525	21702.6
0.727062	21633.1
0.728875	21492
0.730688	21300.2
0.7325	21083.6
0.734313	20870
0.736125	20684.8
0.737938	20547.9
0.73975	20470.4
0.741563	20453
0.743375	20486.6
0.745188	20554.3
0.747	20635.3
0.748812	20708.7
0.750625	20757.7
0.752437	20772.1
0.75425	20749.6
0.756062	20695.5
0.757875	20620.9
0.759687	20540.9
0.7615	20471.6
0.763312	20428.2
0.765125	20422.8
0.766938	20462.5
0.76875	20548.6
0.770563	20675.1
0.772375	20829.6
0.774188	20994.1
0.776	21148
0.777813	21271.6
0.779625	21350.6
0.781438	21380.1
0.78325	21366.5
0.785062	21327.2
0.786875	21288
0.788687	21276.7
0.7905	21317.4
0.792312	21423.6
0.794125	21595.3
0.795937	21818.4
0.79775	22067.9
0.799562	22315
0.801375	22533.3
0.803188	22705.8
0.805	22827.3
0.806813	22904.3
0.808625	22950.9
0.810438	22982.1
0.81225	23008.6
0.814063	23032.3
0.815875	23046.2
0.817688	23037.7
0.8195	22993.8
0.821313	22907.3
0.823125	22780.8
0.824937	22627.3
0.82675	22467.7
0.828562	22324.1
0.830375	22214.2
0.832187	22146.3
0.834	22117.8
0.835812	22118.2
0.837625	22135.6
0.839437	22163
0.84125	22204.1
0.843063	22274.3
0.844875	22396.8
0.846688	22594.3
0.8485	22879.2
0.850313	23244.9
0.852125	23662.5
0.853938	24083.7
0.85575	24451
0.857563	24711.5
0.859375	24830.8
0.861187	24803.6
0.863	24655.6
0.864812	24437.3
0.866625	24210.4
0.868437	24029.8
0.87025	23928.1
0.872062	23905.6
0.873875	23930.1
0.875687	23946.3
0.8775	23892.8
0.879313	23721.2
0.881125	23411.9
0.882938	22982.9
0.88475	22486.6
0.886563	21998.4
0.888375	21597.3
0.890188	21346.8
0.892	21279
0.893813	21387.7
0.895625	21632.2
0.897437	21949.1
0.89925	22269.7
0.901062	22538
0.902875	22722.6
0.904687	22822
0.9065	22860.4
0.908312	22877.3
0.910125	22913.8
0.911937	22999.3
0.91375	23144
0.915562	23337.5
0.917375	23553
0.919188	23757.1
0.921	23919.8
0.922813	24022.6
0.924625	24062.6
0.926438	24051.5
0.92825	24010.5
0.930063	23963
0.931875	23928
0.933688	23915.3
0.9355	23924.9
0.937312	23949
0.939125	23976.1
0.940937	23996.2
0.94275	24004.2
0.944562	24001.4
0.946375	23994.9
0.948187	23994.9
0.95	24011.8
0.951812	24053.6
0.953625	24124.5
0.955438	24225.6
0.95725	24356.5
0.959063	24516.9
0.960875	24708.8
0.962688	24936.3
0.9645	25204.8
0.966313	25518.1
0.968125	25875.3
0.969938	26267.4
0.97175	26675.4
0.973562	27070.1
0.975375	27414.7
0.977187	27669.1
0.979	27796.8
0.980812	27771.3
0.982625	27582.8
0.984437	27241.8
0.98625	26780.1
0.988062	26246.7
0.989875	25700.4
0.991688	25200.5
0.9935	24795.5
0.995313	24514.5
0.997125	24362.6
0.998938	24321
1.00075	24353.4
1.00256	24416.4
1.00438	24471.4
1.00619	24495.3
1.008	24486.8
1.00981	24466.5
1.01162	24469.9
1.01344	24536.5
1.01525	24696.7
1.01706	24960.7
1.01887	25313.1
1.02069	25714.2
1.0225	26108.5
1.02431	26437.2
1.02612	26652.6
1.02794	26728.5
1.02975	26665.7
1.03156	26489.4
1.03337	26241.9
1.03519	25970.8
1.037	25718.8
1.03881	25516.2
1.04062	25379.3
1.04244	25313.7
1.04425	25321.1
1.04606	25405.2
1.04787	25575
1.04969	25843.1
1.0515	26219.1
1.05331	26701.1
1.05513	27267.2
1.05694	27873
1.05875	28455.1
1.06056	28942.1
1.06238	29269.8
1.06419	29397.3
1.066	29317.8
1.06781	29061.7
1.06963	28690.4
1.07144	28280.6
1.07325	27905.8
1.07506	27618.5
1.07688	27438.8
1.07869	27352.5
1.0805	27320.2
1.08231	27292.2
1.08413	27226.6
1.08594	27103.7
1.08775	26932.2
1.08956	26745.7
1.09137	26591
1.09319	26510.8
1.095	26528.2
1.09681	26636.8
1.09862	26800.3
1.10044	26961.4
1.10225	27057.7
1.10406	27040
1.10587	26886.2
1.10769	26608.5
1.1095	26250.2
1.11131	25873.9
1.11312	25545.3
1.11494	25315.9
1.11675	25211.1
1.11856	25226.1
1.12037	25330.2
1.12219	25477.5
1.124	25621.3
1.12581	25726.8
1.12763	25778.6
1.12944	25782.4
1.13125	25759.6
1.13306	25738.3
1.13488	25742.5
1.13669	25784.7
1.1385	25861.9
1.14031	25957.4
1.14213	26046.9
1.14394	26106.6
1.14575	26120.9
1.14756	26087.8
1.14938	26020.3
1.15119	25943.6
1.153	25889.3
1.15481	25887.6
1.15663	25960.3
1.15844	26115.2
1.16025	26343.2
1.16206	26619.7
1.16387	26908
1.16569	27166.6
1.1675	27356.3
1.16931	27448.2
1.17112	27429.3
1.17294	27305.6
1.17475	27101
1.17656	26852
1.17837	26600.2
1.18019	26382
1.182	26220.2
1.18381	26118.4
1.18562	26060.6
1.18744	26015.7
1.18925	25947.6
1.19106	25826.7
1.19287	25640.8
1.19469	25401.6
1.1965	25144.6
1.19831	24921.8
1.20013	24788.7
1.20194	24789.1
1.20375	24941.5
1.20556	25231.5
1.20738	25612.6
1.20919	26014.6
1.211	26359.4
1.21281	26578.4
1.21463	26627.4
1.21644	26495.7
1.21825	26206.1
1.22006	25807
1.22188	25359.5
1.22369	24922.2
1.2255	24539
1.22731	24233.3
1.22913	24007.8
1.23094	23850.9
1.23275	23745.6
1.23456	23677.8
1.23638	23641.3
1.23819	23637.3
1.24	23671
1.24181	23744.6
1.24362	23852
1.24544	23976.6
1.24725	24093.6
1.24906	24176.1
1.25087	24203.2
1.25269	24167.6
1.2545	24078.1
1.25631	23958.7
1.25812	23841.3
1.25994	23757
1.26175	23725.9
1.26356	23752.3
1.26537	23822.7
1.26719	23911.3
1.269	23987.6
1.27081	24025.6
1.27262	24011.3
1.27444	23944.4
1.27625	23836.8
1.27806	23705.8
1.27988	23567.1
1.28169	23428.6
1.2835	23288.9
1.28531	23139.6
1.28713	22971.6
1.28894	22782.6
1.29075	22581.7
1.29256	22391.3
1.29438	22241.4
1.29619	22162.2
1.298	22173.3
1.29981	22276.5
1.30163	22453
1.30344	22667.2
1.30525	22876.9
1.30706	23045.4
1.30888	23153.4
1.31069	23204.6
1.3125	23224.9
1.31431	23252.9
1.31612	23325.4
1.31794	23462.7
1.31975	23657.8
1.32156	23873.6
1.32337	24049.8
1.32519	24117.7
1.327	24019.4
1.32881	23725
1.33062	23243.7
1.33244	22623.9
1.33425	21943.8
1.33606	21294
1.33787	20756.5
1.33969	20387.6
1.3415	20207.6
1.34331	20200.5
1.34512	20323.5
1.34694	20521.6
1.34875	20743.6
1.35056	20953.7
1.35238	21136.8
1.35419	21295.2
1.356	21439.7
1.35781	21579.4
1.35963	21712.5
1.36144	21824.3
1.36325	21890.8
1.36506	21887.7
1.36688	21801.6
1.36869	21638
1.3705	21423.9
1.37231	21202.3
1.37413	21021.3
1.37594	20919.7
1.37775	20914.6
1.37956	20996.2
1.38138	21129.2
1.38319	21264.6
1.385	21354.7
1.38681	21369.4
1.38862	21306.6
1.39044	21193.5
1.39225	21079.2
1.39406	21018.4
1.39587	21053.3
1.39769	21198.2
1.3995	21432.6
1.40131	21705
1.40312	21946.5
1.40494	22091
1.40675	22094.7
1.40856	21949.8
1.41037	21687.5
1.41219	21369.5
1.414	21070.4
1.41581	20856.5
1.41762	20767.2
1.41944	20805.5
1.42125	20939.1
1.42306	21113.1
1.42487	21268.4
1.42669	21361.4
1.4285	21377.3
1.43031	21333.3
1.43213	21271.2
1.43394	21240.4
1.43575	21279.5
1.43756	21400
1.43938	21579.4
1.44119	21766.2
1.443	21893.7
1.44481	21901.1
1.44663	21751.9
1.44844	21447.1
1.45025	21025.6
1.45206	20554.5
1.45388	20109.7
1.45569	19754.4
1.4575	19522
1.45931	19407.7
1.46113	19372.2
1.46294	19355.8
1.46475	19298.6
1.46656	19159.8
1.46837	18930.8
1.47019	18637.6
1.472	18332.2
1.47381	18076.2
1.47562	17921.5
1.47744	17893.8
1.47925	17984.9
1.48106	18154.9
1.48287	18343.8
1.48469	18487.8
1.4865	18536.5
1.48831	18465.2
1.49012	18278.1
1.49194	18004.8
1.49375	17689.3
1.49556	17377.3
1.49737	17105.1
1.49919	16894.1
1.501	16750.4
1.50281	16670.4
1.50463	16647.9
1.50644	16680.4
1.50825	16771.2
1.51006	16928
1.51188	17156.7
1.51369	17454.9
1.5155	17807.1
1.51731	18184
1.51913	18545.9
1.52094	18851.3
1.52275	19066
1.52456	19170.7
1.52638	19164.7
1.52819	19064.6
1.53	18898.5
1.53181	18697
1.53363	18485.8
1.53544	18280.6
1.53725	18086.4
1.53906	17901.1
1.54087	17721.1
1.54269	17547.2
1.5445	17387.4
1.54631	17256.4
1.54812	17171.2
1.54994	17145.2
1.55175	17181.9
1.55356	17272.2
1.55537	17394.9
1.55719	17521.5
1.559	17623.1
1.56081	17677.1
1.56262	17671.6
1.56444	17606
1.56625	17487.7
1.56806	17326.8
1.56987	17130.9
1.57169	16902.1
1.5735	16638.2
1.57531	16336.9
1.57713	16002
1.57894	15649
1.58075	15306.7
1.58256	15014.6
1.58438	14814.3
1.58619	14739.4
1.588	14804.6
1.58981	14999.9
1.59163	15290.1
1.59344	15621.6
1.59525	15935.1
1.59706	16178.8
1.59888	16320.6
1.60069	16354.1
1.6025	16297.1
1.60431	16183.1
1.60613	16049.3
1.60794	15924.4
1.60975	15820
1.61156	15729.6
1.61338	15633.5
1.61519	15509.7
1.617	15345.8
1.61881	15147.1
1.62062	14939.8
1.62244	14766
1.62425	14672.4
1.62606	14696.3
1.62787	14853.6
1.62969	15131.2
1.6315	15488.2
1.63331	15864.3
1.63512	16194.5
1.63694	16423.9
1.63875	16520.7
1.64056	16482.4
1.64237	16334.3
1.64419	16120.8
1.646	15893.1
1.64781	15696.5
1.64962	15560.3
1.65144	15494.1
1.65325	15489.5
1.65506	15526.3
1.65688	15580.9
1.65869	15633.5
1.6605	15672.9
1.66231	15696.6
1.66413	15707.9
1.66594	15712.1
1.66775	15711.7
1.66956	15704.5
1.67138	15684.5
1.67319	15644.7
1.675	15581
1.67681	15495.9
1.67863	15399.5
1.68044	15308.3
1.68225	15241.8
1.68406	15217.7
1.68588	15247.6
1.68769	15334.3
1.6895	15471.8
1.69131	15647.4
1.69312	15845.1
1.69494	16049
1.69675	16246.4
1.69856	16428.2
1.70037	16588.6
1.70219	16722.6
1.704	16825
1.70581	16889.1
1.70762	16907.2
1.70944	16872.9
1.71125	16784.1
1.71306	16645.1
1.71487	16468.3
1.71669	16273.3
1.7185	16084.5
1.72031	15926.8
1.72212	15820.8
1.72394	15778.8
1.72575	15802
1.72756	15880.6
1.72938	15995.4
1.73119	16122.5
1.733	16238.1
1.73481	16323.5
1.73663	16369.7
1.73844	16379.2
1.74025	16365
1.74206	16347.8
1.74388	16350.5
1.74569	16391.2
1.7475	16477
1.74931	16599.7
1.75113	16734.5
1.75294	16843.3
1.75475	16881.7
1.75656	16809.2
1.75838	16600
1.76019	16251.6
1.762	15788.8
1.76381	15262
1.76562	14738.1
1.76744	14286.8
1.76925	13965.7
1.77106	13806.9
1.77287	13809.5
1.77469	13940.3
1.7765	14143.3
1.77831	14354
1.78012	14517.7
1.78194	14602.6
1.78375	14608.3
1.78556	14563.4
1.78737	14515.3
1.78919	14513.9
1.791	14595.2
1.79281	14769.1
1.79462	15015.3
1.79644	15290.2
1.79825	15539.8
1.80006	15717.9
1.80187	15801.1
1.80369	15796.5
1.8055	15740
1.80731	15683.8
1.80913	15678.4
1.81094	15754.2
1.81275	15908.7
1.81456	16103.6
1.81638	16274.5
1.81819	16349
1.82	16269
1.82181	16010.3
1.82363	15592.6
1.82544	15077.2
1.82725	14552.1
1.82906	14109.1
1.83088	13819
1.83269	13713.1
1.8345	13775.6
1.83631	13949.5
1.83813	14154.6
1.83994	14311.2
1.84175	14362.9
1.84356	14292.1
1.84537	14122.9
1.84719	13911.9
1.849	13729.5
1.85081	13637.4
1.85262	13670.1
1.85444	13824.9
1.85625	14062.9
1.85806	14321.6
1.85987	14532.7
1.86169	14641.6
1.8635	14620.6
1.86531	14474.8
1.86712	14237.4
1.86894	13957.6
1.87075	13685.6
1.87256	13458.8
1.87437	13293.8
1.87619	13186.4
1.878	13117.2
1.87981	13062.1
1.88163	13003.1
1.88344	12934.8
1.88525	12866.1
1.88706	12815.9
1.88888	12805
1.89069	12846.5
1.8925	12939
1.89431	13064.4
1.89613	13190.3
1.89794	13278
1.89975	13291.9
1.90156	13208.8
1.90338	13024.4
1.90519	12755.3
1.907	12436.3
1.90881	12113
1.91063	11834
1.91244	11640.9
1.91425	11561.5
1.91606	11605.3
1.91787	11762.2
1.91969	12005.3
1.9215	12296.1
1.92331	12591.3
1.92512	12850.8
1.92694	13044.5
1.92875	13157.7
1.93056	13192.6
1.93237	13167.3
1.93419	13110.9
1.936	13055.7
1.93781	13028.9
1.93962	13045.3
1.94144	13103.1
1.94325	13184.3
1.94506	13259.2
1.94687	13295.2
1.94869	13266.4
1.9505	13162.1
1.95231	12991.3
1.95412	12781.9
1.95594	12574.3
1.95775	12411.3
1.95956	12327.4
1.96138	12339.9
1.96319	12444.2
1.965	12616.3
1.96681	12818.8
1.96863	13011.5
1.97044	13161
1.97225	13248.4
1.97406	13271.5
1.97588	13243.1
1.97769	13184
1.9795	13115.6
1.98131	13052.7
1.98313	13000.3
1.98494	12952.7
1.98675	12897.7
1.98856	12821.7
1.99038	12714.3
1.99219	12571.9
1.994	12397.8
1.99581	12200.7
1.99762	11991.3
1.99944	11779.7
2.00125	11574.1
2.00306	11380.8
2.00488	11206.3
2.00669	11058.6
2.0085	10948.1
2.01031	10885.8
2.01213	10880.6
2.01394	10935.3
2.01575	11043.5
2.01756	11189.4
2.01938	11350.4
2.02119	11502.4
2.023	11626.2
2.02481	11713.2
2.02663	11767.9
2.02844	11805.9
2.03025	11848.6
2.03206	11915.6
2.03388	12016.9
2.03569	12149.3
2.0375	12296.4
2.03931	12434.3
2.04113	12539.5
2.04294	12597.7
2.04475	12609.2
2.04656	12590
2.04838	12566.3
2.05019	12565.9
2.052	12607.7
2.05381	12694.5
2.05563	12810.2
2.05744	12924
2.05925	12999.5
2.06106	13006.7
2.06288	12931.9
2.06469	12783.5
2.0665	12590.5
2.06831	12394.2
2.07012	12236.8
2.07194	12149.5
2.07375	12144.1
2.07556	12211.5
2.07737	12326.3
2.07919	12456.6
2.081	12575.1
2.08281	12667.4
2.08462	12734.7
2.08644	12790.9
2.08825	12854.1
2.09006	12936.3
2.09187	13035.9
2.09369	13135
2.0955	13203.4
2.09731	13207.6
2.09912	13122.5
2.10094	12941.3
2.10275	12679.2
2.10456	12371
2.10637	12062.1
2.10819	11795.3
2.11	11598.6
2.11181	11478
2.11362	11416.9
2.11544	11383
2.11725	11340.2
2.11906	11261.5
2.12087	11138.7
2.12269	10986
2.1245	10835.2
2.12631	10726
2.12812	10693
2.12994	10754.6
2.13175	10907.4
2.13356	11126.8
2.13537	11375.4
2.13719	11613.3
2.139	11810.4
2.14081	11953.2
2.14262	12046.7
2.14444	12109.6
2.14625	12165.5
2.14806	12232.4
2.14988	12315.6
2.15169	12404.7
2.1535	12476.9
2.15531	12504.5
2.15713	12464.4
2.15894	12346.5
2.16075	12157.4
2.16256	11919.5
2.16438	11665.2
2.16619	11428.3
2.168	11235.2
2.16981	11099.4
2.17163	11019.2
2.17344	10980.8
2.17525	10963.7
2.17706	10947.4
2.17888	10916.8
2.18069	10865.2
2.1825	10793.7
2.18431	10708.7
2.18613	10617.6
2.18794	10525.8
2.18975	10435.3
2.19156	10344.9
2.19338	10252.9
2.19519	10159.6
2.197	10069.4
2.19881	9991.05
2.20063	9935.94
2.20244	9914.74
2.20425	9933.79
2.20606	9992.2
2.20788	10080.8
2.20969	10183.3
2.2115	10279.6
2.21331	10349.9
2.21513	10379.4
2.21694	10361.6
2.21875	10299.4
2.22056	10205.1
2.22237	10097.6
2.22419	9998.75
2.226	9929.76
2.22781	9907.13
2.22962	9940.13
2.23144	10029.4
2.23325	10167.2
2.23506	10338.6
2.23687	10524.1
2.23869	10702.8
2.2405	10855.8
2.24231	10969.1
2.24412	11035.1
2.24594	11053.6
2.24775	11030.4
2.24956	10975.4
2.25137	10899.4
2.25319	10811.8
2.255	10718.5
2.25681	10621.1
2.25862	10518.4
2.26044	10408
2.26225	10288.3
2.26406	10160.6
2.26587	10029.2
2.26769	9900.64
2.2695	9781.59
2.27131	9676.33
2.27312	9585
2.27494	9503.1
2.27675	9422.62
2.27856	9334.57
2.28037	9232
2.28219	9112.61
2.284	8979.81
2.28581	8841.93
2.28762	8709.69
2.28944	8592.79
2.29125	8496.79
2.29306	8421.26
2.29488	8360.08
2.29669	8303.56
2.2985	8241.89
2.30031	8168.61
2.30213	8082.88
2.30394	7989.89
2.30575	7899.24
2.30756	7821.88
2.30938	7766.87
2.31119	7739.11
2.313	7738.85
2.31481	7763.13
2.31663	7808.57
2.31844	7874.32
2.32025	7963.81
2.32206	8084.5
2.32388	8245.5
2.32569	8453.51
2.3275	8708.69
2.32931	9001.73
2.33113	9313.52
2.33294	9617.52
2.33475	9884.67
2.33656	10089.1
2.33838	10213.4
2.34019	10251.4
2.342	10208
2.34381	10096.8
2.34563	9934.79
2.34744	9738.07
2.34925	9518.43
2.35106	9282.56
2.35288	9033.82
2.35469	8775.84
2.3565	8516.3
2.35831	8269.4
2.36013	8055.79
2.36194	7899.58
2.36375	7823.1
2.36556	7840.89
2.36738	7954.68
2.36919	8150.93
2.371	8401.91
2.37281	8670.18
2.37462	8915.47
2.37644	9102.33
2.37825	9206.83
2.38006	9220.68
2.38187	9152.04
2.38369	9023.12
2.3855	8865.16
2.38731	8712.13
2.38912	8594.47
2.39094	8533.98
2.39275	8540.66
2.39456	8611.87
2.39637	8733.54
2.39819	8883.18
2.4	9033.99
2.40181	9159.51
2.40362	9237.91
2.40544	9255.52
2.40725	9208.92
2.40906	9105.2
2.41087	8960.4
2.41269	8796.22
2.4145	8635.73
2.41631	8498.76
2.41812	8398.13
2.41994	8337.32
2.42175	8310.3
2.42356	8303.43
2.42537	8298.88
2.42719	8278.95
2.429	8230.11
2.43081	8145.8
2.43262	8027.69
2.43444	7885.03
2.43625	7732.53
2.43806	7587.42
2.43987	7466.34
2.44169	7382.71
2.4435	7345.03
2.44531	7356.05
2.44713	7412.87
2.44894	7507.69
2.45075	7628.98
2.45256	7762.92
2.45438	7895.03
2.45619	8011.9
2.458	8102.85
2.45981	8161.31
2.46163	8185.72
2.46344	8179.61
2.46525	8150.91
2.46706	8110.45
2.46888	8070.11
2.47069	8040.91
2.4725	8031.6
2.47431	8047.84
2.47613	8092.21
2.47794	8164.56
2.47975	8262.59
2.48156	8382.09
2.48338	8516.84
2.48519	8658.41
2.487	8795.96
2.48881	8916.84
2.49063	9008.11
2.49244	9058.97
2.49425	9063.54
2.49606	9023.27
2.49788	8947.86
2.49969	8854.02
2.5015	8762.08
2.50331	8690.88
2.50513	8652.37
2.50694	8647.54
2.50875	8664.94
2.51056	8682.78
2.51238	8674.16
2.51419	8614.38
2.516	8488.19
2.51781	8295
2.51963	8050.36
2.52144	7783.28
2.52325	7529.81
2.52506	7324.83
2.52687	7194.22
2.52869	7149.57
2.5305	7186.78
2.53231	7288.82
2.53412	7431.43
2.53594	7590.12
2.53775	7746.1
2.53956	7889.72
2.54137	8020.45
2.54319	8144
2.545	8267.71
2.54681	8395.92
2.54862	8526.96
2.55044	8652.55
2.55225	8759.55
2.55406	8833.31
2.55587	8861.3
2.55769	8835.77
2.5595	8754.82
2.56131	8621.73
2.56312	8443.25
2.56494	8227.71
2.56675	7983.96
2.56856	7721.23
2.57037	7450.1
2.57219	7183.57
2.574	6937.5
2.57581	6729.62
2.57762	6577.04
2.57944	6492.73
2.58125	6482.05
2.58306	6540.41
2.58487	6653.23
2.58669	6798.39
2.5885	6950.61
2.59031	7086.88
2.59212	7191.24
2.59394	7257.63
2.59575	7290.17
2.59756	7300.7
2.59938	7304.63
2.60119	7316.15
2.603	7344.28
2.60481	7390.81
2.60663	7450.42
2.60844	7512.75
2.61025	7565.55
2.61206	7598.03
2.61388	7603.27
2.61569	7579.44
2.6175	7529.57
2.61931	7460.26
2.62113	7379.89
2.62294	7296.72
2.62475	7217.46
2.62656	7146.42
2.62838	7085.11
2.63019	7032.56
2.632	6985.95
2.63381	6941.7
2.63563	6896.72
2.63744	6849.65
2.63925	6801.76
2.64106	6757.06
2.64288	6721.28
2.64469	6699.95
2.6465	6695.66
2.64831	6705.67
2.65013	6720.62
2.65194	6725.23
2.65375	6701.48
2.65556	6633.65
2.65738	6513.95
2.65919	6347.06
2.661	6151.7
2.66281	5958.1
2.66463	5801.52
2.66644	5713.09
2.66825	5710.57
2.67006	5791.85
2.67188	5933.55
2.67369	6095.76
2.6755	6232
2.67731	6301.81
2.67912	6282.31
2.68094	6175.22
2.68275	6006.75
2.68456	5820.34
2.68637	5663.97
2.68819	5576.03
2.69	5573.97
2.69181	5649.34
2.69362	5770.94
2.69544	5895.07
2.69725	5979.65
2.69906	5997.77
2.70087	5946.08
2.70269	5845.5
2.7045	5733.83
2.70631	5652.88
2.70812	5634.15
2.70994	5688.05
2.71175	5800.17
2.71356	5935.73
2.71537	6051.04
2.71719	6107.84
2.719	6086.06
2.72081	5990.48
2.72262	5849.45
2.72444	5705.78
2.72625	5603.11
2.72806	5572.15
2.72987	5621.31
2.73169	5734.67
2.7335	5877.82
2.73531	6009.51
2.73712	6095.04
2.73894	6117.18
2.74075	6081.07
2.74256	6011.75
2.74437	5945.65
2.74619	5918.78
2.748	5955.92
2.74981	6063.89
2.75163	6230.98
2.75344	6431.93
2.75525	6636.45
2.75706	6818.01
2.75888	6959.98
2.76069	7057.33
2.7625	7114.08
2.76431	7137.95
2.76613	7135.03
2.76794	7106.54
2.76975	7049.26
2.77156	6959.09
2.77338	6836.24
2.77519	6689.52
2.777	6537.58
2.77881	6406.08
2.78063	6321.3
2.78244	6302.3
2.78425	6354.19
2.78606	6465.27
2.78788	6609.08
2.78969	6751.19
2.7915	6858.62
2.79331	6909.03
2.79513	6896.62
2.79694	6833.06
2.79875	6743.01
2.80056	6655.89
2.80238	6596.44
2.80419	6577.21
2.806	6595.08
2.80781	6632.84
2.80963	6665.02
2.81144	6665.87
2.81325	6617.08
2.81506	6512.73
2.81688	6360.52
2.81869	6179.09
2.8205	5992.8
2.82231	5825.8
2.82412	5697.14
2.82594	5617.99
2.82775	5591.38
2.82956	5613.65
2.83137	5676.84
2.83319	5770.73
2.835	5884.23
2.83681	6005.99
2.83862	6124.58
2.84044	6228.95
2.84225	6309.31
2.84406	6358.53
2.84587	6373.28
2.84769	6354.53
2.8495	6306.86
2.85131	6236.59
2.85312	6149.38
2.85494	6048.36
2.85675	5933.58
2.85856	5803.41
2.86037	5657.47
2.86219	5500.04
2.864	5342.45
2.86581	5203.03
2.86762	5103.98
2.86944	5065.62
2.87125	5099.64
2.87306	5203.52
2.87487	5358.44
2.87669	5531.83
2.8785	5684.34
2.88031	5779.67
2.88212	5794.27
2.88394	5723.97
2.88575	5585.19
2.88756	5410.29
2.88937	5238.18
2.89119	5103.09
2.893	5025.05
2.89481	5004.93
2.89662	5025.83
2.89844	5060.02
2.90025	5079.29
2.90206	5065.04
2.90388	5014.78
2.90569	4942.93
2.9075	4875.5
2.90931	4840.69
2.91113	4858.52
2.91294	4933.03
2.91475	5049.85
2.91656	5179.84
2.91838	5287.77
2.92019	5343.03
2.922	5329.05
2.92381	5248.32
2.92563	5121.45
2.92744	4980.92
2.92925	4861.57
2.93106	4790.95
2.93288	4782.65
2.93469	4834.38
2.9365	4930.87
2.93831	5050.33
2.94013	5171.75
2.94194	5280.47
2.94375	5370.46
2.94556	5442.69
2.94738	5500.94
2.94919	5546.99
2.951	5577.39
2.95281	5583.25
2.95463	5553.26
2.95644	5478.75
2.95825	5358.75
2.96006	5202.92
2.96188	5030.97
2.96369	4868.35
2.9655	4739.59
2.96731	4661.26
2.96913	4637.27
2.97094	4657.85
2.97275	4703.03
2.97456	4749.41
2.97637	4778.08
2.97819	4781.17
2.98	4764.83
2.98181	4747.45
2.98362	4753.87
2.98544	4807
2.98725	4919.67
2.98906	5089.1
2.99087	5295.68
2.99269	5506.58
2.9945	5683.24
2.99631	5790.52
2.99812	5805.37
2.99994	5722.5
3.00175	5555.86
3.00356	5335.69
3.00537	5101.84
3.00719	4895.3
3.009	4749.7
3.01081	4684.65
3.01262	4702.39
3.01444	4787.97
3.01625	4912.97
3.01806	5041.74
3.01987	5138.79
3.02169	5175.92
3.0235	5137.75
3.02531	5024.39
3.02712	4851.05
3.02894	4644.45
3.03075	4436.92
3.03256	4259.55
3.03437	4135.74
3.03619	4076.9
3.038	4081.06
3.03981	4134.72
3.04162	4217.49
3.04344	4307.88
3.04525	4388.92
3.04706	4451.76
3.04887	4496.47
3.05069	4529.91
3.0525	4561.58
3.05431	4598.95
3.05613	4643.91
3.05794	4691.73
3.05975	4732.67
3.06156	4755.84
3.06338	4753.77
3.06519	4726.03
3.067	4680.34
3.06881	4630.81
3.07063	4593.51
3.07244	4581.07
3.07425	4597.92
3.07606	4638.2
3.07788	4686.92
3.07969	4724.37
3.0815	4732.41
3.08331	4700.51
3.08513	4629.79
3.08694	4533.52
3.08875	4433.93
3.09056	4356.47
3.09238	4323.07
3.09419	4346.72
3.096	4428.77
3.09781	4559.7
3.09963	4722.71
3.10144	4898.83
3.10325	5071.76
3.10506	5230.89
3.10688	5371.79
3.10869	5494.56
3.1105	5600.76
3.11231	5690.74
3.11413	5762.04
3.11594	5809.84
3.11775	5828.77
3.11956	5815.39
3.12138	5770.05
3.12319	5697.3
3.125	5604.63
3.12681	5500.02
3.12862	5389.43
3.13044	5275.34
3.13225	5156.95
3.13406	5032.15
3.13587	4900.34
3.13769	4764.77
3.1395	4633.34
3.14131	4517.11
3.14312	4426.79
3.14494	4368.61
3.14675	4340.94
3.14856	4333.52
3.15037	4329.75
3.15219	4311.85
3.154	4267.06
3.15581	4192.97
3.15762	4099.54
3.15944	4007.02
3.16125	3939.73
3.16306	3917.72
3.16487	3948.93
3.16669	4024.59
3.1685	4119.92
3.17031	4200.24
3.17212	4230.87
3.17394	4187.98
3.17575	4066.89
3.17756	3884.89
3.17937	3677.7
3.18119	3490.26
3.183	3364.6
3.18481	3328.58
3.18662	3388.72
3.18844	3529.48
3.19025	3718.87
3.19206	3918.5
3.19387	4094.82
3.19569	4227.92
3.1975	4315.28
3.19931	4369.65
3.20113	4412.04
3.20294	4462.62
3.20475	4532.7
3.20656	4620.56
3.20838	4712.34
3.21019	4787.43
3.212	4826.29
3.21381	4817.72
3.21563	4762.94
3.21744	4675.09
3.21925	4574.33
3.22106	4480.41
3.22288	4405.28
3.22469	4348.56
3.2265	4297.4
3.22831	4230.94
3.23013	4127.87
3.23194	3974.56
3.23375	3771.13
3.23556	3533.35
3.23738	3289.77
3.23919	3074.91
3.241	2920.58
3.24281	2847.98
3.24463	2862.67
3.24644	2953.82
3.24825	3097.71
3.25006	3263.99
3.25188	3423.15
3.25369	3552.81
3.2555	3641.53
3.25731	3689.55
3.25913	3706.7
3.26094	3708.4
3.26275	3711.2
3.26456	3728.74
3.26638	3768.98
3.26819	3832.91
3.27	3914.66
3.27181	4002.68
3.27363	4081.8
3.27544	4135.8
3.27725	4150.5
3.27906	4116.71
3.28087	4033
3.28269	3907.22
3.2845	3756.48
3.28631	3605.03
3.28812	3480.2
3.28994	3407.05
3.29175	3402.91
3.29356	3473.2
3.29537	3609.77
3.29719	3792.28
3.299	3992.56
3.30081	4180.64
3.30262	4331.2
3.30444	4428.4
3.30625	4468.13
3.30806	4457.15
3.30987	4409.61
3.31169	4342.28
3.3135	4269.92
3.31531	4202.19
3.31712	4142.8
3.31894	4090.7
3.32075	4042.62
3.32256	3995.7
3.32437	3949.29
3.32619	3905.2
3.328	3866.7
3.32981	3836.82
3.33162	3816.87
3.33344	3805.96
3.33525	3801.8
3.33706	3802.3
3.33887	3807.37
3.34069	3819.84
3.3425	3844.94
3.34431	3888.35
3.34612	3953.29
3.34794	4037.98
3.34975	4134.35
3.35156	4228.89
3.35338	4305.48
3.35519	4349.56
3.357	4352.09
3.35881	4312.09
3.36063	4236.61
3.36244	4138.12
3.36425	4030.22
3.36606	3922.96
3.36788	3819.73
3.36969	3716.73
3.3715	3605.49
3.37331	3477.48
3.37513	3329.48
3.37694	3167.36
3.37875	3007.14
3.38056	2872.27
3.38238	2787.99
3.38419	2774.22
3.386	2839.29
3.38781	2976.3
3.38963	3163.62
3.39144	3369.18
3.39325	3557.59
3.39506	3697.94
3.39688	3770.09
3.39869	3767.99
3.4005	3699.21
3.40231	3581.35
3.40413	3436.73
3.40594	3286.91
3.40775	3148.86
3.40956	3033.15
3.41138	2944.4
3.41319	2882.99
3.415	2846.99
3.41681	2833.44
3.41863	2838.55
3.42044	2857.13
3.42225	2881.99
3.42406	2904.14
[truncated: 317 more rows]

## Sheet: 847.0
-0.199125	2153.08
-0.197313	2165.27
-0.1955	2197.39
-0.193688	2246.44
-0.191875	2306.33
-0.190062	2370.42
-0.18825	2434.33
-0.186438	2497.61
-0.184625	2563.9
-0.182812	2639.2
-0.181	2728.99
-0.179187	2835.22
-0.177375	2954.38
-0.175563	3077.32
-0.17375	3191.17
-0.171937	3282.73
-0.170125	3342.28
-0.168313	3366.55
-0.1665	3359.91
-0.164687	3333.51
-0.162875	3302.57
-0.161062	3282.78
-0.15925	3286.92
-0.157438	3322.6
-0.155625	3391.62
-0.153812	3490.66
-0.152	3612.98
-0.150188	3750.15
-0.148375	3893.24
-0.146563	4033.4
-0.14475	4161.79
-0.142937	4269.62
-0.141125	4348.52
-0.139313	4391.64
-0.1375	4395.26
-0.135687	4360.3
-0.133875	4293.12
-0.132062	4205
-0.13025	4110.35
-0.128438	4023.93
-0.126625	3958.11
-0.124813	3921.02
-0.123	3916.19
-0.121188	3943.94
-0.119375	4003.7
-0.117563	4096.37
-0.11575	4225.56
-0.113937	4397
-0.112125	4616.23
-0.110312	4885.24
-0.1085	5199.55
-0.106688	5546.99
-0.104875	5909.16
-0.103063	6265.29
-0.10125	6597.62
-0.0994375	6896.45
-0.097625	7163.17
-0.0958125	7409.89
-0.094	7655.89
-0.0921875	7921.72
-0.090375	8223.13
-0.0885625	8566.89
-0.08675	8950.17
-0.0849375	9363.57
-0.083125	9796.95
-0.0813125	10245.7
-0.0795	10715.1
-0.0776875	11220.9
-0.075875	11786.1
-0.0740625	12433.9
-0.07225	13180.9
-0.0704375	14032
-0.068625	14980
-0.0668125	16009.8
-0.065	17107
-0.0631875	18267.1
-0.061375	19502.2
-0.0595625	20842.9
-0.05775	22332.6
-0.0559375	24017.8
-0.054125	25934.3
-0.0523125	28096.4
-0.0505	30491
-0.0486875	33080
-0.046875	35809.6
-0.0450625	38625.3
-0.04325	41486.5
-0.0414375	44377.7
-0.039625	47311.2
-0.0378125	50321.3
-0.036	53451.8
-0.0341875	56739.5
-0.032375	60200.1
-0.0305625	63818.4
-0.02875	67548
-0.0269375	71317.5
-0.025125	75042.5
-0.0233125	78638.3
-0.0215	82031.4
-0.0196875	85165.6
-0.017875	88002.4
-0.0160625	90519.2
-0.01425	92704.4
-0.0124375	94554.7
-0.010625	96074.2
-0.0088125	97275.6
-0.007	98182
-0.0051875	98826.6
-0.003375	99249.3
-0.0015625	99488.7
0.00025	99572.9
0.0020625	99510.2
0.003875	99284.1
0.0056875	98855.4
0.0075	98170.7
0.0093125	97177.3
0.011125	95838.4
0.0129375	94145.7
0.01475	92125.6
0.0165625	89835.1
0.018375	87350.9
0.0201875	84753.6
0.022	82112.1
0.0238125	79473.6
0.025625	76861.2
0.0274375	74279.8
0.02925	71727.6
0.0310625	69208.7
0.032875	66741.7
0.0346875	64362
0.0365	62115.5
0.0383125	60047.4
0.040125	58188.9
0.0419375	56546.5
0.04375	55098.5
0.0455625	53798.8
0.047375	52587.9
0.0491875	51406.5
0.051	50207.6
0.0528125	48964.3
0.054625	47670.4
0.0564375	46335.6
0.05825	44976.9
0.0600625	43611.3
0.061875	42251.6
0.0636875	40907.6
0.0655	39591
0.0673125	38321.8
0.069125	37132.6
0.0709375	36066.8
0.07275	35172.2
0.0745625	34488.4
0.076375	34034.4
0.0781875	33798.4
0.08	33736
0.0818125	33775.7
0.083625	33833.5
0.0854375	33830.4
0.08725	33709.7
0.0890625	33448.5
0.090875	33059.9
0.0926875	32586.7
0.0945	32087.1
0.0963125	31618.7
0.098125	31223.8
0.0999375	30921.3
0.10175	30705
0.103563	30549.8
0.105375	30420.9
0.107188	30284.5
0.109	30115.6
0.110812	29900.9
0.112625	29638.7
0.114437	29335.3
0.11625	29000.7
0.118063	28646.3
0.119875	28283.8
0.121688	27926
0.1235	27588
0.125312	27286.7
0.127125	27038.8
0.128938	26856.5
0.13075	26743
0.132562	26689.8
0.134375	26677.3
0.136187	26678.7
0.138	26667.7
0.139813	26626.7
0.141625	26552.6
0.143437	26459.1
0.14525	26372.3
0.147063	26323.3
0.148875	26337.3
0.150688	26425
0.1525	26577.7
0.154312	26769.2
0.156125	26962.7
0.157938	27121.9
0.15975	27221.1
0.161562	27251.9
0.163375	27224.8
0.165187	27163
0.167	27094
0.168813	27038.9
0.170625	27005.7
0.172437	26986.8
0.17425	26963.9
0.176063	26915.9
0.177875	26828.3
0.179688	26700.4
0.1815	26547
0.183312	26393.5
0.185125	26267.7
0.186938	26189.3
0.18875	26162.4
0.190562	26173
0.192375	26193.8
0.194188	26194
0.196	26151.2
0.197813	26060.9
0.199625	25941.3
0.201437	25829.4
0.20325	25771.4
0.205063	25808.9
0.206875	25964.8
0.208687	26235.7
0.2105	26590.4
0.212312	26977.1
0.214125	27336.1
0.215938	27615.4
0.21775	27782.7
0.219562	27832.1
0.221375	27783.1
0.223188	27671.7
0.225	27538.8
0.226813	27417.4
0.228625	27323.8
0.230437	27254.7
0.23225	27191.3
0.234063	27107.7
0.235875	26981.7
0.237687	26803.8
0.2395	26582.1
0.241313	26341.5
0.243125	26117.8
0.244938	25948.2
0.24675	25862.5
0.248562	25875.1
0.250375	25982.3
0.252188	26163.9
0.254	26389.3
0.255812	26625.4
0.257625	26844.5
0.259437	27030.7
0.26125	27182.5
0.263062	27311.4
0.264875	27437.4
0.266688	27582.8
0.2685	27765.4
0.270313	27993
0.272125	28260.6
0.273938	28550.9
0.27575	28837.2
0.277562	29088.8
0.279375	29277
0.281187	29380.4
0.283	29389.2
0.284813	29306.8
0.286625	29148.2
0.288438	28938
0.29025	28706
0.292063	28482.8
0.293875	28296.9
0.295687	28171.5
0.2975	28123.6
0.299312	28163.2
0.301125	28293.2
0.302938	28509
0.30475	28798.6
0.306563	29142.7
0.308375	29515.9
0.310188	29889.5
0.312	30235.2
0.313812	30530.4
0.315625	30762.3
0.317437	30930.9
0.31925	31048.9
0.321062	31138.2
0.322875	31223.4
0.324688	31323.8
0.3265	31447.2
0.328313	31585.9
0.330125	31718
0.331937	31813
0.33375	31841
0.335562	31782
0.337375	31633.2
0.339187	31411.6
0.341	31149.9
0.342813	30888.2
0.344625	30663.1
0.346438	30497.4
0.34825	30395.1
0.350062	30341.1
0.351875	30308.3
0.353687	30267.6
0.3555	30199.3
0.357312	30100.1
0.359125	29986
0.360938	29887
0.36275	29838.4
0.364563	29869.5
0.366375	29994.1
0.368188	30206.1
0.37	30481
0.371812	30781.8
0.373625	31068.4
0.375437	31305.7
0.37725	31468.6
0.379063	31543.1
0.380875	31523.8
0.382688	31410
0.3845	31203.5
0.386313	30909.5
0.388125	30541
0.389937	30124.2
0.39175	29703
0.393562	29338.1
0.395375	29099.2
0.397188	29051.2
0.399	29237.1
0.400813	29663.6
0.402625	30292.5
0.404438	31044.7
0.40625	31814.8
0.408062	32494.1
0.409875	32996.3
0.411687	33278.1
0.4135	33348.2
0.415312	33263.2
0.417125	33109.5
0.418938	32977.5
0.42075	32936.6
0.422563	33017
0.424375	33204.2
0.426187	33447.3
0.428	33678.9
0.429812	33837.3
0.431625	33886.3
0.433437	33825.6
0.43525	33687.5
0.437063	33524.8
0.438875	33390.9
0.440688	33323.1
0.4425	33331.1
0.444312	33397.1
0.446125	33485.1
0.447937	33556
0.44975	33583.3
0.451562	33562.7
0.453375	33512.9
0.455188	33467.8
0.457	33462.8
0.458813	33521
0.460625	33643.1
0.462438	33806.3
0.46425	33970.4
0.466062	34090.1
0.467875	34127.8
0.469687	34063.6
0.4715	33898
0.473313	33648.9
0.475125	33343.2
0.476938	33008.3
0.47875	32666.6
0.480563	32334.4
0.482375	32026.1
0.484187	31759.8
0.486	31562
0.487812	31466.7
0.489625	31508.5
0.491438	31712.1
0.49325	32080.6
0.495063	32587.7
0.496875	33179.2
0.498688	33782.3
0.5005	34323.3
0.502313	34746.3
0.504125	35028.5
0.505938	35185.6
0.50775	35265.4
0.509563	35331
0.511375	35439.3
0.513188	35621.3
0.515	35871.6
0.516813	36149.9
0.518625	36395.3
0.520437	36548.1
0.52225	36571.2
0.524062	36465.3
0.525875	36270.4
0.527687	36054.7
0.5295	35893.6
0.531312	35845.9
0.533125	35935
0.534937	36142.6
0.53675	36414.8
0.538563	36680.4
0.540375	36874.4
0.542188	36958.6
0.544	36932.9
0.545813	36833
0.547625	36717.1
0.549438	36644.5
0.55125	36654.6
0.553063	36753.8
0.554875	36912.9
0.556688	37077
0.5585	37183.3
0.560312	37181.3
0.562125	37047.6
0.563937	36791.9
0.56575	36452.3
0.567562	36081.2
0.569375	35728.8
0.571187	35428.2
0.573	35187.7
0.574812	34992
0.576625	34811.2
0.578438	34614.1
0.58025	34381.5
0.582063	34113.7
0.583875	33832.4
0.585688	33575.5
0.5875	33387.1
0.589313	33306.7
0.591125	33360.8
0.592938	33556.6
0.59475	33882.6
0.596562	34310.2
0.598375	34799.2
0.600187	35303.2
0.602	35775.2
0.603812	36173.2
0.605625	36465.3
0.607437	36634.6
0.60925	36683.3
0.611062	36632.8
0.612875	36521.6
0.614688	36396.7
0.6165	36303.3
0.618313	36271.8
0.620125	36308.9
0.621938	36393.9
0.62375	36484
0.625563	36527
0.627375	36479.7
0.629188	36324.2
0.631	36079.3
0.632812	35799
0.634625	35561.2
0.636437	35445.4
0.63825	35508.6
0.640062	35765.9
0.641875	36182.8
0.643687	36682.3
0.6455	37166
0.647312	37542.5
0.649125	37754.8
0.650937	37797.5
0.65275	37718.6
0.654563	37603.9
0.656375	37550.2
0.658188	37634.2
0.66	37888.2
0.661813	38289.1
0.663625	38766.2
0.665438	39222.3
0.66725	39563.7
0.669063	39727.9
0.670875	39701
0.672687	39518.8
0.6745	39253.7
0.676312	38989.9
0.678125	38798.2
0.679937	38716.4
0.68175	38743
0.683562	38843.1
0.685375	38966.2
0.687187	39065.4
0.689	39114.2
0.690813	39112.8
0.692625	39084.7
0.694438	39064
0.69625	39080.6
0.698063	39148.6
0.699875	39262.5
0.701688	39401.9
0.7035	39542.4
0.705313	39667.6
0.707125	39777.2
0.708937	39886.7
0.71075	40019.4
0.712562	40194.2
0.714375	40412.8
0.716187	40654
0.718	40876.4
0.719812	41029.8
0.721625	41071.3
0.723437	40980.2
0.72525	40765.8
0.727062	40465
0.728875	40129.6
0.730688	39809.8
0.7325	39536.9
0.734313	39315.2
0.736125	39124.3
0.737938	38931.6
0.73975	38710
0.741563	38454.7
0.743375	38190.2
0.745188	37965.7
0.747	37838.3
0.748812	37850.5
0.750625	38010.4
0.752437	38282.3
0.75425	38592.3
0.756062	38849.4
0.757875	38974.5
0.759687	38928.5
0.7615	38728.2
0.763312	38445.2
0.765125	38184.9
0.766938	38053.4
0.76875	38121.1
0.770563	38397.8
0.772375	38825.7
0.774188	39295
0.776	39678.5
0.777813	39872
0.779625	39829.5
0.781438	39580.7
0.78325	39223.3
0.785062	38893.5
0.786875	38723.1
0.788687	38797.1
0.7905	39125.5
0.792312	39638.7
0.794125	40208.2
0.795937	40686.6
0.79775	40953.7
0.799562	40954.4
0.801375	40717
0.803188	40344.8
0.805	39986.3
0.806813	39790.3
0.808625	39862.3
0.810438	40234.2
0.81225	40855.7
0.814063	41609.8
0.815875	42345.7
0.817688	42920.1
0.8195	43233.6
0.821313	43252.6
0.823125	43012
0.824937	42599.6
0.82675	42129.1
0.828562	41709.7
0.830375	41422.1
0.832187	41305.7
0.834	41359.2
0.835812	41551.3
0.837625	41836.8
0.839437	42172.5
0.84125	42527.4
0.843063	42886
0.844875	43246
0.846688	43610.7
0.8485	43982.3
0.850313	44356.3
0.852125	44719.3
0.853938	45050.2
0.85575	45323.1
0.857563	45511.3
0.859375	45591.2
0.861187	45545.7
0.863	45366.8
0.864812	45059
0.866625	44640.2
0.868437	44142.6
0.87025	43610
0.872062	43092.3
0.873875	42636.9
0.875687	42279.4
0.8775	42034.8
0.879313	41894.1
0.881125	41825.9
0.882938	41785.3
0.88475	41727
0.886563	41618.8
0.888375	41453.2
0.890188	41250.1
0.892	41052.7
0.893813	40915.2
0.895625	40887
0.897437	40998.3
0.89925	41251.5
0.901062	41621.3
0.902875	42062.9
0.904687	42527
0.9065	42973.7
0.908312	43384.2
0.910125	43763.1
0.911937	44133.1
0.91375	44523.7
0.915562	44956.8
0.917375	45436.6
0.919188	45944.9
0.921	46444.6
0.922813	46889.6
0.924625	47236.9
0.926438	47457.8
0.92825	47542.6
0.930063	47500.1
0.931875	47350.6
0.933688	47117.7
0.9355	46820.5
0.937312	46470.7
0.939125	46074.5
0.940937	45638.5
0.94275	45175.9
0.944562	44710.9
0.946375	44277.2
0.948187	43912.2
0.95	43648
0.951812	43502
0.953625	43472.7
0.955438	43541
0.95725	43676.8
0.959063	43850.7
0.960875	44043.5
0.962688	44252.4
0.9645	44489.4
0.966313	44773.8
0.968125	45120.6
0.969938	45529.5
0.97175	45980
0.973562	46433.3
0.975375	46842.3
0.977187	47166.3
0.979	47384.2
0.980812	47502.1
0.982625	47552.1
0.984437	47581.9
0.98625	47639.2
0.988062	47756.4
0.989875	47940.7
0.991688	48174.2
0.9935	48424.3
0.995313	48658.9
0.997125	48863.2
0.998938	49049
1.00075	49253.8
1.00256	49528.4
1.00438	49916.9
1.00619	50436.4
1.008	51063.4
1.00981	51732.9
1.01162	52352.7
1.01344	52826.9
1.01525	53084.5
1.01706	53100.6
1.01887	52906.1
1.02069	52578.9
1.0225	52221.8
1.02431	51932.1
1.02612	51772.9
1.02794	51756.2
1.02975	51841.9
1.03156	51954
1.03337	52007.8
1.03519	51939.3
1.037	51727.2
1.03881	51399.4
1.04062	51023.2
1.04244	50681.9
1.04425	50445.6
1.04606	50347.2
1.04787	50370.5
1.04969	50455.1
1.0515	50515.6
1.05331	50470.4
1.05513	50268.1
1.05694	49905.9
1.05875	49431.6
1.06056	48931.5
1.06238	48505.6
1.06419	48240.9
1.066	48189.3
1.06781	48357
1.06963	48708.1
1.07144	49179.9
1.07325	49704.1
1.07506	50227
1.07688	50721.8
1.07869	51190.3
1.0805	51654.6
1.08231	52141.4
1.08413	52666.3
1.08594	53222.3
1.08775	53776.6
1.08956	54276.4
1.09137	54661.4
1.09319	54879
1.095	54897.1
1.09681	54712.8
1.09862	54352.8
1.10044	53868.4
1.10225	53325.5
1.10406	52793.8
1.10587	52336
1.10769	52000.4
1.1095	51816.2
1.11131	51791.5
1.11312	51913.7
1.11494	52152.4
1.11675	52462.7
1.11856	52791.8
1.12037	53085.1
1.12219	53295
1.124	53387.6
1.12581	53347.7
1.12763	53180.7
1.12944	52909.6
1.13125	52569
1.13306	52196.9
1.13488	51827
1.13669	51483.9
1.1385	51182
1.14031	50928.7
1.14213	50729.8
1.14394	50594.7
1.14575	50539.2
1.14756	50583.3
1.14938	50746.2
1.15119	51037.1
1.153	51448
1.15481	51949.1
1.15663	52490.6
1.15844	53010
1.16025	53444
1.16206	53741.9
1.16387	53876.2
1.16569	53847.3
1.1675	53682.3
1.16931	53426.5
1.17112	53132
1.17294	52846.5
1.17475	52603.9
1.17656	52421.3
1.17837	52300
1.18019	52230.5
1.182	52198.3
1.18381	52189.5
1.18562	52192.7
1.18744	52199.5
1.18925	52202.6
1.19106	52195.4
1.19287	52172
1.19469	52130.4
1.1965	52075.4
1.19831	52021.3
1.20013	51991.6
1.20194	52014.2
1.20375	52113.9
1.20556	52302.3
1.20738	52570
1.20919	52883.6
1.211	53189
1.21281	53421.3
1.21463	53519.9
1.21644	53443
1.21825	53178.4
1.22006	52747.7
1.22188	52200.5
1.22369	51602.4
1.2255	51019.5
1.22731	50503.1
1.22913	50081.2
1.23094	49756.9
1.23275	49515
1.23456	49333.6
1.23638	49195.7
1.23819	49098.5
1.24	49054.5
1.24181	49087
1.24362	49218.9
1.24544	49461
1.24725	49803
1.24906	50210
1.25087	50626.7
1.25269	50988.3
1.2545	51233.4
1.25631	51316.8
1.25812	51217.6
1.25994	50940.6
1.26175	50512.4
1.26356	49972.2
1.26537	49362.1
1.26719	48720.1
1.269	48075.5
1.27081	47449.9
1.27262	46860.8
1.27444	46325.2
1.27625	45862
1.27806	45491.9
1.27988	45232.9
1.28169	45095.3
1.2835	45076.3
1.28531	45157.8
1.28713	45307.3
1.28894	45483.9
1.29075	45646.2
1.29256	45761.1
1.29438	45810.3
1.29619	45793.9
1.298	45727.9
1.29981	45639.3
1.30163	45557.1
1.30344	45504.5
1.30525	45491.4
1.30706	45511.5
1.30888	45543.1
1.31069	45554.2
1.3125	45509.4
1.31431	45379.3
1.31612	45148.4
1.31794	44820.9
1.31975	44422.8
1.32156	43998.6
1.32337	43604.9
1.32519	43298.7
1.327	43125.4
1.32881	43107.1
1.33062	43234.9
1.33244	43467
1.33425	43735.7
1.33606	43959.4
1.33787	44061.1
1.33969	43986.1
1.3415	43716.5
1.34331	43276.9
1.34512	42730.5
1.34694	42164.1
1.34875	41667.8
1.35056	41312.1
1.35238	41130.8
1.35419	41113.3
1.356	41209.3
1.35781	41344.3
1.35963	41443
1.36144	41451.8
1.36325	41355.7
1.36506	41183.6
1.36688	40999.9
1.36869	40885.8
1.3705	40915.1
1.37231	41131.7
1.37413	41535.2
1.37594	42079.9
1.37775	42686.2
1.37956	43260.9
1.38138	43721.3
1.38319	44015.2
1.385	44130.6
1.38681	44094.1
1.38862	43957.5
1.39044	43778.3
1.39225	43600.9
1.39406	43442
1.39587	43288.3
1.39769	43102.8
1.3995	42840
1.40131	42464.1
1.40312	41963.6
1.40494	41358.5
1.40675	40697.9
1.40856	40048.6
1.41037	39478.7
1.41219	39041.2
1.414	38762.2
1.41581	38636.3
1.41762	38631.2
1.41944	38698
1.42125	38784.5
1.42306	38846.9
1.42487	38857.5
1.42669	38805.9
1.4285	38695.7
1.43031	38537.3
1.43213	38341.4
1.43394	38114
1.43575	37856.6
1.43756	37568.5
1.43938	37252.5
1.44119	36919.6
1.443	36590.9
1.44481	36296.9
1.44663	36071.7
1.44844	35945.6
1.45025	35937.3
1.45206	36048.1
1.45388	36260
1.45569	36537.8
1.4575	36835.8
1.45931	37106.1
1.46113	37306.9
1.46294	37410
1.46475	37404
1.46656	37294.4
1.46837	37100.4
1.47019	36850.1
1.472	36573.7
1.47381	36298.8
1.47562	36045.7
1.47744	35825.7
1.47925	35639.9
1.48106	35481
1.48287	35335
1.48469	35184.9
1.4865	35013.7
1.48831	34808.9
1.49012	34565.5
1.49194	34288.9
1.49375	33995.7
1.49556	33712.7
1.49737	33473.4
1.49919	33312.3
1.501	33258.5
1.50281	33328.4
1.50463	33521.3
1.50644	33817.7
1.50825	34181.4
1.51006	34565.7
1.51188	34922.2
1.51369	35210.4
1.5155	35404.8
1.51731	35499.2
1.51913	35505.3
1.52094	35447
1.52275	35351.6
1.52456	35240.1
1.52638	35120.6
1.52819	34985.3
1.53	34814.2
1.53181	34582.7
1.53363	34272.4
1.53544	33880.4
1.53725	33425.5
1.53906	32946.8
1.54087	32497.4
1.54269	32131.9
1.5445	31893.4
1.54631	31802.1
1.54812	31850.6
1.54994	32006.7
1.55175	32222.4
1.55356	32448
1.55537	32645.6
1.55719	32798.5
1.559	32912.4
1.56081	33010.3
1.56262	33119.7
1.56444	33259.6
1.56625	33429.4
1.56806	33605.3
1.56987	33745.4
1.57169	33802
1.5735	33737.7
1.57531	33540.3
1.57713	33230.4
1.57894	32859.4
1.58075	32497.9
1.58256	32216.6
1.58438	32066.6
1.58619	32064
1.588	32184.7
1.58981	32369.9
1.59163	32542.9
1.59344	32630.3
1.59525	32582.9
1.59706	32389.2
1.59888	32078.8
1.60069	31713.1
1.6025	31368.8
1.60431	31116.6
1.60613	31004.1
1.60794	31045
1.60975	31219.2
1.61156	31481.5
1.61338	31776.3
1.61519	32053.1
1.617	32278.3
1.61881	32440.2
1.62062	32547.4
1.62244	32621.6
1.62425	32688.2
1.62606	32768.6
1.62787	32875.9
1.62969	33013.7
1.6315	33179.2
1.63331	33366.2
1.63512	33566.5
1.63694	33770.7
1.63875	33965.4
1.64056	34131.6
1.64237	34245
1.64419	34278.7
1.646	34210.1
1.64781	34029.2
1.64962	33745.2
1.65144	33389.2
1.65325	33010.6
1.65506	32667
1.65688	32410.4
1.65869	32273
1.6605	32257.8
1.66231	32336.4
1.66413	32456.1
1.66594	32553.8
1.66775	32573.2
1.66956	32480.6
1.67138	32273.1
1.67319	31978.7
1.675	31647.1
1.67681	31335.5
1.67863	31092
1.68044	30944
1.68225	30893.2
1.68406	30918.4
1.68588	30984.3
1.68769	31053.3
1.6895	31095.3
1.69131	31093.1
1.69312	31041.9
1.69494	30944.6
1.69675	30806
1.69856	30627.3
1.70037	30406
1.70219	30138.9
1.704	29828.2
1.70581	29487.2
1.70762	29142.8
1.70944	28832.2
1.71125	28595.2
1.71306	28463.3
1.71487	28450.3
1.71669	28546.8
1.7185	28721.7
1.72031	28931.2
1.72212	29130.8
1.72394	29288.1
1.72575	29391.1
1.72756	29449.6
1.72938	29489.1
1.73119	29539.1
1.733	29621.2
1.73481	29740.3
1.73663	29882.4
1.73844	30020.6
1.74025	30125.9
1.74206	30179.2
1.74388	30179.9
1.74569	30146.9
1.7475	30112.1
1.74931	30107.6
1.75113	30152.4
1.75294	30242.4
1.75475	30349
1.75656	30426.7
1.75838	30428.5
1.76019	30322.8
1.762	30106.7
1.76381	29810.7
1.76562	29491.4
1.76744	29215.8
1.76925	29040.5
1.77106	28992.9
1.77287	29062.2
1.77469	29201.5
1.7765	29342
1.77831	29414.6
1.78012	29371.8
1.78194	29203
1.78375	28938.3
1.78556	28638.7
1.78737	28377.5
1.78919	28217.1
1.791	28190.9
1.79281	28293.3
1.79462	28483.2
1.79644	28697.8
1.79825	28872
1.80006	28957.1
1.80187	28932.6
1.80369	28807.1
1.8055	28610.2
1.80731	28377.6
1.80913	28136.5
1.81094	27896.2
1.81275	27647.6
1.81456	27371.9
1.81638	27053.6
1.81819	26694.8
1.82	26322.6
1.82181	25987.7
1.82363	25752.3
1.82544	25672.9
1.82725	25780.8
1.82906	26069.1
1.83088	26489.3
1.83269	26959.9
1.8345	27384.4
1.83631	27674.8
1.83813	27771.6
1.83994	27657.3
1.84175	27358.2
1.84356	26935.3
1.84537	26467.3
1.84719	26031.2
1.849	25685.9
1.85081	25462.4
1.85262	25362.9
1.85444	25367.4
1.85625	25443.9
1.85806	25559.3
1.85987	25687.4
1.86169	25811.7
1.8635	25924.1
1.86531	26021.3
1.86712	26100.1
1.86894	26155.4
1.87075	26180
1.87256	26166.9
1.87437	26112.6
1.87619	26019
1.878	25893.9
1.87981	25749.4
1.88163	25598.1
1.88344	25450.7
1.88525	25313.8
1.88706	25191.5
1.88888	25086.7
1.89069	25005.2
1.8925	24957.3
1.89431	24957.8
1.89613	25023.2
1.89794	25166.7
1.89975	25393.2
1.90156	25694.9
1.90338	26051.7
1.90519	26433.3
1.907	26805.2
1.90881	27135.7
1.91063	27401.4
1.91244	27589.5
1.91425	27697.5
1.91606	27728.7
1.91787	27687.3
1.91969	27574.4
1.9215	27386.6
1.92331	27118.3
1.92512	26767
1.92694	26338.8
1.92875	25852.8
1.93056	25341.9
1.93237	24848.7
1.93419	24417.8
1.936	24086.8
1.93781	23877.8
1.93962	23792.7
1.94144	23814
1.94325	23909.7
1.94506	24042.1
1.94687	24176.5
1.94869	24288.2
1.9505	24364.9
1.95231	24405.6
1.95412	24416
1.95594	24402.5
1.95775	24368.8
1.95956	24313.9
1.96138	24234.6
1.96319	24129.4
1.965	24003.6
1.96681	23870.9
1.96863	23753.2
1.97044	23676.5
1.97225	23664
1.97406	23730
1.97588	23875.8
1.97769	24089.4
1.9795	24349.7
1.98131	24632.7
1.98313	24918.9
1.98494	25198.3
1.98675	25471
1.98856	25744
1.99038	26024.3
1.99219	26311.1
1.994	26590.9
1.99581	26836
1.99762	27009.4
1.99944	27073
2.00125	26998.5
2.00306	26776.3
2.00488	26420.2
2.00669	25965.5
2.0085	25461.8
2.01031	24961.7
2.01213	24509.4
2.01394	24131.6
2.01575	23834.5
2.01756	23606.3
2.01938	23425.3
2.02119	23268.8
2.023	23121.9
2.02481	22981.6
2.02663	22856.2
2.02844	22759.3
2.03025	22702.2
2.03206	22686.1
2.03388	22698.7
2.03569	22714.6
2.0375	22701.9
2.03931	22631.3
2.04113	22485.2
2.04294	22263.8
2.04475	21986.4
2.04656	21686.7
2.04838	21403.8
2.05019	21170.9
2.052	21006.9
2.05381	20911.3
2.05563	20864.9
2.05744	20837.1
2.05925	20795.1
2.06106	20714.5
2.06288	20586.7
2.06469	20421.7
2.0665	20245.2
2.06831	20091.7
2.07012	19994.8
2.07194	19979.1
2.07375	20054.1
2.07556	20213.9
2.07737	20439.6
2.07919	20705.3
2.081	20984.9
2.08281	21256.9
2.08462	21507
2.08644	21727.3
2.08825	21913.7
2.09006	22062.8
2.09187	22169.9
2.09369	22228.6
2.0955	22233.4
2.09731	22182.9
2.09912	22082.6
2.10094	21946.8
2.10275	21796.2
2.10456	21654.3
2.10637	21541
2.10819	21467.6
2.11	21432.6
2.11181	21422.5
2.11362	21415.8
2.11544	21389.7
2.11725	21328.3
2.11906	21228.2
2.12087	21101.9
2.12269	20975.3
2.1245	20881.6
2.12631	20852.6
2.12812	20909.8
2.12994	21057.7
2.13175	21281.9
2.13356	21551.1
2.13537	21823.7
2.13719	22055.7
2.139	22209.7
2.14081	22259.9
2.14262	22195.6
2.14444	22020.2
2.14625	21748.4
2.14806	21402.3
2.14988	21007.9
2.15169	20593.3
2.1535	20186.9
2.15531	19817.4
2.15713	19512.1
2.15894	19294.5
2.16075	19180.9
2.16256	19176.1
2.16438	19270.7
2.16619	19441.2
2.168	19652.4
2.16981	19864.9
2.17163	20043.1
2.17344	20163.7
2.17525	20221.1
2.17706	20228.4
2.17888	20212.7
2.18069	20206.6
2.1825	20237.6
2.18431	20318.3
2.18613	20441.9
2.18794	20582
2.18975	20699.9
2.19156	20754.5
2.19338	20713.6
2.19519	20563.5
2.197	20312.2
2.19881	19987.6
2.20063	19630.2
2.20244	19283
2.20425	18981.3
2.20606	18746.2
2.20788	18582.7
2.20969	18482.4
2.2115	18429.9
2.21331	18409.6
2.21513	18411.3
2.21694	18432.3
2.21875	18475.7
2.22056	18546.5
2.22237	18647.1
2.22419	18774.1
2.226	18918.5
2.22781	19067.7
2.22962	19210.5
2.23144	19341.1
2.23325	19461.3
2.23506	19579.6
2.23687	19707.1
2.23869	19851.5
2.2405	20012.3
2.24231	20178
2.24412	20328
2.24594	20437.7
2.24775	20486.5
2.24956	20464.9
2.25137	20379
2.25319	20249.6
2.255	20106.7
2.25681	19980.9
2.25862	19893.5
2.26044	19850
2.26225	19838.3
2.26406	19833
2.26587	19803.7
2.26769	19726.1
2.2695	19590.2
2.27131	19404.3
2.27312	19192.4
2.27494	18986
2.27675	18813.1
2.27856	18687.5
2.28037	18603.7
2.28219	18536.8
2.284	18451.1
2.28581	18312.3
2.28762	18100.4
2.28944	17819.8
2.29125	17501.8
2.29306	17198.3
2.29488	16969.9
2.29669	16868.3
2.2985	16921.9
2.30031	17124.7
2.30213	17436.2
2.30394	17788.5
2.30575	18102.2
2.30756	18304.9
2.30938	18348.2
2.31119	18218.8
2.313	17941.6
2.31481	17572.2
2.31663	17184.7
2.31844	16853.7
2.32025	16639.2
2.32206	16574.6
2.32388	16662.6
2.32569	16877.1
2.3275	17172.7
2.32931	17495.4
2.33113	17794.4
2.33294	18031.4
2.33475	18184.8
2.33656	18249.8
2.33838	18234.4
2.34019	18153.8
2.342	18024.3
2.34381	17858.8
2.34563	17665.5
2.34744	17449
2.34925	17213.1
2.35106	16964.1
2.35288	16713.7
2.35469	16478.9
2.3565	16280
2.35831	16136.1
2.36013	16059.9
2.36194	16053
2.36375	16103.9
2.36556	16189
2.36738	16278.2
2.36919	16341.8
2.371	16359.4
2.37281	16326.2
2.37462	16256.2
2.37644	16179.9
2.37825	16137.2
2.38006	16166.9
2.38187	16295.8
2.38369	16529.7
2.3855	16850.1
2.38731	17216.8
2.38912	17576.2
2.39094	17873.9
2.39275	18067.3
2.39456	18135.3
2.39637	18081.7
2.39819	17933.4
2.4	17731.2
2.40181	17518.5
2.40362	17330.3
2.40544	17185.1
2.40725	17082.7
2.40906	17007.2
2.41087	16934.8
2.41269	16842.3
2.4145	16714.2
2.41631	16547.1
2.41812	16348.7
2.41994	16133.7
2.42175	15919
2.42356	15718
2.42537	15539.3
2.42719	15386.7
2.429	15262.6
2.43081	15171
2.43262	15119.3
2.43444	15116.8
2.43625	15171.2
2.43806	15282.3
2.43987	15438.3
2.44169	15613.5
2.4435	15772.3
2.44531	15876.9
2.44713	15897.1
2.44894	15820.2
2.45075	15656.4
2.45256	15437.9
2.45438	15211.4
2.45619	15025.6
2.458	14918
2.45981	14903.8
2.46163	14972.1
2.46344	15090
2.46525	15212.5
2.46706	15297
2.46888	15315.8
2.47069	15264
2.4725	15159
2.47431	15033.2
2.47613	14920.9
2.47794	14845.6
2.47975	14811.8
2.48156	14802.9
2.48338	14788.1
2.48519	14734.7
2.487	14621.8
2.48881	14449.8
2.49063	14244.2
2.49244	14048.9
2.49425	13913.8
2.49606	13879
2.49788	13960.5
2.49969	14144.5
2.5015	14389.1
2.50331	14635.9
2.50513	14826.5
2.50694	14919
2.50875	14899
2.51056	14783.1
2.51238	14611.3
2.51419	14433.9
2.516	14295.2
2.51781	14220.1
2.51963	14207.9
2.52144	14234.6
2.52325	14262.7
2.52506	14255.3
2.52687	14189.1
2.52869	14062.2
2.5305	13894.7
2.53231	13721.1
2.53412	13579.4
2.53594	13498
2.53775	13487.8
2.53956	13539.7
2.54137	13629.2
2.54319	13726
2.545	13805.2
2.54681	13855.6
2.54862	13883
2.55044	13906.9
2.55225	13952.3
2.55406	14039.6
2.55587	14175.5
2.55769	14349.6
2.5595	14536
2.56131	14700.4
2.56312	14810.3
2.56494	14844.5
2.56675	14798.9
2.56856	14687
2.57037	14535.2
2.57219	14374.3
2.574	14230.2
2.57581	14116.8
2.57762	14033.4
2.57944	13966.4
2.58125	13895.2
2.58306	13799.8
2.58487	13667.5
2.58669	13497
2.5885	13299
2.59031	13092.5
2.59212	12900.3
2.59394	12743.1
2.59575	12635.4
2.59756	12583.7
2.59938	12586.9
2.60119	12638.2
2.603	12727.2
2.60481	12842.8
2.60663	12973.2
2.60844	13106.6
2.61025	13230.8
2.61206	13333.7
2.61388	13404.4
2.61569	13436
2.6175	13427.4
2.61931	13386.3
2.62113	13328.6
2.62294	13277.3
2.62475	13257.6
2.62656	13291.5
2.62838	13392.1
2.63019	13558.5
2.632	13774.8
2.63381	14011.6
2.63563	14230.9
2.63744	14393.5
2.63925	14466.6
2.64106	14430.9
2.64288	14284.1
2.64469	14041.9
2.6465	13734.3
2.64831	13400
2.65013	13078.6
2.65194	12802.9
2.65375	12593.4
2.65556	12454.7
2.65738	12376.4
2.65919	12336.5
2.661	12307.9
2.66281	12265
2.66463	12190.8
2.66644	12080.7
2.66825	11943.9
2.67006	11801
2.67188	11677.9
2.67369	11599.4
2.6755	11581.5
2.67731	11626.8
2.67912	11723.1
2.68094	11845.5
2.68275	11962.9
2.68456	12045.7
2.68637	12073.8
2.68819	12042
2.69	11961.3
2.69181	11856.9
2.69362	11760.6
2.69544	11703.2
2.69725	11706.2
2.69906	11776.4
2.70087	11905
2.70269	12070.1
2.7045	12243.6
2.70631	12398.8
2.70812	12516.9
2.70994	12591.3
2.71175	12627.7
2.71356	12640.5
2.71537	12647.7
2.71719	12664.5
2.719	12698.7
2.72081	12749
2.72262	12806.5
2.72444	12857.8
2.72625	12889.9
2.72806	12894.4
2.72987	12869.5
2.73169	12820
2.7335	12755.1
2.73531	12685.4
2.73712	12619.1
2.73894	12560.7
2.74075	12509.5
2.74256	12461.4
2.74437	12410
2.74619	12348.9
2.748	12272.7
2.74981	12177.7
2.75163	12061.6
2.75344	11923.2
2.75525	11762
2.75706	11579.4
2.75888	11379.5
2.76069	11170.2
2.7625	10963.5
2.76431	10774.9
2.76613	10620.7
2.76794	10514.5
2.76975	10464.1
2.77156	10468.5
2.77338	10517.9
2.77519	10595.3
2.777	10681
2.77881	10757.3
2.78063	10813.1
2.78244	10846.6
2.78425	10864.9
2.78606	10881.2
2.78788	10910.4
2.78969	10963.3
2.7915	11043.3
2.79331	11144.7
2.79513	11254.4
2.79694	11355.1
2.79875	11430.7
2.80056	11470.2
2.80238	11470.3
2.80419	11435.9
2.806	11377.3
2.80781	11307.5
2.80963	11238.6
2.81144	11178.8
2.81325	11132.7
2.81506	11101.3
2.81688	11083.7
2.81869	11079.2
2.8205	11087.5
2.82231	11108.2
2.82412	11139.5
2.82594	11176.6
2.82775	11211.6
2.82956	11234.4
2.83137	11235.7
2.83319	11210.8
2.835	11162.5
2.83681	11102.2
2.83862	11048.6
2.84044	11022.9
2.84225	11042.4
2.84406	11114.5
2.84587	11232.6
2.84769	11375.7
2.8495	11513
2.85131	11611.6
2.85312	11645.7
2.85494	11604
2.85675	11494.1
2.85856	11341.1
2.86037	11180.7
2.86219	11049.5
2.864	10975.1
2.86581	10967.6
2.86762	11018
2.86944	11101
2.87125	11183.2
2.87306	11234.1
2.87487	11235
2.87669	11185.3
2.8785	11101.4
2.88031	11011.8
2.88212	10947
2.88394	10929.7
2.88575	10966.6
2.88756	11046.4
2.88937	11142.7
2.89119	11221.4
2.893	11250.8
2.89481	11210.7
2.89662	11097.1
2.89844	10922.1
2.90025	10709.4
2.90206	10486.3
2.90388	10275.4
2.90569	10089.3
2.9075	9928.74
2.90931	9786.24
2.91113	9651.53
2.91294	9518.47
2.91475	9389.66
2.91656	9277.35
2.91838	9200.02
2.92019	9175.79
2.922	9214.93
2.92381	9314.04
2.92563	9454.23
2.92744	9604.05
2.92925	9726.69
2.93106	9789.26
2.93288	9771.57
2.93469	9671.65
2.9365	9506.52
2.93831	9307.91
2.94013	9114.42
2.94194	8962.2
2.94375	8877
2.94556	8869.36
2.94738	8934.15
2.94919	9053.81
2.951	9204.14
2.95281	9360.49
2.95463	9502.74
2.95644	9617.95
2.95825	9700.52
2.96006	9750.66
2.96188	9772.17
2.96369	9770.67
2.9655	9752.82
2.96731	9726.38
2.96913	9700.59
2.97094	9686.01
2.97275	9693.24
2.97456	9730.53
2.97637	9800.87
2.97819	9899.7
2.98	10014.2
2.98181	10125
2.98362	10209.9
2.98544	10249.4
2.98725	10231.5
2.98906	10155.3
2.99087	10031.8
2.99269	9881.65
2.9945	9730.27
2.99631	9602.25
2.99812	9516.22
2.99994	9481.86
3.00175	9499.48
3.00356	9561.92
3.00537	9657.95
3.00719	9775.44
3.009	9903.5
3.01081	10032.8
3.01262	10154.2
3.01444	10257.6
3.01625	10330.1
3.01806	10357.5
3.01987	10326.1
3.02169	10226.8
3.0235	10058.7
3.02531	9831.25
3.02712	9563.54
3.02894	9281.17
3.03075	9010.52
3.03256	8772.74
3.03437	8579.17
3.03619	8429.77
3.038	8315.18
3.03981	8221.83
3.04162	8138.29
3.04344	8060.67
3.04525	7995.13
3.04706	7956.42
3.04887	7962.72
3.05069	8028.59
3.0525	8158.25
3.05431	8341.72
3.05613	8555.13
3.05794	8765.59
3.05975	8938.99
3.06156	9048.49
3.06338	9080.96
3.06519	9039.53
3.067	8941.29
3.06881	8811.36
3.07063	8675.12
3.07244	8551.25
3.07425	8447.85
3.07606	8362.54
3.07788	8286.21
3.07969	8208.8
3.0815	8124.67
3.08331	8035.71
3.08513	7950.99
3.08694	7883.24
3.08875	7843.69
3.09056	7837.41
3.09238	7860.96
3.09419	7903.59
3.096	7951.32
3.09781	7992.67
3.09963	8023.52
3.10144	8049.3
3.10325	8083.21
3.10506	8141.12
3.10688	8234.55
3.10869	8364.55
3.1105	8518.55
3.11231	8671.92
3.11413	8793.8
3.11594	8855.74
3.11775	8840.27
3.11956	8746.68
3.12138	8592
3.12319	8406.79
3.125	8226.94
3.12681	8084.24
3.12862	7998.44
3.13044	7973.56
3.13225	7999.07
3.13406	8055.6
3.13587	8122.85
3.13769	8186.96
3.1395	8244.91
3.14131	8304.47
3.14312	8380.01
3.14494	8485.87
3.14675	8629.51
3.14856	8807.17
3.15037	9003.25
3.15219	9193.63
3.154	9351.69
3.15581	9454.88
3.15762	9489.73
3.15944	9453.84
3.16125	9354.41
3.16306	9204.42
3.16487	9018
3.16669	8806.73
3.1685	8578.24
3.17031	8337.03
3.17212	8087
3.17394	7834.1
3.17575	7587.62
3.17756	7359.49
3.17937	7161.59
3.18119	7002.17
3.183	6882.81
3.18481	6797.5
3.18662	6734.23
3.18844	6678.86
3.19025	6619.94
3.19206	6552.64
3.19387	6480.22
3.19569	6412.5
3.1975	6361.65
3.19931	6336.82
3.20113	6339.75
3.20294	6362.93
3.20475	6391.4
3.20656	6407.52
3.20838	6397.28
3.21019	6355.89
3.212	6290.52
3.21381	6219.19
3.21563	6165.87
3.21744	6153.5
3.21925	6197.12
3.22106	6299.38
3.22288	6449.94
3.22469	6628.75
3.2265	6812.04
3.22831	6978.83
3.23013	7115.77
3.23194	7218.79
3.23375	7291.33
3.23556	7340.2
3.23738	7370.85
3.23919	7384.34
3.241	7376.98
3.24281	7342.97
3.24463	7278.91
3.24644	7187.98
3.24825	7082.16
3.25006	6980.93
3.25188	6906.77
3.25369	6878.67
3.2555	6906.12
3.25731	6985.57
3.25913	7100.99
3.26094	7228.43
3.26275	7343.08
3.26456	7426.48
3.26638	7471.26
3.26819	7481.8
3.27	7470.62
3.27181	7451.91
3.27363	7434.72
3.27544	7418.56
3.27725	7393.21
3.27906	7342.98
3.28087	7254.12
3.28269	7122.45
3.2845	6958.32
3.28631	6786.7
3.28812	6641.85
3.28994	6557.99
3.29175	6558.91
3.29356	6650.09
3.29537	6815.9
3.29719	7023.31
3.299	7230.75
3.30081	7399.64
3.30262	7504.63
3.30444	7539.58
3.30625	7517.1
3.30806	7462.38
3.30987	7403.31
3.31169	7360.52
3.3135	7340.68
3.31531	7335.22
3.31712	7324.78
3.31894	7287.44
3.32075	7207.83
3.32256	7083.74
3.32437	6927.85
3.32619	6764.3
3.328	6621.13
3.32981	6521.64
3.33162	6477.52
3.33344	6486.27
3.33525	6533.41
3.33706	6598.65
3.33887	6663.44
3.34069	6717.17
3.3425	6759.69
3.34431	6799.58
3.34612	6848.92
3.34794	6916.76
3.34975	7003.98
3.35156	7101.62
3.35338	7193.18
3.35519	7260.21
3.357	7288.85
3.35881	7274.95
3.36063	7225.68
3.36244	7157.01
3.36425	7087.96
3.36606	7033.88
3.36788	7001.22
3.36969	6985.77
3.3715	6975.11
3.37331	6954.29
3.37513	6912.55
3.37694	6848.43
3.37875	6771.29
3.38056	6698.48
3.38238	6649.04
3.38419	6636.34
3.386	6662.19
3.38781	6714.86
3.38963	6771.69
3.39144	6805.68
3.39325	6793.69
3.39506	6723.46
3.39688	6597.15
3.39869	6430.02
3.4005	6245.04
3.40231	6065.39
3.40413	5907.42
3.40594	5776.78
3.40775	5668.73
3.40956	5572.38
3.41138	5477.1
3.41319	5378.31
3.415	5280.63
3.41681	5196.96
3.41863	5143.87
3.42044	5135.18
3.42225	5176.14
3.42406	5260.44
[truncated: 317 more rows]

## Sheet: 847.25
-0.199125	3920.28
-0.197313	3834.57
-0.1955	3711.9
-0.193688	3576.75
-0.191875	3455.49
-0.190062	3370.15
-0.18825	3333.28
-0.186438	3345.5
-0.184625	3396.4
-0.182812	3468.6
-0.181	3543.66
-0.179187	3607.85
-0.177375	3656.11
-0.175563	3692.76
-0.17375	3729.13
-0.171937	3778.71
-0.170125	3851.9
-0.168313	3951.87
-0.1665	4073.21
-0.164687	4203.54
-0.162875	4327.57
-0.161062	4431.95
-0.15925	4509.4
-0.157438	4560.44
-0.155625	4592.5
-0.153812	4616.77
-0.152	4644.07
-0.150188	4681.46
-0.148375	4730.71
-0.146563	4789.1
-0.14475	4852.14
-0.142937	4916.77
-0.141125	4983.81
-0.139313	5058.31
-0.1375	5147.77
-0.135687	5258.75
-0.133875	5393.28
-0.132062	5546.7
-0.13025	5707.76
-0.128438	5861.4
-0.126625	5993.09
-0.124813	6093.33
-0.123	6160.52
-0.121188	6201.11
-0.119375	6226.93
-0.117563	6250.67
-0.11575	6281.33
-0.113937	6321.43
-0.112125	6367.13
-0.110312	6411.5
-0.1085	6449.44
-0.106688	6482.55
-0.104875	6521.66
-0.103063	6585.84
-0.10125	6697.88
-0.0994375	6877.71
-0.097625	7136.04
-0.0958125	7470.83
-0.094	7868.05
-0.0921875	8306.68
-0.090375	8766.57
-0.0885625	9236.05
-0.08675	9716.64
-0.0849375	10222.7
-0.083125	10776.3
-0.0813125	11397.8
-0.0795	12097.7
-0.0776875	12870.5
-0.075875	13695.1
-0.0740625	14541.4
-0.07225	15380.8
-0.0704375	16198.4
-0.068625	17001.1
-0.0668125	17819.6
-0.065	18703
-0.0631875	19706.7
-0.061375	20879.4
-0.0595625	22251.9
-0.05775	23832.9
-0.0559375	25612.8
-0.054125	27574.5
-0.0523125	29706.3
-0.0505	32013
-0.0486875	34519
-0.046875	37262.6
-0.0450625	40282.1
-0.04325	43598.5
-0.0414375	47201
-0.039625	51041.6
-0.0378125	55041.5
-0.036	59109
-0.0341875	63162.9
-0.032375	67155.9
-0.0305625	71086.9
-0.02875	75000.1
-0.0269375	78967.3
-0.025125	83059.2
-0.0233125	87313.4
-0.0215	91710.1
-0.0196875	96161.8
-0.017875	100523
-0.0160625	104619
-0.01425	108280
-0.0124375	111380
-0.010625	113858
-0.0088125	115731
-0.007	117073
-0.0051875	117991
-0.003375	118586
-0.0015625	118924
0.00025	119018
0.0020625	118830
0.003875	118289
0.0056875	117324
0.0075	115888
0.0093125	113985
0.011125	111672
0.0129375	109048
0.01475	106237
0.0165625	103352
0.018375	100483
0.0201875	97677.2
0.022	94947.6
0.0238125	92284
0.025625	89672.9
0.0274375	87112.8
0.02925	84622.5
0.0310625	82237.1
0.032875	79995.2
0.0346875	77922.7
0.0365	76018.6
0.0383125	74251.3
0.040125	72565.6
0.0419375	70899.1
0.04375	69203.2
0.0455625	67461
0.047375	65694.8
0.0491875	63961.8
0.051	62336.7
0.0528125	60888.9
0.054625	59660.6
0.0564375	58653
0.05825	57826.7
0.0600625	57114.4
0.061875	56442.9
0.0636875	55757.4
0.0655	55037.9
0.0673125	54304.8
0.069125	53609.3
0.0709375	53013.3
0.07275	52565.7
0.0745625	52281.8
0.076375	52134.3
0.0781875	52058.5
0.08	51969.7
0.0818125	51788.5
0.083625	51464.1
0.0854375	50990
0.08725	50404.8
0.0890625	49779.7
0.090875	49195.9
0.0926875	48719.6
0.0945	48381.1
0.0963125	48167.3
0.098125	48026
0.0999375	47884
0.10175	47670.1
0.103563	47337.2
0.105375	46876.2
0.107188	46317.8
0.109	45722.5
0.110812	45161.3
0.112625	44695.4
0.114437	44359.8
0.11625	44156.7
0.118063	44059.1
0.119875	44023.7
0.121688	44007.5
0.1235	43982.9
0.125312	43945.4
0.127125	43912.1
0.128938	43911.6
0.13075	43969.5
0.132562	44093.1
0.134375	44262.4
0.136187	44430
0.138	44529.5
0.139813	44491.8
0.141625	44263.2
0.143437	43820.7
0.14525	43179.7
0.147063	42392.7
0.148875	41538.8
0.150688	40707.1
0.1525	39978.6
0.154312	39411.7
0.156125	39034.4
0.157938	38844
0.15975	38815.1
0.161562	38910.9
0.163375	39095.2
0.165187	39342.3
0.167	39640.1
0.168813	39988.2
0.170625	40391.1
0.172437	40849.6
0.17425	41352.2
0.176063	41872
0.177875	42366.6
0.179688	42785.1
0.1815	43076.8
0.183312	43202.4
0.185125	43142.9
0.186938	42904
0.18875	42516.7
0.190562	42031.5
0.192375	41509.3
0.194188	41010.7
0.196	40585.9
0.197813	40266.8
0.199625	40063.8
0.201437	39966
0.20325	39946.1
0.205063	39966.9
0.206875	39989.5
0.208687	39980.8
0.2105	39918.5
0.212312	39795
0.214125	39617
0.215938	39403.9
0.21775	39183.2
0.219562	38985.7
0.221375	38839.3
0.223188	38764.4
0.225	38769.9
0.226813	38851.3
0.228625	38991.8
0.230437	39165
0.23225	39340.1
0.234063	39487.5
0.235875	39584.4
0.237687	39619.2
0.2395	39592
0.241313	39514
0.243125	39402.9
0.244938	39277.1
0.24675	39150.1
0.248562	39026.9
0.250375	38902.4
0.252188	38764.1
0.254	38596.8
0.255812	38389.7
0.257625	38141.4
0.259437	37864.4
0.26125	37584.2
0.263062	37336.3
0.264875	37158.6
0.266688	37084.1
0.2685	37133
0.270313	37309
0.272125	37597.4
0.273938	37968.8
0.27575	38383.7
0.277562	38800.3
0.279375	39180
0.281187	39492.5
0.283	39718.9
0.284813	39852.1
0.286625	39896.3
0.288438	39866.4
0.29025	39785.8
0.292063	39685.4
0.293875	39600.7
0.295687	39567.4
0.2975	39616.7
0.299312	39768.3
0.301125	40024.9
0.302938	40368.4
0.30475	40760.3
0.306563	41147.3
0.308375	41470.7
0.310188	41679.1
0.312	41740.8
0.313812	41651.7
0.315625	41438
0.317437	41150.8
0.31925	40854
0.321062	40609.7
0.322875	40462.8
0.324688	40430.8
0.3265	40501.1
0.328313	40636.7
0.330125	40787.5
0.331937	40906.3
0.33375	40962
0.335562	40948.2
0.337375	40884
0.339187	40807.6
0.341	40763.9
0.342813	40792.3
0.344625	40915.6
0.346438	41135.9
0.34825	41437.1
0.350062	41792.4
0.351875	42175.1
0.353687	42567.9
0.3555	42967.5
0.357312	43383.4
0.359125	43831.6
0.360938	44324.6
0.36275	44862.2
0.364563	45425.9
0.366375	45978.9
0.368188	46472.9
0.37	46858.1
0.371812	47095.5
0.373625	47166
0.375437	47075.8
0.37725	46854
0.379063	46546.5
0.380875	46205.1
0.382688	45877.1
0.3845	45596.8
0.386313	45381.4
0.388125	45231.5
0.389937	45135.6
0.39175	45075.9
0.393562	45035.1
0.395375	45000.7
0.397188	44967.1
0.399	44935.6
0.400813	44912
0.402625	44904.4
0.404438	44920.3
0.40625	44965.1
0.408062	45040.6
0.409875	45144.8
0.411687	45271.4
0.4135	45410.4
0.415312	45548.7
0.417125	45671.9
0.418938	45766.5
0.42075	45823.6
0.422563	45841.3
0.424375	45827.4
0.426187	45799.2
0.428	45781.2
0.429812	45800.8
0.431625	45882.5
0.433437	46041.9
0.43525	46282.8
0.437063	46595.4
0.438875	46959
0.440688	47347.1
0.4425	47732.9
0.444312	48094.8
0.446125	48418.9
0.447937	48698.9
0.44975	48933.4
0.451562	49121.6
0.453375	49260
0.455188	49341
0.457	49355
0.458813	49295.4
0.460625	49164.5
0.462438	48978.5
0.46425	48769.8
0.466062	48584
0.467875	48472.2
0.469687	48480.1
0.4715	48636.3
0.473313	48943.1
0.475125	49373.3
0.476938	49872.5
0.47875	50369.7
0.480563	50791.3
0.482375	51077
0.484187	51192.9
0.486	51139.1
0.487812	50949.1
0.489625	50681.9
0.491438	50408.4
0.49325	50194.3
0.495063	50085.7
0.496875	50098.7
0.498688	50216.6
0.5005	50395.1
0.502313	50573.9
0.504125	50692.8
0.505938	50707
0.50775	50599
0.509563	50383.9
0.511375	50106.8
0.513188	49832.1
0.515	49628.6
0.516813	49553.1
0.518625	49636.3
0.520437	49875.8
0.52225	50236.6
0.524062	50660.3
0.525875	51079.3
0.527687	51434.1
0.5295	51687.3
0.531312	51831.8
0.533125	51890.9
0.534937	51910.1
0.53675	51942.7
0.538563	52034.1
0.540375	52208.6
0.542188	52462.7
0.544	52766.1
0.545813	53070.8
0.547625	53325.1
0.549438	53487.3
0.55125	53537.1
0.553063	53479.6
0.554875	53342.7
0.556688	53167.8
0.5585	52997.8
0.560312	52866.6
0.562125	52792.2
0.563937	52775.8
0.56575	52807
0.567562	52871.3
0.569375	52959
0.571187	53070
0.573	53214.7
0.574812	53410.3
0.576625	53673.2
0.578438	54012.3
0.58025	54424.2
0.582063	54892.1
0.583875	55389.7
0.585688	55887.1
0.5875	56357.7
0.589313	56782.4
0.591125	57150.9
0.592938	57459.1
0.59475	57704.6
0.596562	57882.9
0.598375	57986
0.600187	58004.1
0.602	57931.5
0.603812	57772.4
0.605625	57546.1
0.607437	57287.3
0.60925	57041.7
0.611062	56856.8
0.612875	56771.1
0.614688	56804.6
0.6165	56954
0.618313	57194.8
0.620125	57488.5
0.621938	57793.9
0.62375	58077.6
0.625563	58320.4
0.627375	58518
0.629188	58674.8
0.631	58794.5
0.632812	58871.9
0.634625	58887.8
0.636437	58812.3
0.63825	58613.8
0.640062	58272
0.641875	57790.9
0.643687	57204.6
0.6455	56575.4
0.647312	55981.6
0.649125	55499.9
0.650937	55185.7
0.65275	55059.7
0.654563	55103.8
0.656375	55268.8
0.658188	55491.2
0.66	55714.2
0.661813	55905.3
0.663625	56065.2
0.665438	56224.3
0.66725	56428.4
0.669063	56717.8
0.670875	57108.1
0.672687	57578.5
0.6745	58072.4
0.676312	58512.1
0.678125	58820.7
0.679937	58946.9
0.68175	58882.7
0.683562	58669.2
0.685375	58387.3
0.687187	58136.3
0.689	58007.2
0.690813	58058
0.692625	58299.3
0.694438	58693.9
0.69625	59169.9
0.698063	59643.2
0.699875	60041.6
0.701688	60322.3
0.7035	60479.4
0.705313	60538
0.707125	60538.5
0.708937	60518.8
0.71075	60497.6
0.712562	60469.1
0.714375	60406.5
0.716187	60275.8
0.718	60054
0.719812	59743.3
0.721625	59378.5
0.723437	59022.3
0.72525	58750.1
0.727062	58629
0.728875	58697.8
0.730688	58953.5
0.7325	59349.4
0.734313	59806.2
0.736125	60232.1
0.737938	60546.7
0.73975	60702.5
0.741563	60696.3
0.743375	60569.5
0.745188	60395.8
0.747	60260.3
0.748812	60236.2
0.750625	60365
0.752437	60645.2
0.75425	61032.3
0.756062	61450.5
0.757875	61811.3
0.759687	62036.4
0.7615	62077
0.763312	61927.5
0.765125	61627.3
0.766938	61253.7
0.76875	60904.4
0.770563	60676.1
0.772375	60642.9
0.774188	60838.8
0.776	61250.4
0.777813	61819.8
0.779625	62457.7
0.781438	63064.8
0.78325	63554.2
0.785062	63871.6
0.786875	64006.3
0.788687	63991.7
0.7905	63893.5
0.792312	63790.6
0.794125	63752.3
0.795937	63820.6
0.79775	64000
0.799562	64260.6
0.801375	64551.2
0.803188	64819.1
0.805	65030.4
0.806813	65182.7
0.808625	65306.3
0.810438	65453.9
0.81225	65679.1
0.814063	66014.4
0.815875	66452.7
0.817688	66941.7
0.8195	67393.4
0.821313	67706
0.823125	67794.2
0.824937	67616
0.82675	67190.2
0.828562	66596.6
0.830375	65959
0.832187	65415.8
0.834	65085.6
0.835812	65039.1
0.837625	65284.7
0.839437	65770.7
0.84125	66404.8
0.843063	67081.9
0.844875	67712
0.846688	68240.2
0.8485	68652.2
0.850313	68965.8
0.852125	69212.6
0.853938	69418.2
0.85575	69587.4
0.857563	69702.2
0.859375	69731
0.861187	69647.1
0.863	69447.9
0.864812	69167.5
0.866625	68877
0.868437	68670
0.87025	68638
0.872062	68843.7
0.873875	69298.9
0.875687	69957.2
0.8775	70722.4
0.879313	71471.4
0.881125	72084.8
0.882938	72476.5
0.88475	72612.7
0.886563	72516.1
0.888375	72255
0.890188	71921.2
0.892	71604.1
0.893813	71370
0.895625	71250.6
0.897437	71244.5
0.89925	71327.9
0.901062	71469.1
0.902875	71642
0.904687	71832.1
0.9065	72035.2
0.908312	72248.5
0.910125	72461.7
0.911937	72650.2
0.91375	72775.5
0.915562	72794.3
0.917375	72671.9
0.919188	72397.2
0.921	71991.8
0.922813	71511.7
0.924625	71038.2
0.926438	70661.9
0.92825	70463.9
0.930063	70499.6
0.931875	70789.8
0.933688	71320.6
0.9355	72051.2
0.937312	72926.1
0.939125	73886.7
0.940937	74879.8
0.94275	75860
0.944562	76788
0.946375	77627.1
0.948187	78340.4
0.95	78892.9
0.951812	79255.9
0.953625	79415.2
0.955438	79377.1
0.95725	79170.4
0.959063	78843.3
0.960875	78453.5
0.962688	78056.4
0.9645	77694.6
0.966313	77391.8
0.968125	77153.7
0.969938	76975.2
0.97175	76850.2
0.973562	76780.5
0.975375	76778.8
0.977187	76866
0.979	77060.7
0.980812	77368.5
0.982625	77773.3
0.984437	78235.4
0.98625	78699.5
0.988062	79108.8
0.989875	79422.6
0.991688	79628.2
0.9935	79745.3
0.995313	79817.6
0.997125	79895.1
0.998938	80012.7
1.00075	80173.1
1.00256	80340.9
1.00438	80451.1
1.00619	80432.1
1.008	80234.7
1.00981	79858
1.01162	79363.7
1.01344	78870.6
1.01525	78530
1.01706	78488.5
1.01887	78847.4
1.02069	79632.4
1.0225	80782.8
1.02431	82164.6
1.02612	83604.1
1.02794	84932.1
1.02975	86027.3
1.03156	86843.7
1.03337	87416.4
1.03519	87843.2
1.037	88248.9
1.03881	88743
1.04062	89383.8
1.04244	90160.1
1.04425	90993.9
1.04606	91763.5
1.04787	92338.4
1.04969	92615.7
1.0515	92547.5
1.05331	92151.5
1.05513	91505
1.05694	90724.2
1.05875	89936.9
1.06056	89257.1
1.06238	88766.7
1.06419	88508.4
1.066	88488
1.06781	88683.3
1.06963	89054.5
1.07144	89552.4
1.07325	90123.7
1.07506	90713.2
1.07688	91266
1.07869	91731
1.0805	92066.9
1.08231	92250.1
1.08413	92281.1
1.08594	92186.4
1.08775	92014.5
1.08956	91825.2
1.09137	91675.5
1.09319	91605.1
1.095	91626.9
1.09681	91725.2
1.09862	91861.7
1.10044	91988.4
1.10225	92061.2
1.10406	92050.9
1.10587	91948.3
1.10769	91760.9
1.1095	91505.9
1.11131	91200.3
1.11312	90855.2
1.11494	90474.9
1.11675	90062.6
1.11856	89628.3
1.12037	89195.9
1.12219	88805.1
1.124	88505.1
1.12581	88341.4
1.12763	88340.4
1.12944	88496.7
1.13125	88769.4
1.13306	89090.5
1.13488	89382.4
1.13669	89581.4
1.1385	89658.1
1.14031	89627.2
1.14213	89543.2
1.14394	89481
1.14575	89509.1
1.14756	89662
1.14938	89924.4
1.15119	90231.5
1.153	90487.1
1.15481	90595.7
1.15663	90496.1
1.15844	90187.1
1.16025	89734.8
1.16206	89257.3
1.16387	88892.5
1.16569	88755.8
1.1675	88904.2
1.16931	89315.3
1.17112	89891.5
1.17294	90486.4
1.17475	90945.6
1.17656	91150.3
1.17837	91048.3
1.18019	90663.5
1.182	90082
1.18381	89418.5
1.18562	88777
1.18744	88217.1
1.18925	87739.7
1.19106	87294.7
1.19287	86809.5
1.19469	86226.5
1.1965	85537.4
1.19831	84800.4
1.20013	84133.8
1.20194	83686.7
1.20375	83595.6
1.20556	83939.2
1.20738	84708
1.20919	85797.2
1.211	87026
1.21281	88179.1
1.21463	89057.9
1.21644	89526.7
1.21825	89541.3
1.22006	89153
1.22188	88487.7
1.22369	87708.2
1.2255	86970.6
1.22731	86388.3
1.22913	86011.5
1.23094	85826.5
1.23275	85773
1.23456	85770.2
1.23638	85744.4
1.23819	85648.8
1.24	85471.4
1.24181	85230.6
1.24362	84962
1.24544	84702.7
1.24725	84477.2
1.24906	84291
1.25087	84129.9
1.25269	83965.8
1.2545	83764.3
1.25631	83492.6
1.25812	83124.7
1.25994	82644.5
1.26175	82047
1.26356	81340.3
1.26537	80547
1.26719	79706.9
1.269	78876.6
1.27081	78126.9
1.27262	77534.7
1.27444	77171
1.27625	77087.1
1.27806	77302.2
1.27988	77796.6
1.28169	78513.4
1.2835	79368.2
1.28531	80265.1
1.28713	81114.8
1.28894	81849.5
1.29075	82429.8
1.29256	82844.7
1.29438	83102.7
1.29619	83220.1
1.298	83210
1.29981	83077
1.30163	82818.1
1.30344	82429.8
1.30525	81918.1
1.30706	81306
1.30888	80634.7
1.31069	79957.5
1.3125	79327.6
1.31431	78782.9
1.31612	78334
1.31794	77959.5
1.31975	77611.6
1.32156	77230
1.32337	76760.8
1.32519	76174.2
1.327	75475.5
1.32881	74706
1.33062	73932.7
1.33244	73231.6
1.33425	72668.5
1.33606	72284
1.33787	72086.9
1.33969	72057.1
1.3415	72156.3
1.34331	72341.7
1.34512	72578
1.34694	72842.7
1.34875	73125
1.35056	73417.8
1.35238	73709.4
1.35419	73976
1.356	74182.8
1.35781	74290.8
1.35963	74269.6
1.36144	74110.2
1.36325	73833.6
1.36506	73490.4
1.36688	73150.4
1.36869	72885
1.3705	72746.3
1.37231	72751.2
1.37413	72874
1.37594	73051.9
1.37775	73201.5
1.37956	73241.3
1.38138	73114.3
1.38319	72803.8
1.385	72337.6
1.38681	71779.8
1.38862	71213.1
1.39044	70717.4
1.39225	70350.7
1.39406	70137.8
1.39587	70069.2
1.39769	70108.5
1.3995	70205.8
1.40131	70311.3
1.40312	70384.8
1.40494	70399.5
1.40675	70339.5
1.40856	70194.7
1.41037	69956.8
1.41219	69618.1
1.414	69176.4
1.41581	68642.2
1.41762	68047.3
1.41944	67447.1
1.42125	66917.4
1.42306	66541.7
1.42487	66392.3
1.42669	66511.5
1.4285	66896.1
1.43031	67493.3
1.43213	68208.4
1.43394	68924.1
1.43575	69526.5
1.43756	69931.3
1.43938	70101.4
1.44119	70053.4
1.443	69848.8
1.44481	69575
1.44663	69319.6
1.44844	69147.3
1.45025	69085.3
1.45206	69120.4
1.45388	69208.4
1.45569	69291.3
1.4575	69317.4
1.45931	69256.2
1.46113	69104.8
1.46294	68883.8
1.46475	68625
1.46656	68355.8
1.46837	68086
1.47019	67802.4
1.472	67472.2
1.47381	67056
1.47562	66524.1
1.47744	65871.3
1.47925	65125.5
1.48106	64345.4
1.48287	63608.4
1.48469	62991.5
1.4865	62551.4
1.48831	62309.4
1.49012	62245.9
1.49194	62306
1.49375	62415.4
1.49556	62500.2
1.49737	62505.8
1.49919	62409.1
1.501	62220.1
1.50281	61973.5
1.50463	61713
1.50644	61474.4
1.50825	61272.6
1.51006	61097.3
1.51188	60918.4
1.51369	60699.4
1.5155	60413.6
1.51731	60058.6
1.51913	59661.9
1.52094	59277.2
1.52275	58970.1
1.52456	58799
1.52638	58795.9
1.52819	58953.6
1.53	59224.3
1.53181	59528.6
1.53363	59775.1
1.53544	59883
1.53725	59801.7
1.53906	59522.4
1.54087	59077.2
1.54269	58528
1.5445	57947
1.54631	57397.1
1.54812	56916.4
1.54994	56512.9
1.55175	56169.1
1.55356	55855.8
1.55537	55548.5
1.55719	55241
1.559	54951.3
1.56081	54717.5
1.56262	54584.8
1.56444	54588
1.56625	54735.7
1.56806	55002.7
1.56987	55332.5
1.57169	55650.7
1.5735	55885.5
1.57531	55988.3
1.57713	55947.9
1.57894	55794.4
1.58075	55588.9
1.58256	55404.6
1.58438	55302.8
1.58619	55313.1
1.588	55422.7
1.58981	55580.4
1.59163	55712.3
1.59344	55747.2
1.59525	55640.3
1.59706	55391.5
1.59888	55048.8
1.60069	54697.5
1.6025	54436.7
1.60431	54349.9
1.60613	54479.1
1.60794	54809.1
1.60975	55267.3
1.61156	55739.6
1.61338	56097.6
1.61519	56229.6
1.617	56067.1
1.61881	55600.2
1.62062	54877.8
1.62244	53993.1
1.62425	53060.4
1.62606	52188.5
1.62787	51459.1
1.62969	50914.7
1.6315	50558.1
1.63331	50361.8
1.63512	50283.2
1.63694	50280
1.63875	50321.9
1.64056	50394.6
1.64237	50497.6
1.64419	50636.8
1.646	50817.1
1.64781	51036.4
1.64962	51284.8
1.65144	51548.1
1.65325	51813.9
1.65506	52077.4
1.65688	52344.1
1.65869	52628.5
1.6605	52947.5
1.66231	53312.3
1.66413	53720.3
1.66594	54151.2
1.66775	54568.4
1.66956	54925.7
1.67138	55178.3
1.67319	55293.8
1.675	55260.9
1.67681	55092.1
1.67863	54820.4
1.68044	54490.1
1.68225	54146.2
1.68406	53823.1
1.68588	53538.7
1.68769	53292.9
1.6895	53072.2
1.69131	52857.7
1.69312	52633.3
1.69494	52392.5
1.69675	52139.3
1.69856	51885.9
1.70037	51645.7
1.70219	51427
1.704	51227.7
1.70581	51034.5
1.70762	50828.1
1.70944	50590.5
1.71125	50314.7
1.71306	50011.3
1.71487	49710.2
1.71669	49455.7
1.7185	49296.2
1.72031	49269.9
1.72212	49392.4
1.72394	49648.1
1.72575	49989.8
1.72756	50347.2
1.72938	50641
1.73119	50801.7
1.733	50785.2
1.73481	50583.4
1.73663	50225.4
1.73844	49769.5
1.74025	49287.7
1.74206	48847.4
1.74388	48495.6
1.74569	48248.7
1.7475	48092
1.74931	47987
1.75113	47885.7
1.75294	47746.6
1.75475	47547.3
1.75656	47290.8
1.75838	47004.1
1.76019	46728
1.762	46504.3
1.76381	46361.3
1.76562	46305
1.76744	46316.7
1.76925	46358.1
1.77106	46383
1.77287	46351.6
1.77469	46242.1
1.7765	46058.3
1.77831	45828.8
1.78012	45599.5
1.78194	45421.2
1.78375	45335.7
1.78556	45365.5
1.78737	45508.1
1.78919	45737.8
1.791	46013.4
1.79281	46289.1
1.79462	46526.7
1.79644	46703.3
1.79825	46814.8
1.80006	46874.6
1.80187	46906
1.80369	46934.8
1.8055	46980.3
1.80731	47050.9
1.80913	47141.8
1.81094	47238.4
1.81275	47320.6
1.81456	47369
1.81638	47369.8
1.81819	47317.5
1.82	47214.6
1.82181	47069.1
1.82363	46890.9
1.82544	46687.5
1.82725	46461.6
1.82906	46209.8
1.83088	45923.8
1.83269	45593.2
1.8345	45209.9
1.83631	44771.8
1.83813	44287
1.83994	43774.8
1.84175	43265.5
1.84356	42796.9
1.84537	42408.3
1.84719	42133.7
1.849	41994
1.85081	41991.7
1.85262	42108.7
1.85444	42309.2
1.85625	42547.1
1.85806	42776.8
1.85987	42965.6
1.86169	43102.6
1.8635	43203.4
1.86531	43306.5
1.86712	43462.5
1.86894	43717.8
1.87075	44096.9
1.87256	44589.4
1.87437	45144.9
1.87619	45679.5
1.878	46092.9
1.87981	46293.2
1.88163	46222
1.88344	45873.8
1.88525	45302.5
1.88706	44613.6
1.88888	43941.8
1.89069	43419.2
1.8925	43144.1
1.89431	43156
1.89613	43426.9
1.89794	43868.8
1.89975	44357.9
1.90156	44767.6
1.90338	45001.8
1.90519	45018.5
1.907	44838.4
1.90881	44534.9
1.91063	44209.7
1.91244	43960.2
1.91425	43849.5
1.91606	43886.6
1.91787	44023.2
1.91969	44167.2
1.9215	44209.8
1.92331	44056.6
1.92512	43656.2
1.92694	43015.4
1.92875	42200.1
1.93056	41319.3
1.93237	40499.5
1.93419	39854.4
1.936	39460.8
1.93781	39343.8
1.93962	39476.5
1.94144	39791.9
1.94325	40202.3
1.94506	40621.6
1.94687	40982.8
1.94869	41247.9
1.9505	41409
1.95231	41481.6
1.95412	41493.2
1.95594	41472.2
1.95775	41440
1.95956	41406.7
1.96138	41372.5
1.96319	41330.7
1.965	41272.1
1.96681	41188.2
1.96863	41071.9
1.97044	40917.5
1.97225	40719.4
1.97406	40472.7
1.97588	40174.1
1.97769	39826.1
1.9795	39439.5
1.98131	39035.8
1.98313	38646.5
1.98494	38308.1
1.98675	38054.8
1.98856	37910.4
1.99038	37880.6
1.99219	37950.3
1.994	38085.1
1.99581	38238.5
1.99762	38362.7
1.99944	38419
2.00125	38387.2
2.00306	38268.9
2.00488	38086.1
2.00669	37873.7
2.0085	37670
2.01031	37507.1
2.01213	37403.4
2.01394	37360.9
2.01575	37367.4
2.01756	37401.5
2.01938	37438.9
2.02119	37458.2
2.023	37443.6
2.02481	37385
2.02663	37276.4
2.02844	37113.2
2.03025	36891.3
2.03206	36608.8
2.03388	36269.3
2.03569	35886.3
2.0375	35487
2.03931	35111.6
2.04113	34809.1
2.04294	34628.5
2.04475	34607.8
2.04656	34763.3
2.04838	35083.4
2.05019	35528.6
2.052	36038
2.05381	36543.2
2.05563	36982.5
2.05744	37315.6
2.05925	37531.5
2.06106	37649
2.06288	37708.9
2.06469	37760.7
2.0665	37847.2
2.06831	37991.8
2.07012	38191.9
2.07194	38421
2.07375	38636.6
2.07556	38794
2.07737	38859.2
2.07919	38817.4
2.081	38676
2.08281	38459.3
2.08462	38199.6
2.08644	37926.1
2.08825	37656.5
2.09006	37394.9
2.09187	37135
2.09369	36868.9
2.0955	36596.2
2.09731	36331
2.09912	36102.6
2.10094	35948.5
2.10275	35902.3
2.10456	35980.1
2.10637	36169.8
2.10819	36428.2
2.11	36687.7
2.11181	36872.7
2.11362	36919.4
2.11544	36795.5
2.11725	36511.9
2.11906	36123.2
2.12087	35714.9
2.12269	35382.4
2.1245	35205.1
2.12631	35224.9
2.12812	35435.1
2.12994	35782.3
2.13175	36182.1
2.13356	36542.3
2.13537	36788.5
2.13719	36882.7
2.139	36831.5
2.14081	36679.7
2.14262	36493.6
2.14444	36339.2
2.14625	36261.7
2.14806	36273.2
2.14988	36352
2.15169	36453.3
2.1535	36526.5
2.15531	36533.7
2.15713	36462.2
2.15894	36327.9
2.16075	36167.9
2.16256	36025.8
2.16438	35934.4
2.16619	35903.2
2.168	35913
2.16981	35922.1
2.17163	35879.5
2.17344	35742.1
2.17525	35488.6
2.17706	35126.9
2.17888	34691
2.18069	34229.5
2.1825	33789.9
2.18431	33403.6
2.18613	33078.3
2.18794	32798.8
2.18975	32536.6
2.19156	32265.2
2.19338	31974.4
2.19519	31678.6
2.197	31415.5
2.19881	31235.5
2.20063	31184.7
2.20244	31286.8
2.20425	31530.9
2.20606	31869.8
2.20788	32228.7
2.20969	32524.6
2.2115	32687.4
2.21331	32680
2.21513	32507.9
2.21694	32217.3
2.21875	31882.3
2.22056	31583.5
2.22237	31386.7
2.22419	31326.2
2.226	31397.8
2.22781	31564
2.22962	31767.5
2.23144	31949.5
2.23325	32067
2.23506	32103.4
2.23687	32070.3
2.23869	32000.9
2.2405	31937.8
2.24231	31919.3
2.24412	31969
2.24594	32090.9
2.24775	32272
2.24956	32487.9
2.25137	32712.4
2.25319	32923.8
2.255	33109
2.25681	33262.1
2.25862	33380.7
2.26044	33461.4
2.26225	33496
2.26406	33472.4
2.26587	33377.7
2.26769	33204.3
2.2695	32956
2.27131	32651.2
2.27312	32322.1
2.27494	32010
2.27675	31756.3
2.27856	31593.9
2.28037	31539.2
2.28219	31589
2.284	31721.2
2.28581	31900.7
2.28762	32087.4
2.28944	32245
2.29125	32347.5
2.29306	32382.7
2.29488	32351.9
2.29669	32266.3
2.2985	32142
2.30031	31994.4
2.30213	31834.6
2.30394	31666.5
2.30575	31486.9
2.30756	31286.9
2.30938	31054.3
2.31119	30776.6
2.313	30444.3
2.31481	30053
2.31663	29605.8
2.31844	29114.7
2.32025	28600.5
2.32206	28092.4
2.32388	27624.7
2.32569	27233.5
2.3275	26951.9
2.32931	26805.1
2.33113	26806.1
2.33294	26953.2
2.33475	27229.3
2.33656	27603.1
2.33838	28032.3
2.34019	28467.8
2.342	28858.8
2.34381	29158.2
2.34563	29326.7
2.34744	29337.9
2.34925	29181.4
2.35106	28865.1
2.35288	28415.8
2.35469	27876.8
2.3565	27303.6
2.35831	26756.7
2.36013	26292.5
2.36194	25955.1
2.36375	25768.9
2.36556	25735.4
2.36738	25834.6
2.36919	26030.3
2.371	26279.3
2.37281	26540.3
2.37462	26782.3
2.37644	26988.1
2.37825	27153.4
2.38006	27282.6
2.38187	27381.3
2.38369	27450
2.3855	27481
2.38731	27459.1
2.38912	27367.2
2.39094	27193.7
2.39275	26940.6
2.39456	26627.6
2.39637	26291.5
2.39819	25980.5
2.4	25743.7
2.40181	25620.3
2.40362	25629.9
2.40544	25768
2.40725	26007.7
2.40906	26305.7
2.41087	26612.8
2.41269	26884.3
2.4145	27087.2
2.41631	27204.6
2.41812	27234.8
2.41994	27187.7
2.42175	27079.7
2.42356	26929.7
2.42537	26756.7
2.42719	26579.4
2.429	26417
2.43081	26288.7
2.43262	26212.2
2.43444	26200
2.43625	26254.8
2.43806	26365.8
2.43987	26508.8
2.44169	26649.4
2.4435	26750.5
2.44531	26782.5
2.44713	26731.5
2.44894	26604.5
2.45075	26428.1
2.45256	26241.2
2.45438	26083.2
2.45619	25982.1
2.458	25945.6
2.45981	25958.5
2.46163	25988.3
2.46344	25995.9
2.46525	25949.2
2.46706	25834.4
2.46888	25661.2
2.47069	25459.6
2.4725	25270.4
2.47431	25130.8
2.47613	25062.8
2.47794	25065.3
2.47975	25115.4
2.48156	25177.7
2.48338	25217.4
2.48519	25214.4
2.487	25170.9
2.48881	25112.1
2.49063	25077.3
2.49244	25105.9
2.49425	25221.8
2.49606	25422.8
2.49788	25679.1
2.49969	25939.8
2.5015	26148.1
2.50331	26257.9
2.50513	26247.7
2.50694	26125.7
2.50875	25925.6
2.51056	25694
2.51238	25474.2
2.51419	25291.6
2.516	25146.8
2.51781	25017.5
2.51963	24870
2.52144	24674.2
2.52325	24418.3
2.52506	24116.5
2.52687	23807.3
2.52869	23542.1
2.5305	23369.4
2.53231	23318
2.53412	23386.9
2.53594	23544.8
2.53775	23738.5
2.53956	23909.5
2.54137	24010.9
2.54319	24019.8
2.545	23942
2.54681	23805.8
2.54862	23649.9
2.55044	23508.7
2.55225	23400.5
2.55406	23324.2
2.55587	23263.6
2.55769	23199.2
2.5595	23120.5
2.56131	23035.5
2.56312	22971.5
2.56494	22967.3
2.56675	23059
2.56856	23264.3
2.57037	23571.5
2.57219	23937.9
2.574	24299.2
2.57581	24586.7
2.57762	24748
2.57944	24763.4
2.58125	24651.9
2.58306	24464.9
2.58487	24269.4
2.58669	24124.8
2.5885	24062.6
2.59031	24074.4
2.59212	24113.6
2.59394	24109.9
2.59575	23991.9
2.59756	23711.7
2.59938	23262.4
2.60119	22683.6
2.603	22053
2.60481	21467.6
2.60663	21019.6
2.60844	20774.4
2.61025	20758.4
2.61206	20956.9
2.61388	21323.6
2.61569	21796.1
2.6175	22311.9
2.61931	22819.7
2.62113	23283.4
2.62294	23679.1
2.62475	23988.5
2.62656	24192.8
2.62838	24271.6
2.63019	24208
2.632	23997.2
2.63381	23656.5
2.63563	23229.6
2.63744	22784.1
2.63925	22398
2.64106	22141.4
2.64288	22056.1
2.64469	22142.4
2.6465	22355.5
2.64831	22616.5
2.65013	22833.2
2.65194	22926.4
2.65375	22852.7
2.65556	22617.3
2.65738	22271.3
2.65919	21895.5
2.661	21575.2
2.66281	21374
2.66463	21314.7
2.66644	21374.6
2.66825	21495.5
2.67006	21604.9
2.67188	21642.5
2.67369	21581.6
2.6755	21439
2.67731	21269.6
2.67912	21148.3
2.68094	21143.6
2.68275	21292.8
2.68456	21586.6
2.68637	21968.5
2.68819	22348.3
2.69	22627.3
2.69181	22725.8
2.69362	22606
2.69544	22281.6
2.69725	21814.1
2.69906	21294.9
2.70087	20820.5
2.70269	20468.3
2.7045	20279
2.70631	20251.1
2.70812	20347.2
2.70994	20509.5
2.71175	20678.2
2.71356	20807.7
2.71537	20875.7
2.71719	20883
2.719	20846.6
2.72081	20788.6
2.72262	20725
2.72444	20660.1
2.72625	20585.8
2.72806	20486.5
2.72987	20347.6
2.73169	20162.5
2.7335	19937.3
2.73531	19689.8
2.73712	19444.9
2.73894	19226.8
2.74075	19051.7
2.74256	18923.1
2.74437	18831.4
2.74619	18757.4
2.748	18679.1
2.74981	18578
2.75163	18445.4
2.75344	18284.4
2.75525	18108.7
2.75706	17939.2
2.75888	17798.3
2.76069	17704.8
2.7625	17669.9
2.76431	17695.4
2.76613	17773.8
2.76794	17889.9
2.76975	18024
2.77156	18154.4
2.77338	18261.3
2.77519	18329
2.777	18348.3
2.77881	18317.7
2.78063	18243.6
2.78244	18138
2.78425	18016.4
2.78606	17893.5
2.78788	17780
2.78969	17680.3
2.7915	17592
2.79331	17508.4
2.79513	17422.4
2.79694	17331.5
2.79875	17240.8
2.80056	17164.1
2.80238	17121.2
2.80419	17132
2.806	17209.7
2.80781	17354.5
2.80963	17550.6
2.81144	17768
2.81325	17969.4
2.81506	18119.5
2.81688	18194.8
2.81869	18190.9
2.8205	18123.3
2.82231	18023
2.82412	17926.9
2.82594	17865.7
2.82775	17854.5
2.82956	17888
2.83137	17942.6
2.83319	17984.9
2.835	17983.8
2.83681	17922
2.83862	17802.9
2.84044	17650
2.84225	17500.4
2.84406	17391.1
2.84587	17346.8
2.84769	17369.1
2.8495	17435.3
2.85131	17503.6
2.85312	17526.4
2.85494	17465.7
2.85675	17306.4
2.85856	17062.8
2.86037	16775.7
2.86219	16501.4
2.864	16294.9
2.86581	16193.6
2.86762	16206.2
2.86944	16309.6
2.87125	16457
2.87306	16591.7
2.87487	16665.1
2.87669	16650.9
2.8785	16552.9
2.88031	16403.3
2.88212	16251.7
2.88394	16150.1
2.88575	16136.8
2.88756	16225.4
2.88937	16401.6
2.89119	16628.7
2.893	16859.4
2.89481	17049.8
2.89662	17171.6
2.89844	17218.9
2.90025	17207.5
2.90206	17167.9
2.90388	17134.3
2.90569	17133.9
2.9075	17179.2
2.90931	17265.4
2.91113	17373.7
2.91294	17477.6
2.91475	17551.6
2.91656	17577.7
2.91838	17549.4
2.92019	17471.3
2.922	17356.5
2.92381	17221.6
2.92563	17082.3
2.92744	16950.3
2.92925	16831.6
2.93106	16726.9
2.93288	16632.5
2.93469	16541.2
2.9365	16443.8
2.93831	16329.7
2.94013	16188.5
2.94194	16012.6
2.94375	15800.1
2.94556	15558
2.94738	15303.6
2.94919	15064.3
2.951	14873.3
2.95281	14762.8
2.95463	14756.3
2.95644	14860.7
2.95825	15063
2.96006	15331.3
2.96188	15621.5
2.96369	15888.2
2.9655	16095.5
2.96731	16226.6
2.96913	16286.6
2.97094	16299.2
2.97275	16297.4
2.97456	16310.2
2.97637	16351.5
2.97819	16413.2
2.98	16466.3
2.98181	16469.8
2.98362	16383.9
2.98544	16185.8
2.98725	15879.4
2.98906	15498.7
2.99087	15100.9
2.99269	14751.9
2.9945	14508.8
2.99631	14403.1
2.99812	14431.5
2.99994	14557.2
3.00175	14719.9
3.00356	14853.8
3.00537	14906.8
3.00719	14854.9
3.009	14708.8
3.01081	14508.9
3.01262	14311.8
3.01444	14172.3
3.01625	14126.3
3.01806	14179.8
3.01987	14308.2
3.02169	14464.9
3.0235	14596.4
3.02531	14659.5
3.02712	14634.6
3.02894	14530.8
3.03075	14381.5
3.03256	14232.7
3.03437	14126.9
3.03619	14088.7
3.038	14116.7
3.03981	14183.7
3.04162	14246.1
3.04344	14258.3
3.04525	14189
3.04706	14032.1
3.04887	13811
3.05069	13573.4
3.0525	13378.2
3.05431	13279.3
3.05613	13310.2
3.05794	13473.7
3.05975	13740.4
3.06156	14056.1
3.06338	14354.9
3.06519	14575.8
3.067	14677.2
3.06881	14646.1
3.07063	14499.5
3.07244	14278
3.07425	14034.8
3.07606	13821.6
3.07788	13676.3
3.07969	13616
3.0815	13634.9
3.08331	13709.2
3.08513	13806.1
3.08694	13893.6
3.08875	13950.1
3.09056	13969.5
3.09238	13961.3
3.09419	13946.8
3.096	13951
3.09781	13994.1
3.09963	14084
3.10144	14212.9
3.10325	14358
3.10506	14487.2
3.10688	14567.3
3.10869	14573.8
3.1105	14497.6
3.11231	14349
3.11413	14155.6
3.11594	13956
3.11775	13789
3.11956	13683.7
3.12138	13651
3.12319	13680.4
3.125	13742.2
3.12681	13796.7
3.12862	13804.8
3.13044	13740.8
3.13225	13600.1
3.13406	13402.4
3.13587	13187
3.13769	13002.7
3.1395	12893.9
3.14131	12888.5
3.14312	12988.7
3.14494	13170.1
3.14675	13387.5
3.14856	13586.4
3.15037	13717.7
3.15219	13749.9
3.154	13676.8
3.15581	13518
3.15762	13311.6
3.15944	13102.7
3.16125	12930.9
3.16306	12820
3.16487	12772.7
3.16669	12772.9
3.1685	12792.4
3.17031	12801
3.17212	12776
3.17394	12708.4
3.17575	12603.7
3.17756	12478.2
3.17937	12352.3
3.18119	12243.3
3.183	12160.1
3.18481	12102.8
3.18662	12065.3
3.18844	12040.4
3.19025	12025.3
3.19206	12024.6
3.19387	12049.3
3.19569	12112.7
3.1975	12223
3.19931	12377.7
3.20113	12559.8
3.20294	12739.4
3.20475	12879.8
3.20656	12947.1
3.20838	12919.9
3.21019	12796.6
3.212	12597
3.21381	12358.4
3.21563	12125.7
3.21744	11939.9
3.21925	11827.3
3.22106	11793.5
3.22288	11822.6
3.22469	11883.7
3.2265	11940.6
3.22831	11963.4
3.23013	11936.8
3.23194	11863.7
3.23375	11763.3
3.23556	11663.2
3.23738	11589.9
3.23919	11559.4
3.241	11572.2
3.24281	11612.7
3.24463	11654.4
3.24644	11668.8
3.24825	11634.1
3.25006	11543.1
3.25188	11405.5
3.25369	11246.1
3.2555	11098.1
3.25731	10994.4
3.25913	10959
3.26094	11001.2
3.26275	11113.9
3.26456	11275.7
3.26638	11457.1
3.26819	11627.4
3.27	11761.3
3.27181	11843.7
3.27363	11870.5
3.27544	11848.2
3.27725	11789.7
3.27906	11710.7
3.28087	11625.6
3.28269	11545.2
3.2845	11475.5
3.28631	11418.2
3.28812	11371.9
3.28994	11333.5
3.29175	11299.3
3.29356	11266
3.29537	11231.2
3.29719	11193.4
3.299	11152.3
3.30081	11108.9
3.30262	11065.1
3.30444	11024.3
3.30625	10990.4
3.30806	10967.2
3.30987	10957.5
3.31169	10962.2
3.3135	10979.6
3.31531	11005.6
3.31712	11034.1
3.31894	11057.7
3.32075	11069.6
3.32256	11063.9
3.32437	11037.4
3.32619	10989.2
3.328	10920.6
3.32981	10835
3.33162	10736.8
3.33344	10630.8
3.33525	10522.3
3.33706	10416.7
3.33887	10319.7
3.34069	10237.6
3.3425	10177.4
3.34431	10146
3.34612	10150
3.34794	10194.3
3.34975	10280.8
3.35156	10408
3.35338	10570.2
3.35519	10757.4
3.357	10956.9
3.35881	11154.4
3.36063	11336.1
3.36244	11490.6
3.36425	11610.4
3.36606	11692.2
3.36788	11737
3.36969	11748.9
3.3715	11733.3
3.37331	11695.2
3.37513	11638.3
3.37694	11564.7
3.37875	11475.8
3.38056	11373.4
3.38238	11261.5
3.38419	11147.1
3.386	11040.1
3.38781	10951.6
3.38963	10891.5
3.39144	10865.4
3.39325	10872.9
3.39506	10906.6
3.39688	10954.3
3.39869	11002.3
3.4005	11040.2
3.40231	11065
3.40413	11083.6
3.40594	11112.2
3.40775	11171.7
3.40956	11281.8
3.41138	11453.8
3.41319	11684.7
3.415	11955
3.41681	12231.1
3.41863	12472.1
3.42044	12638.7
3.42225	12703
3.42406	12655.3
[truncated: 317 more rows]

## Sheet: 847.5
-0.199125	2715.1
-0.197313	2821.56
-0.1955	2943.71
-0.193688	3068.01
-0.191875	3178.4
-0.190062	3260.1
-0.18825	3304.05
-0.186438	3310.53
-0.184625	3290.68
-0.182812	3265
-0.181	3258.93
-0.179187	3296.6
-0.177375	3394.47
-0.175563	3556.91
-0.17375	3775.21
-0.171937	4030.34
-0.170125	4298.76
-0.168313	4559.29
-0.1665	4798.74
-0.164687	5014.45
-0.162875	5212.73
-0.161062	5403.9
-0.15925	5595.78
-0.157438	5788.09
-0.155625	5970.05
-0.153812	6122.35
-0.152	6223.05
-0.150188	6255.43
-0.148375	6215.04
-0.146563	6113.27
-0.14475	5975.73
-0.142937	5835.92
-0.141125	5725.78
-0.139313	5666.71
-0.1375	5663.78
-0.135687	5705.57
-0.133875	5769.78
-0.132062	5832.58
-0.13025	5878.61
-0.128438	5907.86
-0.126625	5936.68
-0.124813	5992.46
-0.123	6103.47
-0.121188	6287.34
-0.119375	6542.55
-0.117563	6845.9
-0.11575	7157.58
-0.113937	7432.27
-0.112125	7632.89
-0.110312	7742.21
-0.1085	7768.44
-0.106688	7742.54
-0.104875	7708.14
-0.103063	7707.3
-0.10125	7767.14
-0.0994375	7891.97
-0.097625	8063.88
-0.0958125	8251.76
-0.094	8425.68
-0.0921875	8571.53
-0.090375	8700.52
-0.0885625	8849.77
-0.08675	9073.15
-0.0849375	9424.94
-0.083125	9941.6
-0.0813125	10627.8
-0.0795	11451.8
-0.0776875	12352.3
-0.075875	13254.9
-0.0740625	14094.2
-0.07225	14833.6
-0.0704375	15477.9
-0.068625	16073.3
-0.0668125	16696.5
-0.065	17435
-0.0631875	18365.6
-0.061375	19537.4
-0.0595625	20965.3
-0.05775	22634.3
-0.0559375	24514.5
-0.054125	26579.2
-0.0523125	28821.7
-0.0505	31263.3
-0.0486875	33949.8
-0.046875	36937.7
-0.0450625	40273.8
-0.04325	43974.6
-0.0414375	48012.8
-0.039625	52314.6
-0.0378125	56770.9
-0.036	61257.9
-0.0341875	65663.4
-0.032375	69910.1
-0.0305625	73970.9
-0.02875	77871.2
-0.0269375	81677.7
-0.025125	85477.1
-0.0233125	89349.5
-0.0215	93344.1
-0.0196875	97461.6
-0.017875	101649
-0.0160625	105804
-0.01425	109794
-0.0124375	113477
-0.010625	116725
-0.0088125	119442
-0.007	121577
-0.0051875	123126
-0.003375	124122
-0.0015625	124624
0.00025	124702
0.0020625	124419
0.003875	123821
0.0056875	122933
0.0075	121763
0.0093125	120310
0.011125	118575
0.0129375	116573
0.01475	114341
0.0165625	111937
0.018375	109436
0.0201875	106917
0.022	104449
0.0238125	102077
0.025625	99818.4
0.0274375	97660
0.02925	95566.9
0.0310625	93496.5
0.032875	91413.1
0.0346875	89299.4
0.0365	87162.1
0.0383125	85027.8
0.040125	82932.9
0.0419375	80909.3
0.04375	78972.3
0.0455625	77113.3
0.047375	75302.2
0.0491875	73497.1
0.051	71660
0.0528125	69772.1
0.054625	67843.5
0.0564375	65914.1
0.05825	64044.8
0.0600625	62301
0.061875	60734.9
0.0636875	59371.3
0.0655	58203.2
0.0673125	57197.1
0.069125	56308.6
0.0709375	55500.8
0.07275	54760
0.0745625	54102.5
0.076375	53569.1
0.0781875	53209.4
0.08	53059.2
0.0818125	53120.6
0.083625	53351
0.0854375	53665.3
0.08725	53953.3
0.0890625	54106.1
0.090875	54045.1
0.0926875	53742.6
0.0945	53230
0.0963125	52587.5
0.098125	51920.3
0.0999375	51327.9
0.10175	50875.7
0.103563	50577.7
0.105375	50397.1
0.107188	50261.8
0.109	50092.8
0.110812	49833.4
0.112625	49471.2
0.114437	49045.6
0.11625	48636.8
0.118063	48341.6
0.119875	48242.8
0.121688	48381.2
0.1235	48740.9
0.125312	49251.1
0.127125	49803.7
0.128938	50282.9
0.13075	50595.2
0.132562	50692.8
0.134375	50582.5
0.136187	50318.2
0.138	49980.6
0.139813	49650.5
0.141625	49384.1
0.143437	49198.5
0.14525	49070.2
0.147063	48946.9
0.148875	48767
0.150688	48481.6
0.1525	48069.5
0.154312	47543.3
0.156125	46944.3
0.157938	46328.2
0.15975	45748.4
0.161562	45241.6
0.163375	44820
0.165187	44473.2
0.167	44176.3
0.168813	43903.3
0.170625	43637.9
0.172437	43380.5
0.17425	43147.4
0.176063	42964.2
0.177875	42854.8
0.179688	42831.5
0.1815	42888.8
0.183312	43002.8
0.185125	43137.7
0.186938	43254.8
0.18875	43323.2
0.190562	43327.7
0.192375	43270.9
0.194188	43170.6
0.196	43052.3
0.197813	42940.6
0.199625	42851.4
0.201437	42787.9
0.20325	42741.1
0.205063	42694.6
0.206875	42631.3
0.208687	42540.6
0.2105	42422.6
0.212312	42289.9
0.214125	42164
0.215938	42070.7
0.21775	42033
0.219562	42065.5
0.221375	42170.7
0.223188	42337.7
0.225	42544.6
0.226813	42762.3
0.228625	42959.5
0.230437	43107.7
0.23225	43185.9
0.234063	43183.4
0.235875	43101.7
0.237687	42954.7
0.2395	42767.6
0.241313	42574.5
0.243125	42414.3
0.244938	42326
0.24675	42342.6
0.248562	42485.3
0.250375	42758.4
0.252188	43145.8
0.254	43610.6
0.255812	44098.2
0.257625	44542.6
0.259437	44875.9
0.26125	45039
0.263062	44992.3
0.264875	44723.6
0.266688	44251.7
0.2685	43625.4
0.270313	42915.9
0.272125	42206
0.273938	41576.1
0.27575	41091.8
0.277562	40794
0.279375	40695.1
0.281187	40781.2
0.283	41019.7
0.284813	41370.7
0.286625	41797.9
0.288438	42276.4
0.29025	42795.3
0.292063	43353.9
0.293875	43952.7
0.295687	44583.4
0.2975	45220
0.299312	45816.2
0.301125	46310.3
0.302938	46637.7
0.30475	46747
0.306563	46617.3
0.308375	46269.3
0.310188	45767.5
0.312	45211.3
0.313812	44715.6
0.315625	44387.7
0.317437	44303.3
0.31925	44490.7
0.321062	44925.7
0.322875	45539.7
0.324688	46237.6
0.3265	46921.8
0.328313	47513.8
0.330125	47969
0.331937	48280.4
0.33375	48471.2
0.335562	48579.6
0.337375	48640.9
0.339187	48673.4
0.341	48672.6
0.342813	48614.9
0.344625	48469.1
0.346438	48211.6
0.34825	47839.5
0.350062	47377.2
0.351875	46873.6
0.353687	46390.9
0.3555	45988.8
0.357312	45709.5
0.359125	45567.9
0.360938	45550.3
0.36275	45622.1
0.364563	45742.2
0.366375	45877.1
0.368188	46013
0.37	46158.5
0.371812	46340.7
0.373625	46592.7
0.375437	46939.8
0.37725	47387.8
0.379063	47917.1
0.380875	48485.8
0.382688	49039.1
0.3845	49523.2
0.386313	49897.5
0.388125	50142.4
0.389937	50260.4
0.39175	50269.6
0.393562	50194.9
0.395375	50057.5
0.397188	49870.1
0.399	49636.7
0.400813	49358.9
0.402625	49044.4
0.404438	48715.2
0.40625	48410
0.408062	48180.8
0.409875	48081.7
0.411687	48155
0.4135	48417.5
0.415312	48853.6
0.417125	49416.1
0.418938	50037
0.42075	50644.1
0.422563	51179.9
0.424375	51616.1
0.426187	51958.9
0.428	52245.2
0.429812	52528.5
0.431625	52860.1
0.433437	53272.2
0.43525	53766.2
0.437063	54312.2
0.438875	54857.6
0.440688	55343.4
0.4425	55721.6
0.444312	55969.1
0.446125	56092.5
0.447937	56123.3
0.44975	56104.6
0.451562	56074
0.453375	56049.1
0.455188	56020
0.457	55952
0.458813	55798.9
0.460625	55520.4
0.462438	55101.5
0.46425	54563.8
0.466062	53967.7
0.467875	53401.6
0.469687	52962.1
0.4715	52730
0.473313	52749.3
0.475125	53014.6
0.476938	53471.8
0.47875	54031.3
0.480563	54590
0.482375	55057.4
0.484187	55376.3
0.486	55534.7
0.487812	55564.4
0.489625	55527.7
0.491438	55497.3
0.49325	55533.3
0.495063	55667.3
0.496875	55895.2
0.498688	56182.4
0.5005	56478.3
0.502313	56735.9
0.504125	56929.6
0.505938	57065.8
0.50775	57182.6
0.509563	57338.6
0.511375	57593.8
0.513188	57989.2
0.515	58530.9
0.516813	59183.6
0.518625	59877.3
0.520437	60524
0.52225	61040.9
0.524062	61373.3
0.525875	61509.7
0.527687	61485.6
0.5295	61373.9
0.531312	61264.6
0.533125	61239.7
0.534937	61350.3
0.53675	61603.1
0.538563	61959.2
0.540375	62346.9
0.542188	62682.7
0.544	62896.7
0.545813	62952.7
0.547625	62858.5
0.549438	62662.7
0.55125	62439.5
0.553063	62266.7
0.554875	62202.9
0.556688	62270.9
0.5585	62453.1
0.560312	62699.4
0.562125	62944.3
0.563937	63128.9
0.56575	63220.2
0.567562	63220.7
0.569375	63167.1
0.571187	63117.5
0.573	63131.1
0.574812	63248.6
0.576625	63478.6
0.578438	63794.6
0.58025	64144.1
0.582063	64467.7
0.583875	64719.9
0.585688	64887.5
0.5875	64996.9
0.589313	65109.6
0.591125	65304.9
0.592938	65656.6
0.59475	66209.3
0.596562	66962.6
0.598375	67866.6
0.600187	68832.6
0.602	69752.9
0.603812	70526.6
0.605625	71082.2
0.607437	71391.2
0.60925	71469.5
0.611062	71366.6
0.612875	71147.1
0.614688	70870.7
0.6165	70576.8
0.618313	70278.3
0.620125	69966.6
0.621938	69623.7
0.62375	69237.2
0.625563	68813.2
0.627375	68380.2
0.629188	67985
0.631	67679.5
0.632812	67505.2
0.634625	67479.2
0.636437	67588
0.63825	67790.9
0.640062	68032.1
0.641875	68257.8
0.643687	68431.9
0.6455	68545.6
0.647312	68617.5
0.649125	68683.4
0.650937	68780.2
0.65275	68929.6
0.654563	69127.3
0.656375	69341.8
0.658188	69524.2
0.66	69624.9
0.661813	69613.3
0.663625	69491.1
0.665438	69296.8
0.66725	69096.8
0.669063	68966.4
0.670875	68967.4
0.672687	69127.2
0.6745	69429.1
0.676312	69816.2
0.678125	70207.9
0.679937	70525.7
0.68175	70718.8
0.683562	70781.1
0.685375	70755.7
0.687187	70722
0.689	70771.8
0.690813	70979.3
0.692625	71376.2
0.694438	71938.6
0.69625	72590.3
0.698063	73221.8
0.699875	73720.3
0.701688	73999.3
0.7035	74022.1
0.705313	73810
0.707125	73434
0.708937	72993.2
0.71075	72586.6
0.712562	72287.2
0.714375	72125.5
0.716187	72087.6
0.718	72125.7
0.719812	72179
0.721625	72195.5
0.723437	72149
0.72525	72046.3
0.727062	71922.8
0.728875	71829.8
0.730688	71818.1
0.7325	71923.9
0.734313	72160.9
0.736125	72520.8
0.737938	72979.7
0.73975	73508.1
0.741563	74078.5
0.743375	74669.2
0.745188	75262.8
0.747	75841.4
0.748812	76382.1
0.750625	76855.9
0.752437	77232
0.75425	77486.5
0.756062	77613.3
0.757875	77630.7
0.759687	77582.1
0.7615	77526.9
0.763312	77524.5
0.765125	77615.6
0.766938	77807.9
0.76875	78069.7
0.770563	78338.7
0.772375	78539.5
0.774188	78609.6
0.776	78522
0.777813	78298.6
0.779625	78007.7
0.781438	77746.1
0.78325	77609.9
0.785062	77663.8
0.786875	77917.5
0.788687	78319.2
0.7905	78767.4
0.792312	79139.8
0.794125	79330
0.795937	79280.6
0.79775	79002.6
0.799562	78575.2
0.801375	78124.4
0.803188	77788.8
0.805	77681.8
0.806813	77862.3
0.808625	78323
0.810438	78998.9
0.81225	79793
0.814063	80609.7
0.815875	81384.8
0.817688	82102.6
0.8195	82794.9
0.821313	83521.6
0.823125	84343
0.824937	85289.9
0.82675	86345.4
0.828562	87442.3
0.830375	88477.7
0.832187	89340.4
0.834	89940.8
0.835812	90234
0.837625	90229.5
0.839437	89983.9
0.84125	89580.3
0.843063	89102.4
0.844875	88612.2
0.846688	88137.8
0.8485	87676.3
0.850313	87208.2
0.852125	86718.3
0.853938	86213.8
0.85575	85733.5
0.857563	85343.2
0.859375	85119.3
0.861187	85126.1
0.863	85394.8
0.864812	85910.6
0.866625	86614.6
0.868437	87417.8
0.87025	88224.6
0.872062	88957.2
0.873875	89574
0.875687	90075.7
0.8775	90498.3
0.879313	90896.2
0.881125	91320.6
0.882938	91801.4
0.88475	92336.3
0.886563	92893
0.888375	93419
0.890188	93858.6
0.892	94169
0.893813	94331.3
0.895625	94354.8
0.897437	94272.7
0.89925	94133.3
0.901062	93989.6
0.902875	93891.1
0.904687	93879.1
0.9065	93984.6
0.908312	94228.6
0.910125	94621.8
0.911937	95162.4
0.91375	95833
0.915562	96598.1
0.917375	97404.6
0.919188	98188.2
0.921	98884.2
0.922813	99442.4
0.924625	99840.5
0.926438	100092
0.92825	100246
0.930063	100374
0.931875	100551
0.933688	100835
0.9355	101249
0.937312	101771
0.939125	102342
0.940937	102879
0.94275	103306
0.944562	103568
0.946375	103654
0.948187	103597
0.95	103461
0.951812	103325
0.953625	103255
0.955438	103290
0.95725	103430
0.959063	103642
0.960875	103878
0.962688	104100
0.9645	104290
0.966313	104468
0.968125	104684
0.969938	104999
0.97175	105462
0.973562	106090
0.975375	106851
0.977187	107663
0.979	108416
0.980812	108995
0.982625	109312
0.984437	109336
0.98625	109104
0.988062	108716
0.989875	108317
0.991688	108066
0.9935	108098
0.995313	108497
0.997125	109279
0.998938	110389
1.00075	111716
1.00256	113117
1.00438	114446
1.00619	115581
1.008	116442
1.00981	117001
1.01162	117275
1.01344	117319
1.01525	117209
1.01706	117022
1.01887	116820
1.02069	116645
1.0225	116512
1.02431	116415
1.02612	116334
1.02794	116247
1.02975	116141
1.03156	116022
1.03337	115915
1.03519	115863
1.037	115917
1.03881	116125
1.04062	116519
1.04244	117104
1.04425	117859
1.04606	118737
1.04787	119681
1.04969	120632
1.0515	121548
1.05331	122407
1.05513	123207
1.05694	123961
1.05875	124680
1.06056	125363
1.06238	125986
1.06419	126500
1.066	126846
1.06781	126966
1.06963	126828
1.07144	126437
1.07325	125844
1.07506	125141
1.07688	124439
1.07869	123846
1.0805	123441
1.08231	123257
1.08413	123276
1.08594	123438
1.08775	123665
1.08956	123881
1.09137	124043
1.09319	124149
1.095	124239
1.09681	124381
1.09862	124650
1.10044	125105
1.10225	125766
1.10406	126611
1.10587	127579
1.10769	128583
1.1095	129534
1.11131	130356
1.11312	131004
1.11494	131463
1.11675	131745
1.11856	131882
1.12037	131904
1.12219	131841
1.124	131708
1.12581	131515
1.12763	131264
1.12944	130962
1.13125	130624
1.13306	130273
1.13488	129940
1.13669	129661
1.1385	129470
1.14031	129397
1.14213	129463
1.14394	129679
1.14575	130047
1.14756	130555
1.14938	131174
1.15119	131860
1.153	132555
1.15481	133189
1.15663	133689
1.15844	133995
1.16025	134070
1.16206	133910
1.16387	133547
1.16569	133045
1.1675	132482
1.16931	131936
1.17112	131466
1.17294	131100
1.17475	130830
1.17656	130625
1.17837	130441
1.18019	130237
1.182	129993
1.18381	129710
1.18562	129407
1.18744	129108
1.18925	128823
1.19106	128543
1.19287	128231
1.19469	127836
1.1965	127312
1.19831	126638
1.20013	125841
1.20194	124995
1.20375	124218
1.20556	123643
1.20738	123389
1.20919	123526
1.211	124053
1.21281	124899
1.21463	125932
1.21644	126999
1.21825	127956
1.22006	128707
1.22188	129222
1.22369	129538
1.2255	129738
1.22731	129920
1.22913	130167
1.23094	130510
1.23275	130924
1.23456	131332
1.23638	131625
1.23819	131691
1.24	131452
1.24181	130877
1.24362	129997
1.24544	128894
1.24725	127685
1.24906	126500
1.25087	125458
1.25269	124651
1.2545	124133
1.25631	123920
1.25812	123991
1.25994	124299
1.26175	124772
1.26356	125328
1.26537	125876
1.26719	126333
1.269	126630
1.27081	126726
1.27262	126613
1.27444	126320
1.27625	125907
1.27806	125450
1.27988	125022
1.28169	124674
1.2835	124422
1.28531	124241
1.28713	124075
1.28894	123853
1.29075	123516
1.29256	123036
1.29438	122433
1.29619	121767
1.298	121130
1.29981	120619
1.30163	120306
1.30344	120219
1.30525	120331
1.30706	120566
1.30888	120816
1.31069	120975
1.3125	120958
1.31431	120730
1.31612	120306
1.31794	119749
1.31975	119147
1.32156	118589
1.32337	118144
1.32519	117845
1.327	117684
1.32881	117620
1.33062	117593
1.33244	117539
1.33425	117408
1.33606	117170
1.33787	116817
1.33969	116365
1.3415	115841
1.34331	115281
1.34512	114725
1.34694	114210
1.34875	113769
1.35056	113427
1.35238	113199
1.35419	113083
1.356	113060
1.35781	113091
1.35963	113125
1.36144	113105
1.36325	112984
1.36506	112732
1.36688	112344
1.36869	111846
1.3705	111284
1.37231	110716
1.37413	110192
1.37594	109748
1.37775	109395
1.37956	109121
1.38138	108898
1.38319	108698
1.385	108502
1.38681	108307
1.38862	108131
1.39044	108000
1.39225	107939
1.39406	107959
1.39587	108046
1.39769	108168
1.3995	108274
1.40131	108316
1.40312	108260
1.40494	108100
1.40675	107857
1.40856	107577
1.41037	107311
1.41219	107098
1.414	106951
1.41581	106847
1.41762	106731
1.41944	106530
1.42125	106177
1.42306	105630
1.42487	104890
1.42669	104005
1.4285	103060
1.43031	102163
1.43213	101413
1.43394	100880
1.43575	100585
1.43756	100499
1.43938	100545
1.44119	100622
1.443	100625
1.44481	100473
1.44663	100125
1.44844	99591.1
1.45025	98925.8
1.45206	98219.7
1.45388	97578.4
1.45569	97101.1
1.4575	96861
1.45931	96891.7
1.46113	97180.2
1.46294	97669
1.46475	98265.6
1.46656	98858
1.46837	99333.9
1.47019	99599.6
1.472	99596.3
1.47381	99310.6
1.47562	98776.5
1.47744	98068.9
1.47925	97288.1
1.48106	96539.7
1.48287	95912.6
1.48469	95461.1
1.4865	95194.3
1.48831	95076.8
1.49012	95039.3
1.49194	94998.8
1.49375	94881.7
1.49556	94644.1
1.49737	94284.8
1.49919	93846.4
1.501	93404.4
1.50281	93046.9
1.50463	92850.3
1.50644	92858.1
1.50825	93067.2
1.51006	93427
1.51188	93850.4
1.51369	94233.3
1.5155	94479
1.51731	94518.7
1.51913	94324.6
1.52094	93912.5
1.52275	93333
1.52456	92656.8
1.52638	91956.7
1.52819	91293.1
1.53	90705.6
1.53181	90213.1
1.53363	89819.5
1.53544	89522.3
1.53725	89320.5
1.53906	89217
1.54087	89216.3
1.54269	89316.1
1.5445	89498.9
1.54631	89725.4
1.54812	89934.5
1.54994	90051.2
1.55175	90000.7
1.55356	89726.7
1.55537	89206.8
1.55719	88461.9
1.559	87554.9
1.56081	86580
1.56262	85642.8
1.56444	84839
1.56625	84235.3
1.56806	83858.8
1.56987	83697.7
1.57169	83710.4
1.5735	83843
1.57531	84046.3
1.57713	84288.9
1.57894	84561.7
1.58075	84873.1
1.58256	85237.7
1.58438	85660.9
1.58619	86128.1
1.588	86599.8
1.58981	87016.2
1.59163	87310.3
1.59344	87424.5
1.59525	87327
1.59706	87021.1
1.59888	86546.5
1.60069	85969.9
1.6025	85369.5
1.60431	84817.1
1.60613	84363.5
1.60794	84030
1.60975	83809.1
1.61156	83672.1
1.61338	83580.7
1.61519	83498.8
1.617	83399.5
1.61881	83268.1
1.62062	83098.9
1.62244	82890
1.62425	82639.3
1.62606	82342.9
1.62787	81999.3
1.62969	81615.1
1.6315	81212.7
1.63331	80833
1.63512	80533.4
1.63694	80377.5
1.63875	80420.4
1.64056	80692.5
1.64237	81186.8
1.64419	81853.9
1.646	82607.7
1.64781	83339.7
1.64962	83939.9
1.65144	84318.2
1.65325	84421.5
1.65506	84241.8
1.65688	83814.2
1.65869	83207
1.6605	82505.6
1.66231	81796.4
1.66413	81153.5
1.66594	80630.3
1.66775	80257.4
1.66956	80044
1.67138	79981.2
1.67319	80045.9
1.675	80203.1
1.67681	80408.8
1.67863	80613.2
1.68044	80765.9
1.68225	80823.2
1.68406	80756.4
1.68588	80558.1
1.68769	80245
1.6895	79854.3
1.69131	79435.1
1.69312	79035.7
1.69494	78691.3
1.69675	78416.4
1.69856	78203.3
1.70037	78029.4
1.70219	77868.3
1.704	77702.7
1.70581	77532.1
1.70762	77373.6
1.70944	77252.7
1.71125	77190
1.71306	77186.1
1.71487	77213.9
1.71669	77221.1
1.7185	77144.3
1.72031	76932.8
1.72212	76571
1.72394	76094.8
1.72575	75591.9
1.72756	75183.6
1.72938	74992.6
1.73119	75104.4
1.733	75535
1.73481	76215.5
1.73663	77000.6
1.73844	77701.2
1.74025	78131.8
1.74206	78160
1.74388	77743
1.74569	76940.6
1.7475	75898.4
1.74931	74807.7
1.75113	73853.5
1.75294	73165.5
1.75475	72788.5
1.75656	72679.3
1.75838	72730.5
1.76019	72813.2
1.762	72822.6
1.76381	72712.2
1.76562	72505.4
1.76744	72281.5
1.76925	72141.5
1.77106	72166.8
1.77287	72385.1
1.77469	72756.9
1.7765	73185.2
1.77831	73547.6
1.78012	73737.1
1.78194	73698.2
1.78375	73445.6
1.78556	73057.4
1.78737	72647.4
1.78919	72323.6
1.791	72150.3
1.79281	72124.6
1.79462	72178.9
1.79644	72206
1.79825	72100.5
1.80006	71799.7
1.80187	71311.2
1.80369	70715.7
1.8055	70143.9
1.80731	69733.5
1.80913	69583.2
1.81094	69715.9
1.81275	70066.5
1.81456	70498.8
1.81638	70843.9
1.81819	70951.8
1.82	70735.3
1.82181	70195.8
1.82363	69420.2
1.82544	68552.2
1.82725	67747.5
1.82906	67127.5
1.83088	66747.1
1.83269	66586
1.8345	66565.1
1.83631	66581.2
1.83813	66546.8
1.83994	66421.9
1.84175	66225.9
1.84356	66027.2
1.84537	65915.4
1.84719	65965.7
1.849	66209.2
1.85081	66619.3
1.85262	67118.4
1.85444	67602.1
1.85625	67972.1
1.85806	68166
1.85987	68173.7
1.86169	68035.5
1.8635	67823.3
1.86531	67612.9
1.86712	67456.9
1.86894	67368.4
1.87075	67320.5
1.87256	67261.1
1.87437	67136.6
1.87619	66915.4
1.878	66601.4
1.87981	66234.8
1.88163	65877.1
1.88344	65588.8
1.88525	65407
1.88706	65331.2
1.88888	65323.8
1.89069	65323.4
1.8925	65267.8
1.89431	65116.6
1.89613	64866.7
1.89794	64554.4
1.89975	64243.7
1.90156	64004.8
1.90338	63891.5
1.90519	63923.8
1.907	64082.8
1.90881	64318.2
1.91063	64565.9
1.91244	64767.6
1.91425	64887.1
1.91606	64916
1.91787	64869.1
1.91969	64771.5
1.9215	64643.2
1.92331	64488.5
1.92512	64293.2
1.92694	64032.1
1.92875	63682.4
1.93056	63237.9
1.93237	62717.8
1.93419	62165.5
1.936	61637.8
1.93781	61187.9
1.93962	60847.4
1.94144	60615.7
1.94325	60460.1
1.94506	60326.5
1.94687	60159.5
1.94869	59921.2
1.9505	59606.2
1.95231	59244.1
1.95412	58890.2
1.95594	58607.1
1.95775	58444.4
1.95956	58422.9
1.96138	58529.1
1.96319	58722.3
1.965	58950.8
1.96681	59170.9
1.96863	59362.4
1.97044	59533.3
1.97225	59713.5
1.97406	59939.1
1.97588	60232.9
1.97769	60589.7
1.9795	60971.8
1.98131	61316.6
1.98313	61554.6
1.98494	61632
1.98675	61528.8
1.98856	61266.6
1.99038	60903.8
1.99219	60517.7
1.994	60181.5
1.99581	59942.3
1.99762	59809.3
1.99944	59754
2.00125	59724.1
2.00306	59664
2.00488	59536
2.00669	59333.7
2.0085	59084
2.01031	58835.9
2.01213	58642.3
2.01394	58539.7
2.01575	58534.8
2.01756	58601.6
2.01938	58690.8
2.02119	58747.1
2.023	58728.2
2.02481	58619.5
2.02663	58437.6
2.02844	58223.3
2.03025	58026.2
2.03206	57886.9
2.03388	57823.4
2.03569	57827.5
2.0375	57870.2
2.03931	57916.3
2.04113	57939.5
2.04294	57933
2.04475	57911.3
2.04656	57901.5
2.04838	57927.5
2.05019	57993.4
2.052	58074.4
2.05381	58117.3
2.05563	58055.2
2.05744	57829.4
2.05925	57413.3
2.06106	56828.5
2.06288	56147.2
2.06469	55477.8
2.0665	54938.3
2.06831	54622.8
2.07012	54574.3
2.07194	54769.9
2.07375	55126
2.07556	55520.2
2.07737	55825.6
2.07919	55945.4
2.081	55838.8
2.08281	55529.5
2.08462	55094.8
2.08644	54639.9
2.08825	54265.1
2.09006	54035.7
2.09187	53965.9
2.09369	54019.2
2.0955	54124.1
2.09731	54201.6
2.09912	54192.2
2.10094	54075.6
2.10275	53875.9
2.10456	53652.3
2.10637	53477.7
2.10819	53413.9
2.11	53491.3
2.11181	53698.9
2.11362	53988.8
2.11544	54291.2
2.11725	54536.3
2.11906	54674.8
2.12087	54690.8
2.12269	54602.9
2.1245	54454.6
2.12631	54297.4
2.12812	54172.2
2.12994	54095.5
2.13175	54054.7
2.13356	54012.7
2.13537	53921
2.13719	53735.4
2.139	53430.2
2.14081	53006.3
2.14262	52491.3
2.14444	51931.2
2.14625	51379
2.14806	50881.1
2.14988	50467.9
2.15169	50149
2.1535	49915.1
2.15531	49744.3
2.15713	49610.6
2.15894	49491.9
2.16075	49375.4
2.16256	49259.7
2.16438	49152.5
2.16619	49066.6
2.168	49015.4
2.16981	49008.3
2.17163	49048.2
2.17344	49131.2
2.17525	49247.3
2.17706	49383.6
2.17888	49527.1
2.18069	49667.4
2.1825	49799.5
2.18431	49924.3
2.18613	50048
2.18794	50180.3
2.18975	50330.2
2.19156	50502.4
2.19338	50693.3
2.19519	50889.4
2.197	51068.8
2.19881	51204.8
2.20063	51272.9
2.20244	51258.5
2.20425	51163
2.20606	51006
2.20788	50823.2
2.20969	50657.6
2.2115	50548.9
2.21331	50520.7
2.21513	50572
2.21694	50674.2
2.21875	50776
2.22056	50815.1
2.22237	50734.7
2.22419	50498.9
2.226	50103.7
2.22781	49580
2.22962	48987
2.23144	48398
2.23325	47882.6
2.23506	47490.5
2.23687	47241.2
2.23869	47121.9
2.2405	47095.6
2.24231	47113.6
2.24412	47131.1
2.24594	47118.8
2.24775	47068
2.24956	46988.4
2.25137	46899
2.25319	46816.5
2.255	46745.9
2.25681	46676.5
2.25862	46584.6
2.26044	46443
2.26225	46232.5
2.26406	45952.8
2.26587	45626.9
2.26769	45298.3
2.2695	45021.1
2.27131	44845.6
2.27312	44804
2.27494	44901.3
2.27675	45113.4
2.27856	45393.6
2.28037	45685.3
2.28219	45936.3
2.284	46111.4
2.28581	46197.8
2.28762	46204.1
2.28944	46152.4
2.29125	46066.8
2.29306	45963.8
2.29488	45846.1
2.29669	45703.2
2.2985	45517.6
2.30031	45274.4
2.30213	44970.3
2.30394	44618.7
2.30575	44249.4
2.30756	43901.6
2.30938	43614.5
2.31119	43416.5
2.313	43318.1
2.31481	43309.5
2.31663	43364.8
2.31844	43449.9
2.32025	43532.3
2.32206	43588.9
2.32388	43611
2.32569	43603.4
2.3275	43580.3
2.32931	43559.1
2.33113	43554.3
2.33294	43573.9
2.33475	43618.4
2.33656	43682.7
2.33838	43758.1
2.34019	43835
2.342	43903.6
2.34381	43953
2.34563	43970.9
2.34744	43943.4
2.34925	43856.6
2.35106	43701
2.35288	43476
2.35469	43194.2
2.3565	42882.4
2.35831	42577.8
2.36013	42321.1
2.36194	42146.1
2.36375	42070.8
2.36556	42091.7
2.36738	42184.5
2.36919	42311.1
2.371	42430.2
2.37281	42510.1
2.37462	42537.1
2.37644	42517.5
2.37825	42472.7
2.38006	42427.8
2.38187	42399
2.38369	42383.5
2.3855	42357.5
2.38731	42282.3
2.38912	42118.2
2.39094	41841.4
2.39275	41457.9
2.39456	41008.8
2.39637	40564
2.39819	40205.6
2.4	40005
2.40181	40001
2.40362	40186.8
2.40544	40508.9
2.40725	40881.7
2.40906	41211.7
2.41087	41424.5
2.41269	41487.1
2.4145	41416.9
2.41631	41275.2
2.41812	41146.8
2.41994	41112
2.42175	41220.4
2.42356	41474.6
2.42537	41829.1
2.42719	42205.4
2.429	42517.3
2.43081	42698.7
2.43262	42724.6
2.43444	42618.7
2.43625	42445.2
2.43806	42287.4
2.43987	42221.1
2.44169	42291
2.4435	42498.6
2.44531	42803.6
2.44713	43139.3
2.44894	43435.4
2.45075	43639.5
2.45256	43731.2
2.45438	43723.2
2.45619	43650
2.458	43550.3
2.45981	43447.6
2.46163	43339.5
2.46344	43197.8
2.46525	42980.5
2.46706	42650.9
2.46888	42197.2
2.47069	41644
2.4725	41051.5
2.47431	40502.3
2.47613	40078.4
2.47794	39837.3
2.47975	39795
2.48156	39921.1
2.48338	40147.8
2.48519	40391.6
2.487	40577
2.48881	40657.7
2.49063	40626.5
2.49244	40510.9
2.49425	40358
2.49606	40213.4
2.49788	40102.8
2.49969	40022.4
2.5015	39942.1
2.50331	39819.8
2.50513	39620.7
2.50694	39335.4
2.50875	38987.9
2.51056	38632.3
2.51238	38336.3
2.51419	38159.7
2.516	38133.9
2.51781	38249.7
2.51963	38459
2.52144	38689
2.52325	38864.4
2.52506	38930
2.52687	38865.5
2.52869	38688.5
2.5305	38443.8
2.53231	38184.7
2.53412	37952.3
2.53594	37760.9
2.53775	37595.8
2.53956	37422.3
2.54137	37204.1
2.54319	36922.7
2.545	36590.3
2.54681	36250.5
2.54862	35965.9
2.55044	35797.4
2.55225	35780.4
2.55406	35910
2.55587	36138.9
2.55769	36390.4
2.5595	36583.7
2.56131	36661.6
2.56312	36611.7
2.56494	36473
2.56675	36324.1
2.56856	36256.9
2.57037	36343.2
2.57219	36606.3
2.574	37007.3
2.57581	37451.4
2.57762	37813.3
2.57944	37974.6
2.58125	37861
2.58306	37468
2.58487	36865.7
2.58669	36182.3
2.5885	35569.6
2.59031	35161.9
2.59212	35040.9
2.59394	35216.9
2.59575	35631.1
2.59756	36178.4
2.59938	36741
2.60119	37223.9
2.603	37579
2.60481	37812
2.60663	37971.6
2.60844	38123.9
2.61025	38324.3
2.61206	38593.8
2.61388	38910.4
2.61569	39215.6
2.6175	39435.1
2.61931	39504.5
2.62113	39392.8
2.62294	39114
2.62475	38724.4
2.62656	38306.3
2.62838	37943.8
2.63019	37698.3
2.632	37592.3
2.63381	37605
2.63563	37680.8
2.63744	37747.3
2.63925	37736.1
2.64106	37600.5
2.64288	37324.1
2.64469	36920
2.6465	36422.2
2.64831	35872.2
2.65013	35307
2.65194	34752.4
2.65375	34221.6
2.65556	33720
2.65738	33251.7
2.65919	32825.5
2.661	32456.8
2.66281	32164.6
2.66463	31965.5
2.66644	31866.9
2.66825	31862.1
2.67006	31929.6
2.67188	32036.9
2.67369	32147.8
2.6755	32230.1
2.67731	32262
2.67912	32234.6
2.68094	32150.6
2.68275	32019.7
2.68456	31854.4
2.68637	31665.5
2.68819	31461.4
2.69	31249.2
2.69181	31036.8
2.69362	30835
2.69544	30656.7
2.69725	30514.5
2.69906	30415.4
2.70087	30357
2.70269	30325
2.7045	30296.2
2.70631	30243.8
2.70812	30146.8
2.70994	29998.1
2.71175	29809.7
2.71356	29611.8
2.71537	29446.3
2.71719	29354.7
2.719	29365.6
2.72081	29484.8
2.72262	29691.5
2.72444	29942
2.72625	30180.8
2.72806	30354.8
2.72987	30426.8
2.73169	30385
2.7335	30244.3
2.73531	30039.7
2.73712	29814.9
2.73894	29608.5
2.74075	29443.7
2.74256	29322.5
2.74437	29229
2.74619	29137.2
2.748	29022.9
2.74981	28874.2
2.75163	28697.1
2.75344	28515.7
2.75525	28365.3
2.75706	28281.4
2.75888	28288.9
2.76069	28392.8
2.7625	28575.7
2.76431	28800.8
2.76613	29019.5
2.76794	29183.3
2.76975	29253.4
2.77156	29209.5
2.77338	29052.3
2.77519	28802.3
2.777	28494.7
2.77881	28171.7
2.78063	27875.6
2.78244	27641.4
2.78425	27493.5
2.78606	27443
2.78788	27487.7
2.78969	27614.2
2.7915	27800.2
2.79331	28019.1
2.79513	28244
2.79694	28453
2.79875	28632.5
2.80056	28780.5
2.80238	28905.7
2.80419	29025.1
2.806	29158.2
2.80781	29320.4
2.80963	29516.2
2.81144	29734.7
2.81325	29949.9
2.81506	30123.8
2.81688	30215.1
2.81869	30188.4
2.8205	30024
2.82231	29723.6
2.82412	29311.6
2.82594	28830.6
2.82775	28332.2
2.82956	27865.6
2.83137	27467
2.83319	27151.9
2.835	26913.1
2.83681	26724.7
2.83862	26550
2.84044	26352.8
2.84225	26106.9
2.84406	25804
2.84587	25455.6
2.84769	25090.3
2.8495	24747.4
2.85131	24467.6
2.85312	24284.9
2.85494	24220.1
2.85675	24278.6
2.85856	24451.8
2.86037	24721.5
2.86219	25065.3
2.864	25462.2
2.86581	25894.9
2.86762	26350.1
2.86944	26816.5
2.87125	27280.4
2.87306	27722.7
2.87487	28117.6
2.87669	28434.1
2.8785	28641
2.88031	28714
2.88212	28643.2
2.88394	28437.9
2.88575	28128.3
2.88756	27761.1
2.88937	27391.7
2.89119	27072
2.893	26839.1
2.89481	26707.3
2.89662	26664.7
2.89844	26677
2.90025	26697.5
2.90206	26679.9
2.90388	26591.5
2.90569	26422.3
2.9075	26188.2
2.90931	25926.4
2.91113	25684.8
2.91294	25509.3
2.91475	25430.5
2.91656	25456.4
2.91838	25570.9
2.92019	25739.1
2.922	25917.9
2.92381	26068
2.92563	26163.3
2.92744	26196
2.92925	26174.6
2.93106	26118.2
2.93288	26047.3
2.93469	25975.9
2.9365	25907
2.93831	25833.4
2.94013	25742.3
2.94194	25623.3
2.94375	25474
2.94556	25303.3
2.94738	25129.8
2.94919	24975.8
2.951	24859.2
2.95281	24786.6
2.95463	24750.3
2.95644	24730.2
2.95825	24700.4
2.96006	24638.4
2.96188	24533.1
2.96369	24389.3
2.9655	24226.7
2.96731	24072.9
2.96913	23954.8
2.97094	23889.4
2.97275	23878.8
2.97456	23911.2
2.97637	23966.4
2.97819	24025.5
2.98	24079.7
2.98181	24134.5
2.98362	24208.5
2.98544	24325.1
2.98725	24501.5
2.98906	24737.7
2.99087	25010.3
2.99269	25274
2.9945	25471.7
2.99631	25549.2
2.99812	25471.4
2.99994	25234.3
3.00175	24867.5
3.00356	24428.6
3.00537	23988.4
3.00719	23612.7
3.009	23346.3
3.01081	23204
3.01262	23170.4
3.01444	23209.6
3.01625	23279.5
3.01806	23346.9
3.01987	23396.7
3.02169	23434.7
3.0235	23480.4
3.02531	23555.5
3.02712	23671.5
3.02894	23821
3.03075	23977.2
3.03256	24100.4
3.03437	24150.7
3.03619	24100.9
3.038	23946.1
3.03981	23705.2
3.04162	23414.6
3.04344	23116.5
3.04525	22844.5
3.04706	22614.7
3.04887	22422.6
3.05069	22248.4
3.0525	22069
3.05431	21870.4
3.05613	21657.3
3.05794	21453.9
3.05975	21296.9
3.06156	21221.1
3.06338	21244.1
3.06519	21355.1
3.067	21512.8
3.06881	21653.8
3.07063	21711.3
3.07244	21635.3
3.07425	21411
3.07606	21067
3.07788	20669.9
3.07969	20308
3.0815	20066
3.08331	20000.6
3.08513	20124
3.08694	20399.3
3.08875	20751.6
3.09056	21088.9
3.09238	21328.8
3.09419	21421.3
3.096	21361.5
3.09781	21188.4
3.09963	20970.9
3.10144	20785.6
3.10325	20693.4
3.10506	20722.2
3.10688	20860.8
3.10869	21064.3
3.1105	21270.6
3.11231	21419.4
3.11413	21471
3.11594	21416
3.11775	21275.8
3.11956	21093.6
3.12138	20919.4
3.12319	20794.2
3.125	20738.2
3.12681	20746.4
3.12862	20792.3
3.13044	20837.2
3.13225	20843.2
3.13406	20783.3
3.13587	20649.4
3.13769	20452.9
3.1395	20221.1
3.14131	19989.8
3.14312	19795.3
3.14494	19667.2
3.14675	19624
3.14856	19671.6
3.15037	19803.8
3.15219	20004.4
3.154	20249.5
3.15581	20510.5
3.15762	20756.9
3.15944	20959.4
3.16125	21093.8
3.16306	21144.4
3.16487	21106.9
3.16669	20989.6
3.1685	20811.9
3.17031	20600.4
3.17212	20383.5
3.17394	20184.8
3.17575	20018
3.17756	19884.7
3.17937	19774.2
3.18119	19668.5
3.183	19546.9
3.18481	19392.6
3.18662	19197.2
3.18844	18962.9
3.19025	18702
3.19206	18434
3.19387	18181.3
3.19569	17966.2
3.1975	17806.5
3.19931	17714.6
3.20113	17696.2
3.20294	17750.1
3.20475	17868.3
3.20656	18035.7
3.20838	18231.4
3.21019	18430.3
3.212	18606
3.21381	18735.6
3.21563	18804.2
3.21744	18809.4
3.21925	18762.2
3.22106	18685.6
3.22288	18609.1
3.22469	18560.6
3.2265	18558.6
3.22831	18605.7
3.23013	18687.4
3.23194	18775
3.23375	18833.8
3.23556	18833.5
3.23738	18758
3.23919	18611.1
3.241	18416.6
3.24281	18213.2
3.24463	18043.7
3.24644	17943.9
3.24825	17933.4
3.25006	18011.3
3.25188	18157.6
3.25369	18341.2
3.2555	18529
3.25731	18695.9
3.25913	18830.6
3.26094	18936
3.26275	19024.2
3.26456	19109
3.26638	19196.5
3.26819	19280.5
3.27	19341.3
3.27181	19350.5
3.27363	19280
3.27544	19111.9
3.27725	18845.9
3.27906	18502.9
3.28087	18122.1
3.28269	17753.3
3.2845	17445.7
3.28631	17237.8
3.28812	17149.3
3.28994	17177.8
3.29175	17301.7
3.29356	17485.8
3.29537	17689.9
3.29719	17876.9
3.299	18018.9
3.30081	18099.6
3.30262	18114.6
3.30444	18069.1
3.30625	17974.4
3.30806	17844.9
3.30987	17696.1
3.31169	17542.7
3.3135	17397.8
3.31531	17272.3
3.31712	17174.2
3.31894	17107.5
3.32075	17072.2
3.32256	17064.4
3.32437	17077.2
3.32619	17102.3
3.328	17132
3.32981	17159.9
3.33162	17181.9
3.33344	17195.2
3.33525	17197.2
3.33706	17184
3.33887	17150.5
3.34069	17090.9
3.3425	17000.7
3.34431	16879.1
3.34612	16731.3
3.34794	16568.3
3.34975	16405.7
3.35156	16260
3.35338	16143.7
3.35519	16061.5
3.357	16007.7
3.35881	15966.9
3.36063	15917.6
3.36244	15838.1
3.36425	15712.2
3.36606	15534.3
3.36788	15311.3
3.36969	15061.3
3.3715	14809.6
3.37331	14582.3
3.37513	14401.8
3.37694	14282.3
3.37875	14229.2
3.38056	14240.4
3.38238	14309.2
3.38419	14427.4
3.386	14587.5
3.38781	14782.7
3.38963	15006.1
3.39144	15249
3.39325	15499.6
3.39506	15743.4
3.39688	15965
3.39869	16151.4
3.4005	16294.6
3.40231	16393.8
3.40413	16454.5
3.40594	16486.5
3.40775	16499.8
3.40956	16501
3.41138	16491.4
3.41319	16467.6
3.415	16424.5
3.41681	16358.9
3.41863	16273.9
3.42044	16179.9
3.42225	16092.9
3.42406	16029.5
[truncated: 317 more rows]

## Sheet: 847.75
-0.199125	3501.23
-0.197313	3535.25
-0.1955	3532.12
-0.193688	3497.86
-0.191875	3449.15
-0.190062	3407.68
-0.18825	3392.8
-0.186438	3414.95
-0.184625	3472.08
-0.182812	3550.33
-0.181	3628.83
-0.179187	3686.91
-0.177375	3711.32
-0.175563	3700.97
-0.17375	3667.46
-0.171937	3631.12
-0.170125	3613.98
-0.168313	3631.89
-0.1665	3688.6
-0.164687	3773.89
-0.162875	3866.41
-0.161062	3940.51
-0.15925	3974.67
-0.157438	3958.94
-0.155625	3898.66
-0.153812	3813.41
-0.152	3731.28
-0.150188	3680.34
-0.148375	3680.16
-0.146563	3735.98
-0.14475	3837.46
-0.142937	3962.38
-0.141125	4084.12
-0.139313	4180.23
-0.1375	4239.69
-0.135687	4266.12
-0.133875	4276.31
-0.132062	4294.38
-0.13025	4343.6
-0.128438	4438.6
-0.126625	4580.38
-0.124813	4755.97
-0.123	4942.59
-0.121188	5115.4
-0.119375	5256.05
-0.117563	5359.65
-0.11575	5437.7
-0.113937	5515.99
-0.112125	5627.99
-0.110312	5805.35
-0.1085	6068.33
-0.106688	6418.84
-0.104875	6838.28
-0.103063	7290.94
-0.10125	7732.38
-0.0994375	8120.63
-0.097625	8427.47
-0.0958125	8646.66
-0.094	8796.8
-0.0921875	8917.91
-0.090375	9062.28
-0.0885625	9281.82
-0.08675	9614.99
-0.0849375	10077
-0.083125	10655.6
-0.0813125	11314.5
-0.0795	12003.5
-0.0776875	12671.8
-0.075875	13284
-0.0740625	13830.4
-0.07225	14332.8
-0.0704375	14841.1
-0.068625	15422.6
-0.0668125	16147.5
-0.065	17073.4
-0.0631875	18233.8
-0.061375	19633.8
-0.0595625	21253.7
-0.05775	23059.7
-0.0559375	25017.2
-0.054125	27103.7
-0.0523125	29316.1
-0.0505	31671.1
-0.0486875	34197.6
-0.046875	36925.9
-0.0450625	39875.6
-0.04325	43047.4
-0.0414375	46422.3
-0.039625	49966.8
-0.0378125	53643.3
-0.036	57420.6
-0.0341875	61280.3
-0.032375	65215.7
-0.0305625	69222.6
-0.02875	73285.5
-0.0269375	77363.5
-0.025125	81382.4
-0.0233125	85237.1
-0.0215	88806.3
-0.0196875	91975.8
-0.017875	94664.9
-0.0160625	96847.4
-0.01425	98559.6
-0.0124375	99892.2
-0.010625	100966
-0.0088125	101898
-0.007	102767
-0.0051875	103592
-0.003375	104325
-0.0015625	104861
0.00025	105076
0.0020625	104859
0.003875	104146
0.0056875	102947
0.0075	101336
0.0093125	99439.1
0.011125	97393.1
0.0129375	95312.8
0.01475	93259.6
0.0165625	91230.7
0.018375	89168.2
0.0201875	86987
0.022	84610.2
0.0238125	82003
0.025625	79192.6
0.0274375	76268.4
0.02925	73362.9
0.0310625	70618.7
0.032875	68152.4
0.0346875	66026.5
0.0365	64236.8
0.0383125	62719.5
0.040125	61374.4
0.0419375	60096
0.04375	58803.4
0.0455625	57460.3
0.047375	56078.2
0.0491875	54705.8
0.051	53407.2
0.0528125	52238.2
0.054625	51227.5
0.0564375	50369.6
0.05825	49629.5
0.0600625	48956.7
0.061875	48302.8
0.0636875	47636.9
0.0655	46951.8
0.0673125	46262.4
0.069125	45595.3
0.0709375	44974.9
0.07275	44413
0.0745625	43902.4
0.076375	43420
0.0781875	42935.4
0.08	42422.1
0.0818125	41867.5
0.083625	41277.3
0.0854375	40673.3
0.08725	40085.8
0.0890625	39543.3
0.090875	39063.6
0.0926875	38650.2
0.0945	38293.2
0.0963125	37976.5
0.098125	37685.7
0.0999375	37415.7
0.10175	37173.2
0.103563	36975.1
0.105375	36841.6
0.107188	36788.4
0.109	36819.9
0.110812	36926.2
0.112625	37085.1
0.114437	37267.5
0.11625	37444.8
0.118063	37595.2
0.119875	37706.3
0.121688	37774.5
0.1235	37801.5
0.125312	37789
0.127125	37736.5
0.128938	37640.1
0.13075	37495.9
0.132562	37304.6
0.134375	37075
0.136187	36826.3
0.138	36585
0.139813	36379.4
0.141625	36231.6
0.143437	36151.4
0.14525	36132.7
0.147063	36155.4
0.148875	36191.4
0.150688	36213.1
0.1525	36200.8
0.154312	36147.4
0.156125	36057.6
0.157938	35942.8
0.15975	35814.5
0.161562	35677.9
0.163375	35529.3
0.165187	35358.7
0.167	35156.6
0.168813	34922.6
0.170625	34670.6
0.172437	34430.6
0.17425	34241.8
0.176063	34141.1
0.177875	34149.2
0.179688	34259.2
0.1815	34432.8
0.183312	34605.5
0.185125	34701.9
0.186938	34655.7
0.18875	34429.3
0.190562	34027.7
0.192375	33499.8
0.194188	32929.3
0.196	32413.9
0.197813	32041.9
0.199625	31870.6
0.201437	31913.2
0.20325	32138.6
0.205063	32482.9
0.206875	32868.3
0.208687	33224.6
0.2105	33506.1
0.212312	33699
0.214125	33818.7
0.215938	33898.2
0.21775	33972.2
0.219562	34063
0.221375	34171.7
0.223188	34278.7
0.225	34350.9
0.226813	34354
0.228625	34264.5
0.230437	34078.2
0.23225	33810.9
0.234063	33494.2
0.235875	33164.9
0.237687	32855.4
0.2395	32586
0.241313	32362.3
0.243125	32178.6
0.244938	32025.1
0.24675	31895.6
0.248562	31793.4
0.250375	31732.6
0.252188	31734.2
0.254	31819
0.255812	31999.1
0.257625	32271.5
0.259437	32615.6
0.26125	32996.4
0.263062	33371.6
0.264875	33700.5
0.266688	33953.7
0.2685	34118.3
0.270313	34199.9
0.272125	34219.4
0.273938	34206.8
0.27575	34193.3
0.277562	34204.2
0.279375	34253.9
0.281187	34344.5
0.283	34466.1
0.284813	34600.9
0.286625	34727.4
0.288438	34824.5
0.29025	34875
0.292063	34868.4
0.293875	34801
0.295687	34675.6
0.2975	34500.2
0.299312	34285.8
0.301125	34043.9
0.302938	33784.5
0.30475	33514.5
0.306563	33237.9
0.308375	32955.8
0.310188	32668.9
0.312	32379.3
0.313812	32092.9
0.315625	31820.2
0.317437	31575.3
0.31925	31374.6
0.321062	31232.7
0.322875	31159.6
0.324688	31158.8
0.3265	31226.2
0.328313	31352
0.330125	31523.8
0.331937	31730.1
0.33375	31962.8
0.335562	32218.4
0.337375	32496.7
0.339187	32798
0.341	33119.8
0.342813	33454.8
0.344625	33790.3
0.346438	34110.6
0.34825	34401.3
0.350062	34653.4
0.351875	34867.2
0.353687	35052.1
0.3555	35224.8
0.357312	35403.3
0.359125	35600.8
0.360938	35820.1
0.36275	36051.2
0.364563	36272.7
0.366375	36456.6
0.368188	36575.9
0.37	36611.6
0.371812	36557.7
0.373625	36422.6
0.375437	36226.6
0.37725	35996.4
0.379063	35759.2
0.380875	35537.7
0.382688	35348.1
0.3845	35201.3
0.386313	35106.6
0.388125	35075.1
0.389937	35122.7
0.39175	35269.3
0.393562	35534.4
0.395375	35931.8
0.397188	36462
0.399	37107.8
0.400813	37833.3
0.402625	38586.6
0.404438	39307.8
0.40625	39937.8
0.408062	40428
0.409875	40747.9
0.411687	40889.3
0.4135	40866.5
0.415312	40714.1
0.417125	40481.1
0.418938	40225.6
0.42075	40007.8
0.422563	39883.2
0.424375	39896
0.426187	40072.8
0.428	40417.5
0.429812	40908
0.431625	41497.4
0.433437	42118.9
0.43525	42696.3
0.437063	43157.8
0.438875	43449.7
0.440688	43548.5
0.4425	43465.9
0.444312	43246.5
0.446125	42957.1
0.447937	42670.3
0.44975	42447.2
0.451562	42323
0.453375	42300.2
0.455188	42351.1
0.457	42429.1
0.458813	42483.7
0.460625	42476.9
0.462438	42393.9
0.46425	42245.5
0.466062	42063
0.467875	41885.4
0.469687	41745.6
0.4715	41659.5
0.473313	41621.6
0.475125	41608.6
0.476938	41590
0.47875	41540.8
0.480563	41452.4
0.482375	41337.7
0.484187	41228
0.486	41163.5
0.487812	41180.1
0.489625	41297.5
0.491438	41513.4
0.49325	41804.5
0.495063	42135.6
0.496875	42472
0.498688	42792.4
0.5005	43095.2
0.502313	43399.2
0.504125	43734.3
0.505938	44129.3
0.50775	44598.1
0.509563	45130.9
0.511375	45692.3
0.513188	46229.6
0.515	46685.1
0.516813	47012.6
0.518625	47189.7
0.520437	47223.6
0.52225	47148.4
0.524062	47015.3
0.525875	46877.9
0.527687	46778.9
0.5295	46740.5
0.531312	46762.7
0.533125	46827.6
0.534937	46908.9
0.53675	46982.4
0.538563	47034.6
0.540375	47066.4
0.542188	47091.6
0.544	47132.3
0.545813	47212.2
0.547625	47350.7
0.549438	47559.4
0.55125	47841.7
0.553063	48193.3
0.554875	48603.4
0.556688	49055.3
0.5585	49524.9
0.560312	49980.2
0.562125	50381.3
0.563937	50684.1
0.56575	50847.5
0.567562	50842.8
0.569375	50664.3
0.571187	50335.8
0.573	49911.6
0.574812	49469.9
0.576625	49097.9
0.578438	48874.4
0.58025	48851.3
0.582063	49041.4
0.583875	49415.2
0.585688	49907.5
0.5875	50433.2
0.589313	50907.4
0.591125	51264.8
0.592938	51473.1
0.59475	51537.7
0.596562	51496.4
0.598375	51407.5
0.600187	51333.9
0.602	51328.1
0.603812	51422.3
0.605625	51624.7
0.607437	51921
0.60925	52280.7
0.611062	52664.6
0.612875	53031.1
0.614688	53341.2
0.6165	53561.4
0.618313	53665.7
0.620125	53638.2
0.621938	53475.9
0.62375	53192.2
0.625563	52818.6
0.627375	52403.5
0.629188	52007.1
0.631	51692.4
0.632812	51513.7
0.634625	51506.7
0.636437	51681.5
0.63825	52022
0.640062	52491.8
0.641875	53045.1
0.643687	53638.1
0.6455	54239.5
0.647312	54834.4
0.649125	55422.2
0.650937	56008.5
0.65275	56594.6
0.654563	57169.3
0.656375	57704.7
0.658188	58160.5
0.66	58493.6
0.661813	58670.6
0.663625	58680
0.665438	58537.5
0.66725	58284.7
0.669063	57978.8
0.670875	57678.3
0.672687	57428.4
0.6745	57250.3
0.676312	57139.9
0.678125	57073.7
0.679937	57021.9
0.68175	56963.7
0.683562	56898.6
0.685375	56850.9
0.687187	56865.6
0.689	56995.4
0.690813	57285.4
0.692625	57757.9
0.694438	58403.6
0.69625	59181.4
0.698063	60026.5
0.699875	60864.6
0.701688	61627.1
0.7035	62263.8
0.705313	62748.5
0.707125	63078.9
0.708937	63269.1
0.71075	63341.3
0.712562	63317.3
0.714375	63214.8
0.716187	63047.8
0.718	62830.8
0.719812	62584.3
0.721625	62338.6
0.723437	62133.8
0.72525	62015
0.727062	62024.8
0.728875	62193.9
0.730688	62534.6
0.7325	63037
0.734313	63670.9
0.736125	64391.1
0.737938	65145.3
0.73975	65881.6
0.741563	66554.2
0.743375	67127.3
0.745188	67575.5
0.747	67884.3
0.748812	68050
0.750625	68080.2
0.752437	67994.8
0.75425	67826.3
0.756062	67617.5
0.757875	67416.8
0.759687	67269.8
0.7615	67210.9
0.763312	67255.8
0.765125	67397.9
0.766938	67610.7
0.76875	67856
0.770563	68095.7
0.772375	68303.7
0.774188	68474.3
0.776	68623.5
0.777813	68782.5
0.779625	68985.8
0.781438	69255.8
0.78325	69591.6
0.785062	69963.7
0.786875	70318.5
0.788687	70591.6
0.7905	70726.1
0.792312	70690.5
0.794125	70490.8
0.795937	70172.4
0.79775	69811.8
0.799562	69498.7
0.801375	69315.2
0.803188	69317.3
0.805	69524.2
0.806813	69917.3
0.808625	70450.1
0.810438	71063.7
0.81225	71703.4
0.814063	72332.2
0.815875	72934.8
0.817688	73515.1
0.8195	74085.4
0.821313	74654.8
0.823125	75219.3
0.824937	75757.9
0.82675	76236
0.828562	76614.5
0.830375	76861.6
0.832187	76963.1
0.834	76927.2
0.835812	76783.8
0.837625	76576.5
0.839437	76352.7
0.84125	76153.4
0.843063	76006.4
0.844875	75924.9
0.846688	75910
0.8485	75956.8
0.850313	76060.1
0.852125	76217.7
0.853938	76430.3
0.85575	76698.7
0.857563	77019.7
0.859375	77384
0.861187	77776.3
0.863	78179.9
0.864812	78582.9
0.866625	78984.1
0.868437	79395.4
0.87025	79839.8
0.872062	80343.9
0.873875	80927.2
0.875687	81593
0.8775	82322.6
0.879313	83077.4
0.881125	83808.1
0.882938	84468.3
0.88475	85029.6
0.886563	85490.5
0.888375	85877.6
0.890188	86236.5
0.892	86614.6
0.893813	87041.2
0.895625	87512
0.897437	87982.3
0.89925	88374.9
0.901062	88598.8
0.902875	88576.5
0.904687	88270
0.9065	87698.7
0.908312	86943.1
0.910125	86130.6
0.911937	85408.8
0.91375	84911.6
0.915562	84728.4
0.917375	84884.4
0.919188	85338.9
0.921	85999.9
0.922813	86752.2
0.924625	87489.7
0.926438	88142.6
0.92825	88691.7
0.930063	89166.6
0.931875	89628.6
0.933688	90144.5
0.9355	90760
0.937312	91481.4
0.939125	92269.8
0.940937	93050.4
0.94275	93733.5
0.944562	94238.9
0.946375	94518.4
0.948187	94568
0.95	94427.9
0.951812	94170.9
0.953625	93884
0.955438	93648.7
0.95725	93526.4
0.959063	93551.8
0.960875	93735.5
0.962688	94071.8
0.9645	94548.2
0.966313	95153
0.968125	95876.3
0.969938	96706.9
0.97175	97625.9
0.973562	98601.9
0.975375	99590.6
0.977187	100541
0.979	101405
0.980812	102154
0.982625	102784
0.984437	103320
0.98625	103812
0.988062	104315
0.989875	104875
0.991688	105512
0.9935	106207
0.995313	106913
0.997125	107558
0.998938	108071
1.00075	108403
1.00256	108535
1.00438	108488
1.00619	108311
1.008	108064
1.00981	107802
1.01162	107556
1.01344	107333
1.01525	107120
1.01706	106903
1.01887	106684
1.02069	106494
1.0225	106394
1.02431	106465
1.02612	106782
1.02794	107384
1.02975	108253
1.03156	109308
1.03337	110411
1.03519	111403
1.037	112144
1.03881	112549
1.04062	112622
1.04244	112456
1.04425	112212
1.04606	112077
1.04787	112214
1.04969	112711
1.0515	113558
1.05331	114646
1.05513	115795
1.05694	116801
1.05875	117496
1.06056	117787
1.06238	117684
1.06419	117293
1.066	116784
1.06781	116343
1.06963	116120
1.07144	116193
1.07325	116554
1.07506	117116
1.07688	117749
1.07869	118318
1.0805	118720
1.08231	118913
1.08413	118915
1.08594	118792
1.08775	118627
1.08956	118496
1.09137	118442
1.09319	118473
1.095	118568
1.09681	118700
1.09862	118854
1.10044	119043
1.10225	119307
1.10406	119701
1.10587	120271
1.10769	121027
1.1095	121931
1.11131	122895
1.11312	123795
1.11494	124508
1.11675	124942
1.11856	125071
1.12037	124943
1.12219	124680
1.124	124441
1.12581	124388
1.12763	124637
1.12944	125229
1.13125	126112
1.13306	127154
1.13488	128174
1.13669	128984
1.1385	129439
1.14031	129466
1.14213	129084
1.14394	128392
1.14575	127550
1.14756	126732
1.14938	126092
1.15119	125729
1.153	125673
1.15481	125883
1.15663	126266
1.15844	126702
1.16025	127074
1.16206	127294
1.16387	127318
1.16569	127151
1.1675	126841
1.16931	126461
1.17112	126099
1.17294	125831
1.17475	125718
1.17656	125787
1.17837	126039
1.18019	126446
1.182	126960
1.18381	127526
1.18562	128086
1.18744	128597
1.18925	129030
1.19106	129381
1.19287	129663
1.19469	129910
1.1965	130160
1.19831	130451
1.20013	130808
1.20194	131236
1.20375	131715
1.20556	132202
1.20738	132637
1.20919	132953
1.211	133088
1.21281	133001
1.21463	132674
1.21644	132124
1.21825	131393
1.22006	130548
1.22188	129665
1.22369	128816
1.2255	128059
1.22731	127428
1.22913	126928
1.23094	126538
1.23275	126218
1.23456	125924
1.23638	125617
1.23819	125276
1.24	124906
1.24181	124536
1.24362	124210
1.24544	123980
1.24725	123885
1.24906	123938
1.25087	124116
1.25269	124363
1.2545	124596
1.25631	124728
1.25812	124688
1.25994	124445
1.26175	124021
1.26356	123497
1.26537	122994
1.26719	122656
1.269	122609
1.27081	122934
1.27262	123641
1.27444	124661
1.27625	125855
1.27806	127043
1.27988	128039
1.28169	128695
1.2835	128926
1.28531	128735
1.28713	128200
1.28894	127456
1.29075	126659
1.29256	125949
1.29438	125418
1.29619	125098
1.298	124960
1.29981	124934
1.30163	124939
1.30344	124909
1.30525	124817
1.30706	124680
1.30888	124553
1.31069	124503
1.3125	124589
1.31431	124835
1.31612	125224
1.31794	125694
1.31975	126158
1.32156	126527
1.32337	126736
1.32519	126760
1.327	126616
1.32881	126355
1.33062	126039
1.33244	125721
1.33425	125417
1.33606	125106
1.33787	124727
1.33969	124205
1.3415	123476
1.34331	122510
1.34512	121331
1.34694	120018
1.34875	118695
1.35056	117500
1.35238	116560
1.35419	115960
1.356	115724
1.35781	115819
1.35963	116160
1.36144	116640
1.36325	117147
1.36506	117595
1.36688	117929
1.36869	118130
1.3705	118206
1.37231	118180
1.37413	118076
1.37594	117911
1.37775	117695
1.37956	117436
1.38138	117147
1.38319	116851
1.385	116580
1.38681	116369
1.38862	116246
1.39044	116218
1.39225	116267
1.39406	116350
1.39587	116407
1.39769	116379
1.3995	116229
1.40131	115948
1.40312	115567
1.40494	115145
1.40675	114755
1.40856	114459
1.41037	114289
1.41219	114239
1.414	114263
1.41581	114291
1.41762	114252
1.41944	114096
1.42125	113811
1.42306	113424
1.42487	112996
1.42669	112598
1.4285	112287
1.43031	112088
1.43213	111982
1.43394	111912
1.43575	111806
1.43756	111597
1.43938	111252
1.44119	110782
1.443	110243
1.44481	109723
1.44663	109312
1.44844	109075
1.45025	109033
1.45206	109150
1.45388	109349
1.45569	109530
1.4575	109599
1.45931	109495
1.46113	109209
1.46294	108781
1.46475	108285
1.46656	107810
1.46837	107427
1.47019	107175
1.472	107048
1.47381	107008
1.47562	106994
1.47744	106951
1.47925	106843
1.48106	106662
1.48287	106428
1.48469	106171
1.4865	105918
1.48831	105674
1.49012	105417
1.49194	105103
1.49375	104682
1.49556	104118
1.49737	103407
1.49919	102586
1.501	101731
1.50281	100939
1.50463	100303
1.50644	99885.4
1.50825	99702.1
1.51006	99714.8
1.51188	99841.4
1.51369	99979.1
1.5155	100033
1.51731	99945.1
1.51913	99707.8
1.52094	99369
1.52275	99017.6
1.52456	98758.1
1.52638	98680.9
1.52819	98836.8
1.53	99222.1
1.53181	99778.7
1.53363	100409
1.53544	100999
1.53725	101452
1.53906	101704
1.54087	101747
1.54269	101623
1.5445	101411
1.54631	101207
1.54812	101094
1.54994	101123
1.55175	101295
1.55356	101565
1.55537	101847
1.55719	102042
1.559	102058
1.56081	101836
1.56262	101371
1.56444	100706
1.56625	99930.7
1.56806	99159.3
1.56987	98501.2
1.57169	98036
1.5735	97794
1.57531	97748.8
1.57713	97824.1
1.57894	97914.2
1.58075	97912
1.58256	97737.1
1.58438	97357.6
1.58619	96798.3
1.588	96133.1
1.58981	95464.4
1.59163	94893.8
1.59344	94494.1
1.59525	94288.9
1.59706	94247.3
1.59888	94294.5
1.60069	94335.8
1.6025	94286.1
1.60431	94096.7
1.60613	93770.7
1.60794	93362.2
1.60975	92959.5
1.61156	92656.8
1.61338	92524.2
1.61519	92583.3
1.617	92798.2
1.61881	93083.1
1.62062	93325.7
1.62244	93418.7
1.62425	93290.5
1.62606	92925.8
1.62787	92369.4
1.62969	91714.4
1.6315	91075.3
1.63331	90557.8
1.63512	90230.8
1.63694	90112.1
1.63875	90167.3
1.64056	90325.7
1.64237	90503.6
1.64419	90630.3
1.646	90667.9
1.64781	90619.5
1.64962	90524.5
1.65144	90443.6
1.65325	90439.1
1.65506	90556.4
1.65688	90812.1
1.65869	91191.6
1.6605	91655.4
1.66231	92150.6
1.66413	92624.1
1.66594	93032.6
1.66775	93347.7
1.66956	93555.5
1.67138	93653.2
1.67319	93644.7
1.675	93536.8
1.67681	93338.6
1.67863	93061.9
1.68044	92722
1.68225	92337
1.68406	91924.2
1.68588	91495.5
1.68769	91052.2
1.6895	90583
1.69131	90067.2
1.69312	89482
1.69494	88814.9
1.69675	88074
1.69856	87295
1.70037	86539.1
1.70219	85882
1.704	85394.9
1.70581	85123.6
1.70762	85070.6
1.70944	85187.7
1.71125	85382.1
1.71306	85535.3
1.71487	85531.3
1.71669	85286
1.7185	84770
1.72031	84018.1
1.72212	83122.8
1.72394	82212.8
1.72575	81423.4
1.72756	80866.7
1.72938	80608.6
1.73119	80659.1
1.733	80977.4
1.73481	81487.4
1.73663	82099.6
1.73844	82730.8
1.74025	83317.2
1.74206	83818
1.74388	84210.4
1.74569	84481
1.7475	84617.7
1.74931	84606.8
1.75113	84436.7
1.75294	84106.7
1.75475	83636.2
1.75656	83070.2
1.75838	82476.2
1.76019	81932.2
1.762	81508.5
1.76381	81248.3
1.76562	81153.9
1.76744	81183.6
1.76925	81261.4
1.77106	81297.7
1.77287	81214.8
1.77469	80969.5
1.7765	80565.9
1.77831	80053.9
1.78012	79513.7
1.78194	79031.4
1.78375	78672.4
1.78556	78462.9
1.78737	78383.3
1.78919	78376.6
1.791	78368.5
1.79281	78293.1
1.79462	78114.5
1.79644	77838.8
1.79825	77511.1
1.80006	77201.7
1.80187	76982.8
1.80369	76907.6
1.8055	76995.3
1.80731	77229.6
1.80913	77568.2
1.81094	77960.4
1.81275	78366
1.81456	78767.9
1.81638	79173.7
1.81819	79606.2
1.82	80086.9
1.82181	80618
1.82363	81171.8
1.82544	81691.5
1.82725	82103.8
1.82906	82341.6
1.83088	82366.4
1.83269	82184.8
1.8345	81850.4
1.83631	81451.1
1.83813	81083.3
1.83994	80822
1.84175	80696.8
1.84356	80681
1.84537	80700.3
1.84719	80656.6
1.849	80462.7
1.85081	80074.3
1.85262	79509.6
1.85444	78849.8
1.85625	78218.3
1.85806	77744.9
1.85987	77525.3
1.86169	77588.9
1.8635	77885.4
1.86531	78293.9
1.86712	78654.8
1.86894	78811.9
1.87075	78655.9
1.87256	78154.4
1.87437	77359.6
1.87619	76393.1
1.878	75412.4
1.87981	74568.4
1.88163	73968
1.88344	73651.5
1.88525	73590.9
1.88706	73706.7
1.88888	73898.6
1.89069	74077.3
1.8925	74188.9
1.89431	74224.1
1.89613	74211.6
1.89794	74198.5
1.89975	74227.1
1.90156	74315.4
1.90338	74448.9
1.90519	74585.8
1.907	74672.5
1.90881	74663.9
1.91063	74540.7
1.91244	74316.7
1.91425	74034.6
1.91606	73751.7
1.91787	73520.3
1.91969	73370.2
1.9215	73300.2
1.92331	73279.3
1.92512	73259.3
1.92694	73192.4
1.92875	73047.8
1.93056	72821.6
1.93237	72536.8
1.93419	72234
1.936	71956.1
1.93781	71733.2
1.93962	71573.1
1.94144	71460.8
1.94325	71366.5
1.94506	71259.2
1.94687	71119.7
1.94869	70948.5
1.9505	70765.7
1.95231	70602.2
1.95412	70486
1.95594	70429
1.95775	70420
1.95956	70425.8
1.96138	70401.6
1.96319	70306.6
1.965	70119.8
1.96681	69849
1.96863	69531.1
1.97044	69222.2
1.97225	68980.8
1.97406	68850.2
1.97588	68845.6
1.97769	68951.4
1.9795	69127.7
1.98131	69325.3
1.98313	69502.1
1.98494	69635.7
1.98675	69727.3
1.98856	69794.8
1.99038	69859
1.99219	69927.3
1.994	69982.5
1.99581	69981
1.99762	69862.8
1.99944	69571.1
2.00125	69073.7
2.00306	68381.3
2.00488	67553.2
2.00669	66688.3
2.0085	65903.8
2.01031	65305.5
2.01213	64960.2
2.01394	64877.4
2.01575	65007.2
2.01756	65254.5
2.01938	65505.9
2.02119	65661.2
2.023	65660.3
2.02481	65497.1
2.02663	65218
2.02844	64904.7
2.03025	64647.2
2.03206	64516.9
2.03388	64545.1
2.03569	64715.4
2.0375	64969.8
2.03931	65226.6
2.04113	65403.4
2.04294	65438.9
2.04475	65307.8
2.04656	65023.9
2.04838	64634.2
2.05019	64204.6
2.052	63804.1
2.05381	63489.9
2.05563	63298.3
2.05744	63241.7
2.05925	63310.7
2.06106	63479.4
2.06288	63711.7
2.06469	63967.5
2.0665	64207.1
2.06831	64395.7
2.07012	64507.4
2.07194	64528.2
2.07375	64459.1
2.07556	64316.3
2.07737	64128
2.07919	63927.2
2.081	63742.5
2.08281	63587.7
2.08462	63454.7
2.08644	63313.4
2.08825	63117.4
2.09006	62817.6
2.09187	62379
2.09369	61795.1
2.0955	61096.5
2.09731	60349.2
2.09912	59641.4
2.10094	59063.5
2.10275	58684.7
2.10456	58534.3
2.10637	58592.7
2.10819	58795.3
2.11	59048.2
2.11181	59251.5
2.11362	59323.2
2.11544	59217.8
2.11725	58933.4
2.11906	58507
2.12087	57999.9
2.12269	57479.1
2.1245	56999.1
2.12631	56592.1
2.12812	56266.1
2.12994	56012.2
2.13175	55816
2.13356	55668.7
2.13537	55573.3
2.13719	55543.7
2.139	55597.6
2.14081	55745.7
2.14262	55982.8
2.14444	56284.3
2.14625	56609.9
2.14806	56913.9
2.14988	57157.9
2.15169	57322.2
2.1535	57410.6
2.15531	57447.1
2.15713	57465
2.15894	57493.1
2.16075	57542.5
2.16256	57601.2
2.16438	57636.5
2.16619	57607.3
2.168	57480.3
2.16981	57245.6
2.17163	56925.4
2.17344	56572.8
2.17525	56258.6
2.17706	56052.3
2.17888	56000.7
2.18069	56112.5
2.1825	56353.2
2.18431	56653.3
2.18613	56925.9
2.18794	57089.7
2.18975	57090.5
2.19156	56913.3
2.19338	56583.5
2.19519	56156.3
2.197	55698.3
2.19881	55268.9
2.20063	54905.6
2.20244	54619.7
2.20425	54401.2
2.20606	54231.5
2.20788	54097.6
2.20969	54002.1
2.2115	53965.2
2.21331	54017.1
2.21513	54183.5
2.21694	54469.4
2.21875	54848.3
2.22056	55260.8
2.22237	55624.9
2.22419	55855.7
2.226	55888.7
2.22781	55700.3
2.22962	55316.9
2.23144	54811.4
2.23325	54285.2
2.23506	53842.5
2.23687	53562.4
2.23869	53479.1
2.2405	53574.1
2.24231	53783.6
2.24412	54019.3
2.24594	54195.2
2.24775	54252.6
2.24956	54176.9
2.25137	53999.8
2.25319	53788.8
2.255	53625.1
2.25681	53579.4
2.25862	53691
2.26044	53957.1
2.26225	54334
2.26406	54750.3
2.26587	55125.9
2.26769	55391.8
2.2695	55504.1
2.27131	55449.7
2.27312	55242.9
2.27494	54914.7
2.27675	54501.1
2.27856	54033.1
2.28037	53533.1
2.28219	53016.7
2.284	52499.1
2.28581	52002
2.28762	51556.2
2.28944	51199.5
2.29125	50968.1
2.29306	50885
2.29488	50949.6
2.29669	51131.8
2.2985	51375.8
2.30031	51611
2.30213	51769.6
2.30394	51803.7
2.30575	51699.2
2.30756	51478.7
2.30938	51194.8
2.31119	50914.2
2.313	50697.5
2.31481	50581.9
2.31663	50570.4
2.31844	50633.7
2.32025	50721.1
2.32206	50778.9
2.32388	50769.5
2.32569	50684.4
2.3275	50547.4
2.32931	50406.1
2.33113	50315.9
2.33294	50320
2.33475	50434.1
2.33656	50639.6
2.33838	50888.8
2.34019	51119.5
2.342	51275.6
2.34381	51325.3
2.34563	51271.5
2.34744	51151.5
2.34925	51024.5
2.35106	50952.1
2.35288	50977.7
2.35469	51111.6
2.3565	51327
2.35831	51567.4
2.36013	51763.9
2.36194	51855.9
2.36375	51808.6
2.36556	51621.7
2.36738	51327.1
2.36919	50975.9
2.371	50620.1
2.37281	50294.9
2.37462	50007.8
2.37644	49738.8
2.37825	49449
2.38006	49098.1
2.38187	48660.7
2.38369	48138.9
2.3855	47565
2.38731	46993.8
2.38912	46488.2
2.39094	46101.5
2.39275	45863.3
2.39456	45773.9
2.39637	45807.1
2.39819	45921.8
2.4	46077.4
2.40181	46246.6
2.40362	46423.2
2.40544	46620.3
2.40725	46862.1
2.40906	47170.4
2.41087	47553.3
2.41269	47997.6
2.4145	48469.5
2.41631	48922.1
2.41812	49307.6
2.41994	49588.5
2.42175	49745.5
2.42356	49778.9
2.42537	49703.3
2.42719	49539
2.429	49302.6
2.43081	49001.9
2.43262	48635.3
2.43444	48197.7
2.43625	47688.4
2.43806	47119.1
2.43987	46517.1
2.44169	45923.5
2.4435	45384.5
2.44531	44941.3
2.44713	44619.2
2.44894	44422.3
2.45075	44333.9
2.45256	44323.2
2.45438	44355.1
2.45619	44401.1
2.458	44444.7
2.45981	44482.2
2.46163	44517.4
2.46344	44553.3
2.46525	44584.6
2.46706	44594.3
2.46888	44557.1
2.47069	44448.1
2.4725	44254.4
2.47431	43985.1
2.47613	43675.4
2.47794	43381.2
2.47975	43167.3
2.48156	43089.2
2.48338	43176.6
2.48519	43422.4
2.487	43781.5
2.48881	44181.2
2.49063	44538.7
2.49244	44782.3
2.49425	44869.2
2.49606	44794.8
2.49788	44590.7
2.49969	44313.4
2.5015	44026
2.50331	43780
2.50513	43602.1
2.50694	43489.6
2.50875	43415.4
2.51056	43339.4
2.51238	43223.7
2.51419	43044.3
2.516	42798.2
2.51781	42502.6
2.51963	42188.3
2.52144	41890.2
2.52325	41637.9
2.52506	41449.7
2.52687	41332.2
2.52869	41282.9
2.5305	41295.4
2.53231	41363.6
2.53412	41483.9
2.53594	41653.4
2.53775	41866.8
2.53956	42112
2.54137	42368.2
2.54319	42607.2
2.545	42797.9
2.54681	42913
2.54862	42935.7
2.55044	42863.2
2.55225	42707.6
2.55406	42491.9
2.55587	42243.8
2.55769	41989.2
2.5595	41746.7
2.56131	41526.8
2.56312	41332.5
2.56494	41163.7
2.56675	41021.2
2.56856	40909
2.57037	40835.1
2.57219	40808.7
2.574	40837.3
2.57581	40922.8
2.57762	41060.2
2.57944	41238.7
2.58125	41443.5
2.58306	41660
2.58487	41875.3
2.58669	42079.3
2.5885	42263.2
2.59031	42416.9
2.59212	42527.5
2.59394	42579.4
2.59575	42557.7
2.59756	42453.1
2.59938	42267.8
2.60119	42018.3
2.603	41734.8
2.60481	41455.5
2.60663	41217
2.60844	41043.8
2.61025	40940.5
2.61206	40889
2.61388	40853.7
2.61569	40792.1
2.6175	40668.1
2.61931	40464.8
2.62113	40190.9
2.62294	39879
2.62475	39576.6
2.62656	39331.1
2.62838	39175.4
2.63019	39117.7
2.632	39139.2
2.63381	39200.9
2.63563	39256.9
2.63744	39269.4
2.63925	39220.6
2.64106	39117.5
2.64288	38988.1
2.64469	38870.3
2.6465	38798.6
2.64831	38792.3
2.65013	38850.4
2.65194	38954.7
2.65375	39078.8
2.65556	39200.4
2.65738	39310.8
2.65919	39419
2.661	39546.7
2.66281	39718
2.66463	39946.6
2.66644	40225.3
2.66825	40523.5
2.67006	40792.7
2.67188	40980.6
2.67369	41046.6
2.6755	40975.3
2.67731	40782.1
2.67912	40508.4
2.68094	40208.2
2.68275	39931.5
2.68456	39707.9
2.68637	39539.6
2.68819	39403.3
2.69	39261.9
2.69181	39082
2.69362	38848.6
2.69544	38573.8
2.69725	38294.1
2.69906	38058.6
2.70087	37910.6
2.70269	37871.6
2.7045	37931.1
2.70631	38049.4
2.70812	38169.9
2.70994	38239.2
2.71175	38225.7
2.71356	38131.5
2.71537	37991.8
2.71719	37861.8
2.719	37795.5
2.72081	37824.1
2.72262	37941.6
2.72444	38102.9
2.72625	38236.8
2.72806	38268.7
2.72987	38146.2
2.73169	37858.3
2.7335	37441.7
2.73531	36971.2
2.73712	36537.2
2.73894	36217.6
2.74075	36053.8
2.74256	36038.6
2.74437	36119.6
2.74619	36218.6
2.748	36257.9
2.74981	36186.6
2.75163	35996.7
2.75344	35724.1
2.75525	35434.7
2.75706	35199.9
2.75888	35071.2
2.76069	35061.6
2.7625	35141.9
2.76431	35250.8
2.76613	35317.7
2.76794	35287.1
2.76975	35138.5
2.77156	34893.3
2.77338	34606.5
2.77519	34347.2
2.777	34172.9
2.77881	34109
2.78063	34138.7
2.78244	34207.9
2.78425	34242.9
2.78606	34174.8
2.78788	33963
2.78969	33608.3
2.7915	33153.5
2.79331	32669.6
2.79513	32234.3
2.79694	31908.8
2.79875	31721.4
2.80056	31662.7
2.80238	31692.2
2.80419	31755.3
2.806	31801.1
2.80781	31798.1
2.80963	31739.2
2.81144	31637.8
2.81325	31515.8
2.81506	31389.4
2.81688	31258.6
2.81869	31104.2
2.8205	30895.4
2.82231	30602.2
2.82412	30211.5
2.82594	29738.3
2.82775	29228
2.82956	28749.7
2.83137	28380
2.83319	28184
2.835	28199.1
2.83681	28425.1
2.83862	28825.5
2.84044	29337.6
2.84225	29889.2
2.84406	30414.7
2.84587	30868.6
2.84769	31230.6
2.8495	31502.9
2.85131	31701.8
2.85312	31847.2
2.85494	31953
2.85675	32022.7
2.85856	32049.2
2.86037	32019.8
2.86219	31922.3
2.864	31750.5
2.86581	31507.4
2.86762	31205.3
2.86944	30862.9
2.87125	30502.4
2.87306	30146.6
2.87487	29817.6
2.87669	29537.1
2.8785	29326
2.88031	29204.2
2.88212	29187.6
2.88394	29283.9
2.88575	29488.5
2.88756	29780.5
2.88937	30123.8
2.89119	30470.7
2.893	30770.2
2.89481	30977.9
2.89662	31065.4
2.89844	31025.9
2.90025	30875.9
2.90206	30649.8
2.90388	30392.4
2.90569	30147.8
2.9075	29950.6
2.90931	29819.8
2.91113	29756.8
2.91294	29748
2.91475	29769.6
2.91656	29793.3
2.91838	29791.7
2.92019	29741.8
2.922	29627.4
2.92381	29440.2
2.92563	29180.2
2.92744	28856.6
2.92925	28487.7
2.93106	28100.2
2.93288	27726.9
2.93469	27401.4
2.9365	27153.1
2.93831	27000.8
2.94013	26949.3
2.94194	26988.6
2.94375	27097.9
2.94556	27252.2
2.94738	27430.5
2.94919	27622.4
2.951	27830.5
2.95281	28067.4
2.95463	28348.2
2.95644	28680.6
2.95825	29055.5
2.96006	29442.7
2.96188	29792.9
2.96369	30046.8
2.9655	30148.4
2.96731	30060.3
2.96913	29773.7
2.97094	29313.4
2.97275	28733
2.97456	28104.2
2.97637	27501
2.97819	26985.6
2.98	26598.4
2.98181	26354.3
2.98362	26246.4
2.98544	26254.6
2.98725	26354.2
2.98906	26524.1
2.99087	26748.7
2.99269	27016.3
2.9945	27314.2
2.99631	27623.8
2.99812	27918.6
2.99994	28166.6
3.00175	28336.8
3.00356	28408.4
3.00537	28378.5
3.00719	28265.6
3.009	28106.5
3.01081	27948.6
3.01262	27836.3
3.01444	27799.6
3.01625	27844.6
3.01806	27952.1
3.01987	28082.6
3.02169	28187.3
3.0235	28221.5
3.02531	28156.9
3.02712	27988.4
3.02894	27734.7
3.03075	27432.8
3.03256	27128.1
3.03437	26863.3
3.03619	26669.8
3.038	26562.7
3.03981	26539.9
3.04162	26586
3.04344	26676.9
3.04525	26784.9
3.04706	26882.9
3.04887	26946.4
3.05069	26955.1
3.0525	26893.4
3.05431	26751.9
3.05613	26528.9
3.05794	26232.5
3.05975	25881
3.06156	25502.2
3.06338	25130
3.06519	24799.6
3.067	24542
3.06881	24378.6
3.07063	24318.9
3.07244	24359.6
3.07425	24486.2
3.07606	24676.8
3.07788	24904.6
3.07969	25141
3.0815	25357
3.08331	25524.4
3.08513	25618
3.08694	25618.3
3.08875	25516
3.09056	25316.3
3.09238	25041.5
3.09419	24731.2
3.096	24436.2
3.09781	24208.8
3.09963	24090.8
3.10144	24100.7
3.10325	24227.4
3.10506	24429.7
3.10688	24645.2
3.10869	24805.7
3.1105	24855.5
3.11231	24767.6
3.11413	24551.9
3.11594	24254
3.11775	23942.7
3.11956	23691.4
3.12138	23557.6
3.12319	23567.1
3.125	23707.5
3.12681	23932.6
3.12862	24177
3.13044	24374.5
3.13225	24475.7
3.13406	24459.6
3.13587	24334.4
3.13769	24130.5
3.1395	23886.2
3.14131	23633.9
3.14312	23390.1
3.14494	23153.4
3.14675	22910.6
3.14856	22647.5
3.15037	22361.2
3.15219	22067.1
3.154	21798.8
3.15581	21600.2
3.15762	21512.1
3.15944	21557.8
3.16125	21734.1
3.16306	22009.6
3.16487	22331.8
3.16669	22641
3.1685	22886.3
3.17031	23038.1
3.17212	23093.4
3.17394	23072.2
3.17575	23007.4
3.17756	22930.6
3.17937	22860.9
3.18119	22798.9
3.183	22728.9
3.18481	22628.1
3.18662	22478.3
3.18844	22276.6
3.19025	22040.2
3.19206	21804
3.19387	21610.6
3.19569	21498
3.1975	21486.9
3.19931	21575
3.20113	21736.5
3.20294	21931
3.20475	22114.4
3.20656	22252.1
3.20838	22326.5
3.21019	22339.4
3.212	22308.2
3.21381	22256.9
3.21563	22207.7
3.21744	22174.3
3.21925	22160.9
3.22106	22164.4
3.22288	22180.8
3.22469	22209.9
3.2265	22258
3.22831	22335.5
3.23013	22451.9
3.23194	22608.5
3.23375	22794.3
3.23556	22985.6
3.23738	23151.5
3.23919	23263
3.241	23303
3.24281	23272.8
3.24463	23192.7
3.24644	23095.7
3.24825	23014.9
3.25006	22970.6
3.25188	22960.6
3.25369	22957.4
3.2555	22914.8
3.25731	22781.8
3.25913	22519.9
3.26094	22117.4
3.26275	21596.6
3.26456	21010.3
3.26638	20428.5
3.26819	19919.9
3.27	19532.4
3.27181	19281.4
3.27363	19147.2
3.27544	19083.9
3.27725	19036.2
3.27906	18958.5
3.28087	18830.3
3.28269	18662.3
3.2845	18491.8
3.28631	18368.6
3.28812	18336.9
3.28994	18419
3.29175	18605.7
3.29356	18858
3.29537	19117.9
3.29719	19325.6
3.299	19436.5
3.30081	19434.5
3.30262	19334.2
3.30444	19175.5
3.30625	19009.3
3.30806	18882.5
3.30987	18823.7
3.31169	18837.4
3.3135	18905.7
3.31531	18997
3.31712	19077.8
3.31894	19124.7
3.32075	19130.1
3.32256	19102.6
3.32437	19060.6
3.32619	19022.9
3.328	19000.2
3.32981	18989
3.33162	18973
3.33344	18927.9
3.33525	18831
3.33706	18670.2
3.33887	18449.8
3.34069	18191.7
3.3425	17931
3.34431	17707.5
3.34612	17555.9
3.34794	17497.8
3.34975	17536.9
3.35156	17658.8
3.35338	17836.1
3.35519	18034.4
3.357	18220
3.35881	18366.8
3.36063	18459.4
3.36244	18495.2
3.36425	18482.8
3.36606	18439.4
3.36788	18387.7
3.36969	18351.6
3.3715	18353.2
3.37331	18408.3
3.37513	18524.2
3.37694	18697.1
3.37875	18911.2
3.38056	19140.4
3.38238	19351.4
3.38419	19508.8
3.386	19581.8
3.38781	19549.7
3.38963	19406.2
3.39144	19161.1
3.39325	18838.5
3.39506	18472.4
3.39688	18101.1
3.39869	17760.7
3.4005	17479.9
3.40231	17277.2
3.40413	17159.5
3.40594	17123
3.40775	17155.4
3.40956	17238.1
3.41138	17349.8
3.41319	17468.3
3.415	17574.3
3.41681	17653.2
3.41863	17697.9
3.42044	17710.3
3.42225	17700.2
3.42406	17683.6
[truncated: 317 more rows]

## Sheet: 848.0
-0.199125	2347.82
-0.197313	2437.3
-0.1955	2513.7
-0.193688	2571.34
-0.191875	2615.11
-0.190062	2657.12
-0.18825	2711.07
-0.186438	2786.37
-0.184625	2884.32
-0.182812	2997.6
-0.181	3113.14
-0.179187	3217.21
-0.177375	3300.61
-0.175563	3362.12
-0.17375	3408.78
-0.171937	3452.93
-0.170125	3507.21
-0.168313	3579.43
-0.1665	3669.22
-0.164687	3767.78
-0.162875	3860.92
-0.161062	3934.15
-0.15925	3978.08
-0.157438	3992.12
-0.155625	3985.04
-0.153812	3972.35
-0.152	3971.33
-0.150188	3995.61
-0.148375	4051.14
-0.146563	4134.91
-0.14475	4236.81
-0.142937	4343.7
-0.141125	4444.11
-0.139313	4531.91
-0.1375	4607.57
-0.135687	4676.95
-0.133875	4748.23
-0.132062	4828.53
-0.13025	4921.62
-0.128438	5027.74
-0.126625	5145.43
-0.124813	5274.42
-0.123	5418.02
-0.121188	5583.78
-0.119375	5781.48
-0.117563	6019.29
-0.11575	6299.1
-0.113937	6613.3
-0.112125	6944.41
-0.110312	7268.33
-0.1085	7560.5
-0.106688	7803.12
-0.104875	7990.91
-0.103063	8133.42
-0.10125	8252.52
-0.0994375	8376.05
-0.097625	8529.29
-0.0958125	8727.3
-0.094	8970.8
-0.0921875	9246.98
-0.090375	9535.24
-0.0885625	9815.62
-0.08675	10077.2
-0.0849375	10323.4
-0.083125	10571.8
-0.0813125	10849.7
-0.0795	11185.5
-0.0776875	11600.6
-0.075875	12104.4
-0.0740625	12694.2
-0.07225	13360.7
-0.0704375	14097.2
-0.068625	14908.4
-0.0668125	15815.6
-0.065	16855.2
-0.0631875	18070.2
-0.061375	19497.4
-0.0595625	21153.6
-0.05775	23026.2
-0.0559375	25072
-0.054125	27225.5
-0.0523125	29415.6
-0.0505	31585.4
-0.0486875	33710.1
-0.046875	35806.9
-0.0450625	37933
-0.04325	40172.6
-0.0414375	42614.8
-0.039625	45330
-0.0378125	48349.6
-0.036	51655.8
-0.0341875	55184.7
-0.032375	58839.5
-0.0305625	62512.3
-0.02875	66106.2
-0.0269375	69553.4
-0.025125	72822.9
-0.0233125	75918.4
-0.0215	78866.4
-0.0196875	81699.6
-0.017875	84441.1
-0.0160625	87093
-0.01425	89632.2
-0.0124375	92014.6
-0.010625	94183.8
-0.0088125	96082
-0.007	97658.9
-0.0051875	98877
-0.003375	99711.7
-0.0015625	100149
0.00025	100180
0.0020625	99798.4
0.003875	99001.8
0.0056875	97791.6
0.0075	96179.4
0.0093125	94190.8
0.011125	91868.6
0.0129375	89271.1
0.01475	86468.2
0.0165625	83534.5
0.018375	80541.8
0.0201875	77553.8
0.022	74622.6
0.0238125	71789.1
0.025625	69085.4
0.0274375	66538
0.02925	64170
0.0310625	62001.1
0.032875	60046
0.0346875	58311
0.0365	56790.2
0.0383125	55464.7
0.040125	54303.4
0.0419375	53267.8
0.04375	52318
0.0455625	51420
0.047375	50550.6
0.0491875	49700.2
0.051	48870.8
0.0528125	48071.7
0.054625	47312.5
0.0564375	46596.8
0.05825	45917.8
0.0600625	45256.6
0.061875	44585.1
0.0636875	43871.5
0.0655	43087.1
0.0673125	42213.4
0.069125	41247
0.0709375	40201.5
0.07275	39106.1
0.0745625	38001.1
0.076375	36931.4
0.0781875	35939.6
0.08	35059
0.0818125	34309.7
0.083625	33696
0.0854375	33206.6
0.08725	32818.3
0.0890625	32500.2
0.090875	32219.5
0.0926875	31947.9
0.0945	31666
0.0963125	31366.3
0.098125	31054.6
0.0999375	30747.7
0.10175	30469.7
0.103563	30246.2
0.105375	30098.5
0.107188	30038.1
0.109	30062.8
0.110812	30155.7
0.112625	30286.6
0.114437	30416.6
0.11625	30504.3
0.118063	30512.4
0.119875	30414.3
0.121688	30199
0.1235	29872.3
0.125312	29456.3
0.127125	28984.8
0.128938	28497.6
0.13075	28033
0.132562	27621.7
0.134375	27281.7
0.136187	27016.9
0.138	26818.4
0.139813	26668.2
0.141625	26546
0.143437	26434.4
0.14525	26324
0.147063	26216
0.148875	26120.5
0.150688	26053
0.1525	26028.8
0.154312	26057.1
0.156125	26137.3
0.157938	26257.8
0.15975	26398.4
0.161562	26535.2
0.163375	26647.4
0.165187	26722.5
0.167	26759.4
0.168813	26768.3
0.170625	26766.2
0.172437	26770.7
0.17425	26793.2
0.176063	26834.6
0.177875	26883.5
0.179688	26919.4
0.1815	26918.7
0.183312	26862.1
0.185125	26741.4
0.186938	26562.5
0.18875	26344.3
0.190562	26113.8
0.192375	25898.3
0.194188	25717.6
0.196	25578.7
0.197813	25474.5
0.199625	25387.9
0.201437	25298
0.20325	25188.6
0.205063	25054.6
0.206875	24904.8
0.208687	24759.9
0.2105	24646.2
0.212312	24587.4
0.214125	24596.6
0.215938	24671.6
0.21775	24794.6
0.219562	24936.9
0.221375	25066.6
0.223188	25157.8
0.225	25196.8
0.226813	25185.8
0.228625	25141
0.230437	25087
0.23225	25049.2
0.234063	25046.7
0.235875	25086.9
0.237687	25164.8
0.2395	25264.9
0.241313	25366.2
0.243125	25448.2
0.244938	25495.7
0.24675	25501.4
0.248562	25467.1
0.250375	25401.9
0.252188	25320.5
0.254	25240.8
0.255812	25182.9
0.257625	25166.9
0.259437	25212.2
0.26125	25335
0.263062	25544.8
0.264875	25840.2
0.266688	26206.2
0.2685	26612.2
0.270313	27014.8
0.272125	27362.9
0.273938	27607.7
0.27575	27712.5
0.277562	27662
0.279375	27467.3
0.281187	27164.5
0.283	26808.5
0.284813	26460.5
0.286625	26175.5
0.288438	25989.8
0.29025	25914.5
0.292063	25935.5
0.293875	26019.3
0.295687	26124.2
0.2975	26212.1
0.299312	26258.5
0.301125	26258
0.302938	26223.1
0.30475	26178.5
0.306563	26151.5
0.308375	26163.2
0.310188	26222.2
0.312	26322.4
0.313812	26446.1
0.315625	26570.5
0.317437	26674.5
0.31925	26745.3
0.321062	26780.8
0.322875	26788.7
0.324688	26781.8
0.3265	26772.3
0.328313	26766.7
0.330125	26763
0.331937	26751.6
0.33375	26719
0.335562	26654
0.337375	26553.1
0.339187	26424.9
0.341	26289.8
0.342813	26177.7
0.344625	26121.9
0.346438	26151.9
0.34825	26286.7
0.350062	26530.2
0.351875	26870.4
0.353687	27281.4
0.3555	27728.7
0.357312	28175.8
0.359125	28591.4
0.360938	28954.2
0.36275	29255.8
0.364563	29500.5
0.366375	29701.8
0.368188	29877.5
0.37	30043.9
0.371812	30210.9
0.373625	30378.9
0.375437	30538.9
0.37725	30675.5
0.379063	30771.4
0.380875	30814
0.382688	30799.9
0.3845	30738.4
0.386313	30650.3
0.388125	30564.7
0.389937	30511.5
0.39175	30514.9
0.393562	30586.4
0.395375	30722.2
0.397188	30904
0.399	31104.2
0.400813	31293.4
0.402625	31448.7
0.404438	31559.6
0.40625	31629.5
0.408062	31673.5
0.409875	31711.4
0.411687	31759.1
0.4135	31821.9
0.415312	31890.3
0.417125	31941.9
0.418938	31948
0.42075	31883.2
0.422563	31735.2
0.424375	31511.5
0.426187	31240
0.428	30964.4
0.429812	30733.3
0.431625	30588.2
0.433437	30552.2
0.43525	30623.7
0.437063	30777.7
0.438875	30971.9
0.440688	31159
0.4425	31299.2
0.444312	31370.2
0.446125	31372.7
0.447937	31328.3
0.44975	31273.5
0.451562	31249.5
0.453375	31292.6
0.455188	31426.9
0.457	31661.8
0.458813	31992.7
0.460625	32405.2
0.462438	32879.2
0.46425	33392.8
0.466062	33923
0.467875	34446.1
0.469687	34936.7
0.4715	35368.7
0.473313	35718.4
0.475125	35969.9
0.476938	36121.4
0.47875	36189.4
0.480563	36210
0.482375	36233.5
0.484187	36314.3
0.486	36497.6
0.487812	36806.7
0.489625	37234
0.491438	37740.1
0.49325	38260.8
0.495063	38721.2
0.496875	39052.4
0.498688	39207.8
0.5005	39172.3
0.502313	38964
0.504125	38627.2
0.505938	38219.8
0.50775	37798.7
0.509563	37409.4
0.511375	37080.8
0.513188	36827.4
0.515	36656.9
0.516813	36578.7
0.518625	36610.3
0.520437	36776.9
0.52225	37104.7
0.524062	37609.3
0.525875	38282.7
0.527687	39084.6
0.5295	39941.9
0.531312	40757.4
0.533125	41426.5
0.534937	41857.8
0.53675	41991.4
0.538563	41810.3
0.540375	41340.8
0.542188	40643.4
0.544	39795.9
0.545813	38875.7
0.547625	37945.1
0.549438	37045.8
0.55125	36201.6
0.553063	35428.5
0.554875	34746.8
0.556688	34190.4
0.5585	33808.6
0.560312	33658.9
0.562125	33793
0.563937	34240
0.56575	34993.5
0.567562	36006
0.569375	37194.4
0.571187	38455.4
0.573	39685.5
0.574812	40800.7
0.576625	41750.1
0.578438	42519.3
0.58025	43123.3
0.582063	43592.9
0.583875	43958.3
0.585688	44236.8
0.5875	44428.3
0.589313	44519.9
0.591125	44496.9
0.592938	44356.6
0.59475	44117.6
0.596562	43823.2
0.598375	43534.4
0.600187	43316.4
0.602	43222.5
0.603812	43279.8
0.605625	43483.7
0.607437	43801.1
0.60925	44182
0.611062	44576
0.612875	44947.5
0.614688	45284
0.6165	45596.8
0.618313	45911.5
0.620125	46254.7
0.621938	46640.2
0.62375	47060.5
0.625563	47487.3
0.627375	47879.7
0.629188	48199
0.631	48422.5
0.632812	48553.4
0.634625	48620.4
0.636437	48669.8
0.63825	48748.9
0.640062	48889.9
0.641875	49097.7
0.643687	49346.2
0.6455	49586.1
0.647312	49760.2
0.649125	49823
0.650937	49755.6
0.65275	49574.4
0.654563	49327
0.656375	49079
0.658188	48895.3
0.66	48821
0.661813	48869.8
0.663625	49021.9
0.665438	49232.6
0.66725	49448.1
0.669063	49623.6
0.670875	49736.4
0.672687	49792.2
0.6745	49819.8
0.676312	49859.8
0.678125	49948.6
0.679937	50105.1
0.68175	50324.2
0.683562	50578.9
0.685375	50829.2
0.687187	51036.8
0.689	51177.4
0.690813	51248.8
0.692625	51272
0.694438	51283.7
0.69625	51325.3
0.698063	51430.9
0.699875	51618.4
0.701688	51887
0.7035	52219.4
0.705313	52589.9
0.707125	52972.6
0.708937	53347.5
0.71075	53703.3
0.712562	54035.4
0.714375	54342
0.716187	54618.7
0.718	54857.3
0.719812	55046.1
0.721625	55175.1
0.723437	55241.6
0.72525	55255.2
0.727062	55238.6
0.728875	55224.8
0.730688	55249.5
0.7325	55342.3
0.734313	55518.6
0.736125	55775.8
0.737938	56093.9
0.73975	56440.7
0.741563	56780.3
0.743375	57080.7
0.745188	57319.9
0.747	57487.4
0.748812	57583.6
0.750625	57616
0.752437	57596.8
0.75425	57541.9
0.756062	57471.8
0.757875	57414.3
0.759687	57405.2
0.7615	57487.1
0.763312	57702.3
0.765125	58084.1
0.766938	58645
0.76875	59369.3
0.770563	60210.7
0.772375	61098.8
0.774188	61952.8
0.776	62699.4
0.777813	63289.8
0.779625	63710.8
0.781438	63984.9
0.78325	64160.8
0.785062	64295.2
0.786875	64432.4
0.788687	64589.2
0.7905	64748.6
0.792312	64866.5
0.794125	64888.2
0.795937	64770.3
0.79775	64500.2
0.799562	64106.1
0.801375	63653.9
0.803188	63231.4
0.805	62924.2
0.806813	62790.8
0.808625	62846.2
0.810438	63057.4
0.81225	63354.4
0.814063	63652.8
0.815875	63879.6
0.817688	63996.4
0.8195	64009.5
0.821313	63966.4
0.823125	63938.5
0.824937	63996.7
0.82675	64187.9
0.828562	64519.7
0.830375	64959.6
0.832187	65446.7
0.834	65913.3
0.835812	66308
0.837625	66612.5
0.839437	66846.4
0.84125	67058.6
0.843063	67308.7
0.844875	67644
0.846688	68081.3
0.8485	68599.2
0.850313	69143.2
0.852125	69642.7
0.853938	70033.9
0.85575	70280.1
0.857563	70384.8
0.859375	70391
0.861187	70368.9
0.863	70394.5
0.864812	70528.2
0.866625	70797.5
0.868437	71191.5
0.87025	71665.9
0.872062	72158.9
0.873875	72610.6
0.875687	72980.1
0.8775	73256.8
0.879313	73460.1
0.881125	73631.8
0.882938	73821.5
0.88475	74071.7
0.886563	74406.3
0.888375	74825.3
0.890188	75306.8
0.892	75813.9
0.893813	76304.8
0.895625	76741.9
0.897437	77098.1
0.89925	77360.3
0.901062	77529.2
0.902875	77617.4
0.904687	77646.3
0.9065	77643.5
0.908312	77638.8
0.910125	77660.2
0.911937	77729
0.91375	77854.5
0.915562	78030.4
0.917375	78233.7
0.919188	78428.4
0.921	78573.9
0.922813	78636.9
0.924625	78603.4
0.926438	78487.9
0.92825	78334.8
0.930063	78212.1
0.931875	78196.4
0.933688	78353.9
0.9355	78721.9
0.937312	79297
0.939125	80033.1
0.940937	80850.9
0.94275	81656.4
0.944562	82362.6
0.946375	82909.4
0.948187	83274.1
0.95	83472.2
0.951812	83546.5
0.953625	83550.4
0.955438	83530.6
0.95725	83515.7
0.959063	83513.7
0.960875	83518.6
0.962688	83524.6
0.9645	83539.5
0.966313	83594.1
0.968125	83741.1
0.969938	84044.7
0.97175	84562.1
0.973562	85324.5
0.975375	86323
0.977187	87505.3
0.979	88785.2
0.980812	90063
0.982625	91249.6
0.984437	92288.9
0.98625	93169.8
0.988062	93924.4
0.989875	94613.4
0.991688	95301.7
0.9935	96033.8
0.995313	96814
0.997125	97600
0.998938	98310.9
1.00075	98846.5
1.00256	99114.5
1.00438	99055.2
1.00619	98659.1
1.008	97971.4
1.00981	97083.5
1.01162	96113.8
1.01344	95184.3
1.01525	94398.6
1.01706	93826.2
1.01887	93496.5
1.02069	93401.7
1.0225	93506.7
1.02431	93761.5
1.02612	94112.5
1.02794	94511.5
1.02975	94919.7
1.03156	95308.8
1.03337	95660.8
1.03519	95966
1.037	96223.5
1.03881	96440.4
1.04062	96630.9
1.04244	96814.7
1.04425	97012.2
1.04606	97239.8
1.04787	97504.5
1.04969	97800.7
1.0515	98110.7
1.05331	98408.8
1.05513	98670.1
1.05694	98878.6
1.05875	99035.9
1.06056	99164.6
1.06238	99306.7
1.06419	99516.1
1.066	99846.9
1.06781	100341
1.06963	101017
1.07144	101863
1.07325	102838
1.07506	103880
1.07688	104909
1.07869	105847
1.0805	106627
1.08231	107202
1.08413	107550
1.08594	107675
1.08775	107603
1.08956	107384
1.09137	107078
1.09319	106755
1.095	106488
1.09681	106344
1.09862	106382
1.10044	106641
1.10225	107135
1.10406	107850
1.10587	108741
1.10769	109739
1.1095	110751
1.11131	111683
1.11312	112448
1.11494	112982
1.11675	113258
1.11856	113284
1.12037	113110
1.12219	112808
1.124	112463
1.12581	112150
1.12763	111924
1.12944	111805
1.13125	111781
1.13306	111812
1.13488	111849
1.13669	111846
1.1385	111780
1.14031	111661
1.14213	111524
1.14394	111428
1.14575	111432
1.14756	111580
1.14938	111879
1.15119	112302
1.153	112784
1.15481	113244
1.15663	113606
1.15844	113824
1.16025	113897
1.16206	113873
1.16387	113842
1.16569	113908
1.1675	114162
1.16931	114654
1.17112	115375
1.17294	116253
1.17475	117172
1.17656	117995
1.17837	118597
1.18019	118897
1.182	118873
1.18381	118562
1.18562	118045
1.18744	117425
1.18925	116798
1.19106	116231
1.19287	115755
1.19469	115369
1.1965	115058
1.19831	114807
1.20013	114621
1.20194	114525
1.20375	114564
1.20556	114777
1.20738	115183
1.20919	115765
1.211	116463
1.21281	117185
1.21463	117828
1.21644	118307
1.21825	118577
1.22006	118646
1.22188	118573
1.22369	118449
1.2255	118370
1.22731	118407
1.22913	118588
1.23094	118886
1.23275	119238
1.23456	119558
1.23638	119773
1.23819	119840
1.24	119759
1.24181	119570
1.24362	119335
1.24544	119117
1.24725	118956
1.24906	118855
1.25087	118788
1.25269	118705
1.2545	118555
1.25631	118309
1.25812	117965
1.25994	117554
1.26175	117128
1.26356	116739
1.26537	116427
1.26719	116203
1.269	116055
1.27081	115957
1.27262	115884
1.27444	115827
1.27625	115804
1.27806	115854
1.27988	116021
1.28169	116336
1.2835	116795
1.28531	117355
1.28713	117935
1.28894	118434
1.29075	118763
1.29256	118867
1.29438	118747
1.29619	118454
1.298	118083
1.29981	117734
1.30163	117493
1.30344	117396
1.30525	117429
1.30706	117530
1.30888	117620
1.31069	117624
1.3125	117508
1.31431	117283
1.31612	117009
1.31794	116764
1.31975	116625
1.32156	116629
1.32337	116762
1.32519	116960
1.327	117123
1.32881	117148
1.33062	116963
1.33244	116547
1.33425	115935
1.33606	115209
1.33787	114467
1.33969	113793
1.3415	113227
1.34331	112757
1.34512	112330
1.34694	111868
1.34875	111310
1.35056	110638
1.35238	109891
1.35419	109167
1.356	108597
1.35781	108308
1.35963	108393
1.36144	108876
1.36325	109709
1.36506	110775
1.36688	111922
1.36869	112993
1.3705	113864
1.37231	114465
1.37413	114783
1.37594	114858
1.37775	114757
1.37956	114550
1.38138	114289
1.38319	113996
1.385	113663
1.38681	113263
1.38862	112760
1.39044	112128
1.39225	111359
1.39406	110462
1.39587	109467
1.39769	108415
1.3995	107356
1.40131	106340
1.40312	105422
1.40494	104653
1.40675	104085
1.40856	103762
1.41037	103711
1.41219	103935
1.414	104406
1.41581	105064
1.41762	105820
1.41944	106568
1.42125	107205
1.42306	107647
1.42487	107840
1.42669	107769
1.4285	107455
1.43031	106943
1.43213	106293
1.43394	105563
1.43575	104809
1.43756	104073
1.43938	103397
1.44119	102817
1.443	102371
1.44481	102097
1.44663	102021
1.44844	102153
1.45025	102475
1.45206	102937
1.45388	103464
1.45569	103969
1.4575	104368
1.45931	104602
1.46113	104646
1.46294	104512
1.46475	104240
1.46656	103882
1.46837	103483
1.47019	103063
1.472	102615
1.47381	102110
1.47562	101518
1.47744	100821
1.47925	100038
1.48106	99227.3
1.48287	98479.7
1.48469	97897.6
1.4865	97567.6
1.48831	97535.2
1.49012	97788.8
1.49194	98261.1
1.49375	98846.5
1.49556	99430.6
1.49737	99921.9
1.49919	100277
1.501	100509
1.50281	100679
1.50463	100868
1.50644	101148
1.50825	101549
1.51006	102042
1.51188	102548
1.51369	102953
1.5155	103151
1.51731	103074
1.51913	102720
1.52094	102160
1.52275	101522
1.52456	100955
1.52638	100587
1.52819	100488
1.53	100643
1.53181	100957
1.53363	101274
1.53544	101421
1.53725	101250
1.53906	100679
1.54087	99710.8
1.54269	98434.2
1.5445	96997.6
1.54631	95574.8
1.54812	94324.9
1.54994	93359.9
1.55175	92728.1
1.55356	92414.5
1.55537	92355.1
1.55719	92460.5
1.559	92638.9
1.56081	92813.1
1.56262	92927.9
1.56444	92948.5
1.56625	92853.3
1.56806	92627.5
1.56987	92259.8
1.57169	91745.2
1.5735	91092.3
1.57531	90331.3
1.57713	89517.4
1.57894	88727.7
1.58075	88048.1
1.58256	87555.9
1.58438	87300.6
1.58619	87290
1.588	87487.3
1.58981	87820.1
1.59163	88200.3
1.59344	88548.5
1.59525	88817.1
1.59706	89002.8
1.59888	89146.9
1.60069	89319.7
1.6025	89597.1
1.60431	90032.8
1.60613	90637.2
1.60794	91368.9
1.60975	92141.4
1.61156	92844.5
1.61338	93373.2
1.61519	93657.3
1.617	93681.4
1.61881	93491.1
1.62062	93181.9
1.62244	92874.8
1.62425	92684.7
1.62606	92690.6
1.62787	92915.1
1.62969	93319.1
1.6315	93811.9
1.63331	94274.2
1.63512	94587.8
1.63694	94663.3
1.63875	94460
1.64056	93993.2
1.64237	93327.9
1.64419	92562
1.646	91803.9
1.64781	91149.6
1.64962	90665.2
1.65144	90378.1
1.65325	90277.1
1.65506	90320.4
1.65688	90448.9
1.65869	90599.6
1.6605	90718.7
1.66231	90769.4
1.66413	90735.7
1.66594	90621.6
1.66775	90446.8
1.66956	90240.5
1.67138	90035.1
1.67319	89859.9
1.675	89736
1.67681	89673.1
1.67863	89668
1.68044	89704.7
1.68225	89757.1
1.68406	89792.7
1.68588	89777.5
1.68769	89681.5
1.6895	89483.7
1.69131	89176.3
1.69312	88766.5
1.69494	88276.5
1.69675	87741.2
1.69856	87203.9
1.70037	86711
1.70219	86305.4
1.704	86020.7
1.70581	85875.9
1.70762	85872.4
1.70944	85992.6
1.71125	86202.3
1.71306	86455.5
1.71487	86701.7
1.71669	86894.8
1.7185	87001.7
1.72031	87008.4
1.72212	86922.8
1.72394	86772.7
1.72575	86598.6
1.72756	86443.9
1.72938	86343.5
1.73119	86314.5
1.733	86351.1
1.73481	86425.8
1.73663	86496.7
1.73844	86518.5
1.74025	86455.1
1.74206	86290.1
1.74388	86031.2
1.74569	85708.6
1.7475	85366.6
1.74931	85051.3
1.75113	84797.8
1.75294	84621
1.75475	84512.7
1.75656	84444.8
1.75838	84379.3
1.76019	84279.9
1.762	84123.4
1.76381	83905.5
1.76562	83640.7
1.76744	83356.1
1.76925	83081.2
1.77106	82837.5
1.77287	82631.6
1.77469	82454.6
1.7765	82287
1.77831	82109.2
1.78012	81912.2
1.78194	81705.5
1.78375	81519.8
1.78556	81400.9
1.78737	81397.8
1.78919	81548
1.791	81862.8
1.79281	82319.5
1.79462	82860.4
1.79644	83402.2
1.79825	83850.6
1.80006	84120
1.80187	84149.8
1.80369	83916.1
1.8055	83435.2
1.80731	82757.9
1.80913	81958
1.81094	81116.6
1.81275	80307.6
1.81456	79586.9
1.81638	78986.6
1.81819	78516.2
1.82	78167.2
1.82181	77921.1
1.82363	77756.9
1.82544	77656.6
1.82725	77607.9
1.82906	77604.5
1.83088	77643
1.83269	77720.4
1.8345	77830.3
1.83631	77962
1.83813	78099.4
1.83994	78222.7
1.84175	78310.7
1.84356	78344.1
1.84537	78308.1
1.84719	78195.2
1.849	78006.7
1.85081	77752.6
1.85262	77451.1
1.85444	77126.1
1.85625	76804.6
1.85806	76512.8
1.85987	76274.1
1.86169	76106.2
1.8635	76019.9
1.86531	76018.9
1.86712	76100.3
1.86894	76255.1
1.87075	76468.9
1.87256	76723.4
1.87437	76996.8
1.87619	77266.1
1.878	77509.5
1.87981	77710.1
1.88163	77859.3
1.88344	77959.7
1.88525	78025.7
1.88706	78080.4
1.88888	78149.3
1.89069	78251.4
1.8925	78389.8
1.89431	78545.2
1.89613	78674.3
1.89794	78715.9
1.89975	78603.4
1.90156	78282.3
1.90338	77727.4
1.90519	76955.6
1.907	76028.8
1.90881	75045.6
1.91063	74121.7
1.91244	73364.5
1.91425	72847.6
1.91606	72592.2
1.91787	72562.2
1.91969	72673.3
1.9215	72816.9
1.92331	72889.2
1.92512	72821
1.92694	72596.7
1.92875	72258.2
1.93056	71892.6
1.93237	71605.8
1.93419	71490.3
1.936	71596.5
1.93781	71916.6
1.93962	72384
1.94144	72891.2
1.94325	73318.7
1.94506	73567.6
1.94687	73586.6
1.94869	73385.2
1.9505	73029.4
1.95231	72623.2
1.95412	72278.9
1.95594	72087.9
1.95775	72098.2
1.95956	72305.6
1.96138	72659.2
1.96319	73079.3
1.965	73481.6
1.96681	73798.9
1.96863	73996
1.97044	74072.9
1.97225	74057.5
1.97406	73991.7
1.97588	73915.1
1.97769	73853.2
1.9795	73811.9
1.98131	73780.7
1.98313	73740.9
1.98494	73676.1
1.98675	73579.8
1.98856	73458.5
1.99038	73328.9
1.99219	73209.8
1.994	73114
1.99581	73041.1
1.99762	72975.3
1.99944	72888.4
2.00125	72746.9
2.00306	72520.4
2.00488	72188.7
2.00669	71745.6
2.0085	71198.5
2.01031	70563.8
2.01213	69862.5
2.01394	69114.9
2.01575	68339.1
2.01756	67551.8
2.01938	66770.3
2.02119	66015.8
2.023	65312.8
2.02481	64687.3
2.02663	64160.8
2.02844	63744.7
2.03025	63434.8
2.03206	63210.4
2.03388	63038
2.03569	62880
2.0375	62704.3
2.03931	62494.8
2.04113	62255.9
2.04294	62012
2.04475	61800.1
2.04656	61657.7
2.04838	61610.3
2.05019	61660.9
2.052	61786.9
2.05381	61943
2.05563	62072
2.05744	62118.5
2.05925	62042.3
2.06106	61827.9
2.06288	61487.1
2.06469	61054.7
2.0665	60578.1
2.06831	60106.1
2.07012	59677.5
2.07194	59315.7
2.07375	59027.9
2.07556	58809.6
2.07737	58652.4
2.07919	58551.2
2.081	58508.4
2.08281	58534
2.08462	58641.1
2.08644	58838.5
2.08825	59124.1
2.09006	59479.5
2.09187	59870.9
2.09369	60253.6
2.0955	60580.9
2.09731	60815.4
2.09912	60937.7
2.10094	60952.3
2.10275	60887.9
2.10456	60792.1
2.10637	60721.5
2.10819	60730.3
2.11	60858.1
2.11181	61121.7
2.11362	61510.2
2.11544	61986.6
2.11725	62492.8
2.11906	62960.2
2.12087	63320.7
2.12269	63519
2.1245	63522.4
2.12631	63326.5
2.12812	62957.2
2.12994	62466.1
2.13175	61922
2.13356	61398.7
2.13537	60962
2.13719	60657.5
2.139	60503.1
2.14081	60486.1
2.14262	60567.8
2.14444	60692.4
2.14625	60800.4
2.14806	60841
2.14988	60783.9
2.15169	60623.7
2.1535	60379.8
2.15531	60089.8
2.15713	59799.5
2.15894	59551.3
2.16075	59375.7
2.16256	59286.3
2.16438	59280
2.16619	59341.2
2.168	59448.2
2.16981	59579.3
2.17163	59716.1
2.17344	59843.9
2.17525	59949
2.17706	60014.6
2.17888	60018.9
2.18069	59935.9
2.1825	59740.7
2.18431	59417.9
2.18613	58970.5
2.18794	58427.1
2.18975	57841.7
2.19156	57287.6
2.19338	56843.2
2.19519	56574.5
2.197	56516.8
2.19881	56663.2
2.20063	56961.9
2.20244	57325.1
2.20425	57646.7
2.20606	57827
2.20788	57795
2.20969	57525
2.2115	57042.1
2.21331	56413.7
2.21513	55732.5
2.21694	55092.1
2.21875	54565.9
2.22056	54191.3
2.22237	53966.8
2.22419	53859.2
2.226	53820.6
2.22781	53807.2
2.22962	53795.4
2.23144	53789.2
2.23325	53816.8
2.23506	53918.4
2.23687	54127.8
2.23869	54456.3
2.2405	54882.2
2.24231	55350.9
2.24412	55785.8
2.24594	56106.2
2.24775	56247.7
2.24956	56178.4
2.25137	55906.4
2.25319	55476.1
2.255	54955.4
2.25681	54416.8
2.25862	53918.8
2.26044	53493
2.26225	53139.8
2.26406	52833.3
2.26587	52534
2.26769	52202.9
2.2695	51814.7
2.27131	51364.5
2.27312	50867.3
2.27494	50352.2
2.27675	49852.4
2.27856	49396.3
2.28037	49002
2.28219	48676.9
2.284	48420.8
2.28581	48231.3
2.28762	48108
2.28944	48053.9
2.29125	48072.5
2.29306	48162.7
2.29488	48313.8
2.29669	48503.6
2.2985	48701.2
2.30031	48874.6
2.30213	49001.3
2.30394	49077.8
2.30575	49123.7
2.30756	49179.7
2.30938	49295.7
2.31119	49515.4
2.313	49858.7
2.31481	50309.9
2.31663	50814.9
2.31844	51289.4
2.32025	51637.9
2.32206	51776.9
2.32388	51657.8
2.32569	51281.1
2.3275	50698.6
2.32931	50002.1
2.33113	49301.4
2.33294	48697.8
2.33475	48260.3
2.33656	48011
2.33838	47923.3
2.34019	47933.7
2.342	47962.6
2.34381	47938.1
2.34563	47816.6
2.34744	47594
2.34925	47305
2.35106	47011.8
2.35288	46785.3
2.35469	46685.1
2.3565	46743.5
2.35831	46957.4
2.36013	47289.8
2.36194	47680
2.36375	48058.8
2.36556	48364.4
2.36738	48555.2
2.36919	48616.4
2.371	48560.9
2.37281	48422.5
2.37462	48247.4
2.37644	48082.6
2.37825	47967.3
2.38006	47926.3
2.38187	47967.7
2.38369	48083.9
2.3855	48255.7
2.38731	48457.4
2.38912	48662.6
2.39094	48848.8
2.39275	49000.2
2.39456	49109.1
2.39637	49174
2.39819	49197.6
2.4	49183.4
2.40181	49133.1
2.40362	49045.4
2.40544	48916.7
2.40725	48743.6
2.40906	48526.3
2.41087	48271.4
2.41269	47993.5
2.4145	47713.3
2.41631	47453.9
2.41812	47234.3
2.41994	47064.2
2.42175	46940.1
2.42356	46845.5
2.42537	46755.7
2.42719	46644.9
2.429	46495.5
2.43081	46304.5
2.43262	46086
2.43444	45867.8
2.43625	45682.7
2.43806	45557.5
2.43987	45502.4
2.44169	45505.8
2.4435	45534.6
2.44531	45543.1
2.44713	45485.5
2.44894	45329.8
2.45075	45067.9
2.45256	44718.6
2.45438	44321.9
2.45619	43926.6
2.458	43574.8
2.45981	43288.2
2.46163	43061.3
2.46344	42863.5
2.46525	42650
2.46706	42377.6
2.46888	42021
2.47069	41583.3
2.4725	41098.2
2.47431	40622.4
2.47613	40220
2.47794	39946
2.47975	39830.9
2.48156	39874.9
2.48338	40049.1
2.48519	40307.1
2.487	40599.2
2.48881	40886.5
2.49063	41149.8
2.49244	41390.3
2.49425	41622.8
2.49606	41865
2.49788	42126.2
2.49969	42400.1
2.5015	42664.5
2.50331	42887.4
2.50513	43037.1
2.50694	43092.5
2.50875	43049.6
2.51056	42922.2
2.51238	42735.8
2.51419	42518.7
2.516	42292.3
2.51781	42064.6
2.51963	41830.1
2.52144	41575
2.52325	41285.8
2.52506	40958.7
2.52687	40604.5
2.52869	40248.7
2.5305	39925.6
2.53231	39669.4
2.53412	39504.9
2.53594	39441.6
2.53775	39473.1
2.53956	39581.5
2.54137	39745.1
2.54319	39945.4
2.545	40171.2
2.54681	40417.2
2.54862	40678.6
2.55044	40944.2
2.55225	41190.2
2.55406	41380.2
2.55587	41470.7
2.55769	41421.5
2.5595	41209.1
2.56131	40836
2.56312	40334.8
2.56494	39763.2
2.56675	39191.6
2.56856	38687.5
2.57037	38300.6
2.57219	38054.3
2.574	37944.8
2.57581	37949.3
2.57762	38038.1
2.57944	38187
2.58125	38383.8
2.58306	38628.4
2.58487	38924.2
2.58669	39266.8
2.5885	39633.7
2.59031	39980.9
2.59212	40248.5
2.59394	40376
2.59575	40320.7
2.59756	40074.6
2.59938	39673.1
2.60119	39190.7
2.603	38724.1
2.60481	38367.6
2.60663	38187.8
2.60844	38205.5
2.61025	38390.7
2.61206	38673.4
2.61388	38965.1
2.61569	39186
2.6175	39288.1
2.61931	39266.1
2.62113	39154.9
2.62294	39012.9
2.62475	38898.3
2.62656	38847.1
2.62838	38859.4
2.63019	38900
2.632	38911.6
2.63381	38837.6
2.63563	38643.9
2.63744	38333.6
2.63925	37949.4
2.64106	37561
2.64288	37244
2.64469	37055.8
2.6465	37018.8
2.64831	37114.4
2.65013	37292.7
2.65194	37491.4
2.65375	37659.5
2.65556	37776.5
2.65738	37859.2
2.65919	37955.6
2.661	38126
2.66281	38418.5
2.66463	38847.4
2.66644	39381.8
2.66825	39948.8
2.67006	40450.9
2.67188	40791.1
2.67369	40900.3
2.6755	40755.6
2.67731	40386.4
2.67912	39866.2
2.68094	39291.7
2.68275	38758.3
2.68456	38336.7
2.68637	38059.9
2.68819	37920.1
2.69	37878.6
2.69181	37881.2
2.69362	37876.3
2.69544	37828.2
2.69725	37723.8
2.69906	37571.4
2.70087	37393.8
2.70269	37219.2
2.7045	37073.3
2.70631	36974.5
2.70812	36932.6
2.70994	36950.9
2.71175	37027.6
2.71356	37156.7
2.71537	37327.4
2.71719	37522
2.719	37714.7
2.72081	37873.4
2.72262	37963.6
2.72444	37956.1
2.72625	37834.9
2.72806	37602.9
2.72987	37284.2
2.73169	36919.5
2.7335	36558
2.73531	36246.2
2.73712	36017
2.73894	35883.7
2.74075	35838.9
2.74256	35858.9
2.74437	35912.3
2.74619	35969
2.748	36007.2
2.74981	36016
2.75163	35994.9
2.75344	35948.8
2.75525	35883.6
2.75706	35803.3
2.75888	35709.5
2.76069	35604.3
2.7625	35493.3
2.76431	35388.8
2.76613	35309.3
2.76794	35275.3
2.76975	35303.4
2.77156	35399.4
2.77338	35553.8
2.77519	35742
2.777	35929.3
2.77881	36078.7
2.78063	36160.8
2.78244	36160.4
2.78425	36078.5
2.78606	35929.2
2.78788	35731.7
2.78969	35501.6
2.7915	35244.2
2.79331	34952.6
2.79513	34611.8
2.79694	34207.3
2.79875	33734.8
2.80056	33207.8
2.80238	32659.6
2.80419	32138.2
2.806	31696
2.80781	31377.2
2.80963	31206.4
2.81144	31183
2.81325	31283
2.81506	31466.3
2.81688	31688.5
2.81869	31912.3
2.8205	32114.8
2.82231	32289.2
2.82412	32440.1
2.82594	32577.1
2.82775	32706.2
2.82956	32826.2
2.83137	32929
2.83319	33004.2
2.835	33045.6
2.83681	33056.9
2.83862	33052.6
2.84044	33054.5
2.84225	33083.5
2.84406	33150.8
2.84587	33251.6
2.84769	33363.8
2.8495	33454.2
2.85131	33488.7
2.85312	33445.2
2.85494	33321.8
2.85675	33140.4
2.85856	32940.8
2.86037	32769.2
2.86219	32662.9
2.864	32639.1
2.86581	32688.3
2.86762	32778.6
2.86944	32866.2
2.87125	32911.2
2.87306	32891.4
2.87487	32810.1
2.87669	32695.1
2.8785	32588.7
2.88031	32533
2.88212	32554.9
2.88394	32656.2
2.88575	32812.8
2.88756	32982.5
2.88937	33118.5
2.89119	33184.1
2.893	33162.5
2.89481	33059
2.89662	32895.2
2.89844	32697
2.90025	32481.5
2.90206	32249
2.90388	31982.2
2.90569	31653.9
2.9075	31239.9
2.90931	30733.2
2.91113	30152.4
2.91294	29541.9
2.91475	28962.5
2.91656	28474.8
2.91838	28122.3
2.92019	27918.3
2.922	27843
2.92381	27850.6
2.92563	27886.2
2.92744	27904.1
2.92925	27884.5
2.93106	27839.2
2.93288	27808
2.93469	27843
2.9365	27989.7
2.93831	28268.6
2.94013	28665.1
2.94194	29130.8
2.94375	29595.3
2.94556	29985.6
2.94738	30246.2
2.94919	30352.7
2.951	30316.9
2.95281	30179.2
2.95463	29994.5
2.95644	29813.7
2.95825	29669.4
2.96006	29568.5
2.96188	29494.7
2.96369	29418.7
2.9655	29312.4
2.96731	29161.5
2.96913	28972.8
2.97094	28773.5
2.97275	28603.4
2.97456	28503.5
2.97637	28503.9
2.97819	28616.2
2.98	28831.3
2.98181	29123.2
2.98362	29456
2.98544	29792.2
2.98725	30099.2
2.98906	30351.6
2.99087	30531.8
2.99269	30628.3
2.9945	30634.2
2.99631	30547.6
2.99812	30373.9
2.99994	30127.9
3.00175	29835.1
3.00356	29529.4
3.00537	29248.2
3.00719	29023.3
3.009	28872.9
3.01081	28796.2
3.01262	28772.8
3.01444	28768.8
3.01625	28746.9
3.01806	28679.2
3.01987	28556.3
3.02169	28390.9
3.0235	28214.2
3.02531	28065.3
3.02712	27977.6
3.02894	27966.2
3.03075	28021.4
3.03256	28109.6
3.03437	28182.8
3.03619	28192.4
3.038	28103.5
3.03981	27905.3
3.04162	27613.3
3.04344	27263.9
3.04525	26902.1
3.04706	26568.8
3.04887	26288.9
3.05069	26067.7
3.0525	25892.7
3.05431	25742.6
3.05613	25597.4
3.05794	25447.5
3.05975	25296.3
3.06156	25157.6
3.06338	25046.5
3.06519	24970.5
3.067	24921.5
3.06881	24874.3
3.07063	24792.8
3.07244	24640.3
3.07425	24392.4
3.07606	24047.5
3.07788	23630.5
3.07969	23188
3.0815	22777.8
3.08331	22453.1
3.08513	22249
3.08694	22173.9
3.08875	22208.8
3.09056	22315.1
3.09238	22446.5
3.09419	22563.7
3.096	22644.5
3.09781	22688.6
3.09963	22714.3
3.10144	22750.3
3.10325	22824.5
3.10506	22954.1
3.10688	23139.9
3.10869	23366.7
3.1105	23608.5
3.11231	23836.7
3.11413	24029
3.11594	24174.8
3.11775	24277.9
3.11956	24353.7
3.12138	24424.7
3.12319	24514.1
3.125	24639.9
3.12681	24811.1
3.12862	25026.5
3.13044	25274.6
3.13225	25535.6
3.13406	25784.1
3.13587	25992.5
3.13769	26134.7
3.1395	26190.2
3.14131	26148.4
3.14312	26011.1
3.14494	25794
3.14675	25523.9
3.14856	25233.8
3.15037	24954.7
3.15219	24707.3
3.154	24495.9
3.15581	24306.7
3.15762	24111.7
3.15944	23878.7
3.16125	23583.3
3.16306	23220.8
3.16487	22813.4
3.16669	22409.1
3.1685	22072.5
3.17031	21869.1
3.17212	21847.3
3.17394	22023.7
3.17575	22376.2
3.17756	22848.1
3.17937	23361.6
3.18119	23838
3.183	24218.4
3.18481	24478.5
3.18662	24633
3.18844	24729.3
3.19025	24830.3
3.19206	24993.4
3.19387	25251.3
3.19569	25600
3.1975	25998.2
3.19931	26376.8
3.20113	26657.5
3.20294	26772.1
3.20475	26679.4
3.20656	26373.3
3.20838	25882.2
3.21019	25259.1
3.212	24567.5
3.21381	23867.1
3.21563	23202.9
3.21744	22601.2
3.21925	22071.6
3.22106	21613.3
3.22288	21222.7
3.22469	20899.2
3.2265	20647.9
3.22831	20478.1
3.23013	20399.4
3.23194	20417.8
3.23375	20531.9
3.23556	20732.7
3.23738	21004.6
3.23919	21328.5
3.241	21683.8
3.24281	22050.2
3.24463	22407.2
3.24644	22733.5
3.24825	23006.6
3.25006	23204.1
3.25188	23307
3.25369	23304
3.2555	23196.4
3.25731	23000
3.25913	22744
3.26094	22465.7
3.26275	22202
3.26456	21980.4
3.26638	21811.9
3.26819	21689
3.27	21587.7
3.27181	21476.4
3.27363	21325.3
3.27544	21116.5
3.27725	20849.8
3.27906	20543.2
3.28087	20227.5
3.28269	19938
3.2845	19704.3
3.28631	19543.4
3.28812	19456.5
3.28994	19431.4
3.29175	19448.3
3.29356	19487.3
3.29537	19534.7
3.29719	19585.4
3.299	19641.6
3.30081	19708.6
3.30262	19789.4
3.30444	19880.5
3.30625	19971.6
3.30806	20048
3.30987	20096
3.31169	20109.2
3.3135	20091.4
3.31531	20057.5
3.31712	20029.2
3.31894	20028.6
3.32075	20070.8
3.32256	20159.1
3.32437	20283.6
3.32619	20425.2
3.328	20561.6
3.32981	20675.8
3.33162	20761.2
3.33344	20824.3
3.33525	20881.4
3.33706	20952.4
3.33887	21052.5
3.34069	21185.1
3.3425	21338.6
3.34431	21488.1
3.34612	21600.6
3.34794	21644.2
3.34975	21595.4
3.35156	21445.8
3.35338	21203.2
3.35519	20889.2
3.357	20534
3.35881	20169.8
3.36063	19826
3.36244	19526.3
3.36425	19288
3.36606	19124.3
3.36788	19044.9
3.36969	19057.2
3.3715	19163.9
3.37331	19360.8
3.37513	19632.9
3.37694	19952.4
3.37875	20280.9
3.38056	20572.9
3.38238	20784.7
3.38419	20882.1
3.386	20849.1
3.38781	20690.9
3.38963	20434.3
3.39144	20121.2
3.39325	19800.6
3.39506	19517.5
3.39688	19304.7
3.39869	19176.8
3.4005	19129.4
3.40231	19141.8
3.40413	19183.4
3.40594	19220.8
3.40775	19225
3.40956	19176.2
3.41138	19066.1
3.41319	18898.3
3.415	18685.7
3.41681	18448
3.41863	18207.6
3.42044	17986.7
3.42225	17803.3
3.42406	17669.9
[truncated: 317 more rows]

## Sheet: 848.25
-0.199125	1897.31
-0.197313	1874.74
-0.1955	1879.57
-0.193688	1915.2
-0.191875	1978.91
-0.190062	2062.17
-0.18825	2152.58
-0.186438	2236.62
-0.184625	2302.66
-0.182812	2343.31
-0.181	2356.65
-0.179187	2346.06
-0.177375	2318.99
-0.175563	2285.03
-0.17375	2253.91
-0.171937	2233.9
-0.170125	2230.92
-0.168313	2248.22
-0.1665	2286.61
-0.164687	2344.74
-0.162875	2419.49
-0.161062	2506.04
-0.15925	2598.08
-0.157438	2687.96
-0.155625	2767.33
-0.153812	2827.95
-0.152	2862.92
-0.150188	2867.86
-0.148375	2841.8
-0.146563	2787.56
-0.14475	2711.37
-0.142937	2621.95
-0.141125	2529.15
-0.139313	2442.6
-0.1375	2370.57
-0.135687	2319.29
-0.133875	2292.75
-0.132062	2292.77
-0.13025	2319.21
-0.128438	2370.07
-0.126625	2441.52
-0.124813	2527.87
-0.123	2621.82
-0.121188	2715.12
-0.119375	2799.84
-0.117563	2870.05
-0.11575	2923.61
-0.113937	2963.5
-0.112125	2998.09
-0.110312	3040.08
-0.1085	3104
-0.106688	3202.84
-0.104875	3344.53
-0.103063	3529.31
-0.10125	3748.9
-0.0994375	3987.87
-0.097625	4227.15
-0.0958125	4448.86
-0.094	4641.21
-0.0921875	4802.09
-0.090375	4940.18
-0.0885625	5073.19
-0.08675	5223.4
-0.0849375	5411.87
-0.083125	5652.76
-0.0813125	5949.57
-0.0795	6294.45
-0.0776875	6670.96
-0.075875	7059.61
-0.0740625	7444.63
-0.07225	7820
-0.0704375	8192.91
-0.068625	8583.65
-0.0668125	9021.8
-0.065	9539.93
-0.0631875	10166.6
-0.061375	10920.9
-0.0595625	11809.9
-0.05775	12829.9
-0.0559375	13970.8
-0.054125	15221.3
-0.0523125	16574.2
-0.0505	18028.8
-0.0486875	19589.3
-0.046875	21260.9
-0.0450625	23043.9
-0.04325	24928.7
-0.0414375	26894.1
-0.039625	28910.2
-0.0378125	30944.5
-0.036	32971.7
-0.0341875	34982
-0.032375	36986
-0.0305625	39013.6
-0.02875	41106.4
-0.0269375	43305.4
-0.025125	45636
-0.0233125	48097.1
-0.0215	50654.7
-0.0196875	53244
-0.017875	55779.9
-0.0160625	58172.1
-0.01425	60340.6
-0.0124375	62228.9
-0.010625	63809.4
-0.0088125	65081.3
-0.007	66062
-0.0051875	66775.5
-0.003375	67242.3
-0.0015625	67474.1
0.00025	67474.7
0.0020625	67247.1
0.003875	66802.5
0.0056875	66168.2
0.0075	65389.6
0.0093125	64524.6
0.011125	63632.3
0.0129375	62757.9
0.01475	61920.6
0.0165625	61107
0.018375	60275.1
0.0201875	59367.5
0.022	58329.5
0.0238125	57128.4
0.025625	55765.9
0.0274375	54280.7
0.02925	52738.6
0.0310625	51214.3
0.032875	49769.4
0.0346875	48434.3
0.0365	47199.4
0.0383125	46019.6
0.040125	44829.7
0.0419375	43566.9
0.04375	42192.8
0.0455625	40707.2
0.047375	39149.9
0.0491875	37589.7
0.051	36103.5
0.0528125	34753.1
0.054625	33567.3
0.0564375	32534.5
0.05825	31608.7
0.0600625	30727.4
0.061875	29833.3
0.0636875	28895.3
0.0655	27919.1
0.0673125	26945.3
0.069125	26035.7
0.0709375	25251.8
0.07275	24632.4
0.0745625	24179.5
0.076375	23855.3
0.0781875	23591.6
0.08	23309.9
0.0818125	22943.4
0.083625	22455.6
0.0854375	21848.7
0.08725	21160.3
0.0890625	20449.2
0.090875	19777.1
0.0926875	19190.7
0.0945	18711
0.0963125	18332.2
0.098125	18030.8
0.0999375	17778.4
0.10175	17555
0.103563	17357.5
0.105375	17198.6
0.107188	17099.7
0.109	17078.2
0.110812	17136
0.112625	17253.3
0.114437	17391.1
0.11625	17500.1
0.118063	17534.9
0.119875	17467.2
0.121688	17293.8
0.1235	17035.6
0.125312	16729.8
0.127125	16416.2
0.128938	16123.9
0.13075	15863.4
0.132562	15625.6
0.134375	15389.9
0.136187	15136.3
0.138	14857.8
0.139813	14567.6
0.141625	14298.6
0.143437	14093.7
0.14525	13991.5
0.147063	14011.9
0.148875	14146.5
0.150688	14358.7
0.1525	14592.8
0.154312	14790.7
0.156125	14908.9
0.157938	14931.5
0.15975	14874.1
0.161562	14776.2
0.163375	14686.6
0.165187	14644.5
0.167	14665.4
0.168813	14734.3
0.170625	14811.2
0.172437	14845
0.17425	14792.8
0.176063	14636.1
0.177875	14390.2
0.179688	14101.3
0.1815	13832.7
0.183312	13645.5
0.185125	13578.5
0.186938	13635.1
0.18875	13781.8
0.190562	13958.1
0.192375	14095.4
0.194188	14138
0.196	14060.2
0.197813	13872.9
0.199625	13619.2
0.201437	13358.9
0.20325	13149
0.205063	13025.7
0.206875	12993.3
0.208687	13024.4
0.2105	13070.7
0.212312	13079.1
0.214125	13009.2
0.215938	12846.1
0.21775	12603.1
0.219562	12316.6
0.221375	12032.7
0.223188	11792.6
0.225	11620.5
0.226813	11518.4
0.228625	11469.2
0.230437	11445.7
0.23225	11422.2
0.234063	11384.2
0.235875	11332.6
0.237687	11281.2
0.2395	11249
0.241313	11249.9
0.243125	11284.7
0.244938	11338.7
0.24675	11385.5
0.248562	11396.1
0.250375	11350.7
0.252188	11247.8
0.254	11107.8
0.255812	10969.4
0.257625	10879.2
0.259437	10877.4
0.26125	10984.9
0.263062	11195.4
0.264875	11474.9
0.266688	11770
0.2685	12021
0.270313	12178
0.272125	12213
0.273938	12126.7
0.27575	11946.6
0.277562	11718.4
0.279375	11493
0.281187	11313.2
0.283	11203.8
0.284813	11168.6
0.286625	11192.3
0.288438	11249
0.29025	11311.8
0.292063	11361.8
0.293875	11392.7
0.295687	11410.7
0.2975	11430.6
0.299312	11467.9
0.301125	11532.4
0.302938	11623.1
0.30475	11727.7
0.306563	11825.5
0.308375	11893.3
0.310188	11912.7
0.312	11875
0.313812	11784.1
0.315625	11655.2
0.317437	11511.5
0.31925	11377.5
0.321062	11274.8
0.322875	11216.9
0.324688	11209.1
0.3265	11248.7
0.328313	11328.8
0.330125	11440.9
0.331937	11577.9
0.33375	11735
0.335562	11908.5
0.337375	12094.6
0.339187	12286.9
0.341	12476
0.342813	12649.7
0.344625	12796.1
0.346438	12907
0.34825	12981
0.350062	13025.3
0.351875	13055.1
0.353687	13090.2
0.3555	13149.9
0.357312	13247.6
0.359125	13386.6
0.360938	13559
0.36275	13747.5
0.364563	13930
0.366375	14085.8
0.368188	14200.7
0.37	14270.3
0.371812	14299.3
0.373625	14297.7
0.375437	14275.8
0.37725	14239.1
0.379063	14185.8
0.380875	14108.3
0.382688	13998.4
0.3845	13854.7
0.386313	13688.4
0.388125	13527.1
0.389937	13411.2
0.39175	13385.9
0.393562	13488.4
0.395375	13735
0.397188	14111.9
0.399	14573.5
0.400813	15049.9
0.402625	15462.1
0.404438	15741.6
0.40625	15848.4
0.408062	15782.8
0.409875	15586
0.411687	15329.3
0.4135	15094.5
0.415312	14950.8
0.417125	14935.1
0.418938	15041.1
0.42075	15221.4
0.422563	15401.7
0.424375	15502.6
0.426187	15463.6
0.428	15261.3
0.429812	14916.2
0.431625	14487.2
0.433437	14054.7
0.43525	13698.4
0.437063	13475.6
0.438875	13407.6
0.440688	13477.2
0.4425	13637.5
0.444312	13829
0.446125	13998.6
0.447937	14115
0.44975	14175.4
0.451562	14201.6
0.453375	14229
0.455188	14290.8
0.457	14404.9
0.458813	14566.8
0.460625	14751.1
0.462438	14921.9
0.46425	15045.4
0.466062	15103.8
0.467875	15102
0.469687	15067.6
0.4715	15042.1
0.473313	15067.5
0.475125	15172.4
0.476938	15362.2
0.47875	15616.8
0.480563	15896.1
0.482375	16151
0.484187	16338.3
0.486	16431.5
0.487812	16427.5
0.489625	16346
0.491438	16222.3
0.49325	16097.2
0.495063	16007.1
0.496875	15976
0.498688	16014.2
0.5005	16120.1
0.502313	16285.2
0.504125	16500.3
0.505938	16759
0.50775	17057.6
0.509563	17393.7
0.511375	17761
0.513188	18146.7
0.515	18529.9
0.516813	18883.6
0.518625	19179.6
0.520437	19395.1
0.52225	19517.8
0.524062	19549.2
0.525875	19504.3
0.527687	19408.1
0.5295	19289.6
0.531312	19176.2
0.533125	19088.8
0.534937	19039.6
0.53675	19032.5
0.538563	19064.9
0.540375	19131.1
0.542188	19224.2
0.544	19337.9
0.545813	19466.4
0.547625	19604.3
0.549438	19745.7
0.55125	19884.4
0.553063	20014.1
0.554875	20130.1
0.556688	20229.2
0.5585	20310.9
0.560312	20376
0.562125	20425.9
0.563937	20461.2
0.56575	20481.3
0.567562	20484.4
0.569375	20469.3
0.571187	20436.8
0.573	20391.5
0.574812	20341.4
0.576625	20297.2
0.578438	20269.1
0.58025	20264.1
0.582063	20283.1
0.583875	20321.1
0.585688	20367.7
0.5875	20411.5
0.589313	20443.3
0.591125	20459.8
0.592938	20465
0.59475	20468.8
0.596562	20483.7
0.598375	20521
0.600187	20586.5
0.602	20679.8
0.603812	20794.2
0.605625	20920.6
0.607437	21050.8
0.60925	21180.5
0.611062	21310.5
0.612875	21444.5
0.614688	21586.4
0.6165	21736
0.618313	21887.6
0.620125	22031.1
0.621938	22156
0.62375	22257.6
0.625563	22342.2
0.627375	22429.7
0.629188	22550.7
0.631	22739.5
0.632812	23023.3
0.634625	23411.6
0.636437	23889.5
0.63825	24417.4
0.640062	24938.3
0.641875	25391
0.643687	25725.6
0.6455	25916.4
0.647312	25968.8
0.649125	25916.4
0.650937	25811
0.65275	25706.2
0.654563	25642.6
0.656375	25635.9
0.658188	25674.9
0.66	25727.5
0.661813	25754.2
0.663625	25723.2
0.665438	25623.1
0.66725	25468.5
0.669063	25296.5
0.670875	25156.6
0.672687	25095.7
0.6745	25144.9
0.676312	25311.6
0.678125	25578.7
0.679937	25911.2
0.68175	26267.8
0.683562	26611.7
0.685375	26919.1
0.687187	27181.1
0.689	27400.7
0.690813	27585.5
0.692625	27740.5
0.694438	27864.1
0.69625	27948.1
0.698063	27982.5
0.699875	27961.6
0.701688	27890
0.7035	27783.9
0.705313	27668.1
0.707125	27569
0.708937	27506.8
0.71075	27489
0.712562	27509.5
0.714375	27552.7
0.716187	27602.4
0.718	27650
0.719812	27701.6
0.721625	27777.1
0.723437	27904.3
0.72525	28106.9
0.727062	28392.9
0.728875	28747
0.730688	29130
0.7325	29487.9
0.734313	29766.9
0.736125	29930.6
0.737938	29972.7
0.73975	29921.2
0.741563	29831.2
0.743375	29769
0.745188	29792
0.747	29930.7
0.748812	30179.3
0.750625	30498.1
0.752437	30827.3
0.75425	31106.5
0.756062	31294.8
0.757875	31383.9
0.759687	31398.8
0.7615	31388.2
0.763312	31405.7
0.765125	31489.9
0.766938	31650.2
0.76875	31863.2
0.770563	32081.7
0.772375	32251.5
0.774188	32332.6
0.776	32314.6
0.777813	32221.8
0.779625	32106.8
0.781438	32032.5
0.78325	32050.8
0.785062	32183.9
0.786875	32416.5
0.788687	32699.7
0.7905	32967.4
0.792312	33158.4
0.794125	33236.9
0.795937	33204.9
0.79775	33100.7
0.799562	32985.8
0.801375	32923.4
0.803188	32956.4
0.805	33091.8
0.806813	33298.5
0.808625	33516.6
0.810438	33678.2
0.81225	33729.5
0.814063	33650.1
0.815875	33460.2
0.817688	33216.7
0.8195	32996.6
0.821313	32876
0.823125	32910.3
0.824937	33121
0.82675	33493.9
0.828562	33987.6
0.830375	34547.6
0.832187	35122.5
0.834	35675
0.835812	36186.3
0.837625	36652.4
0.839437	37076.5
0.84125	37459.7
0.843063	37795.7
0.844875	38071.2
0.846688	38271.3
0.8485	38387.3
0.850313	38423.9
0.852125	38401.3
0.853938	38351.5
0.85575	38309.1
0.857563	38300.6
0.859375	38335.9
0.861187	38404.7
0.863	38481
0.864812	38533
0.866625	38536.6
0.868437	38485.5
0.87025	38396.7
0.872062	38307.6
0.873875	38265.5
0.875687	38313.8
0.8775	38479.4
0.879313	38764
0.881125	39144.4
0.882938	39579.9
0.88475	40023.8
0.886563	40436.4
0.888375	40793.6
0.890188	41089
0.892	41329.4
0.893813	41526.4
0.895625	41686.8
0.897437	41807.2
0.89925	41874.5
0.901062	41871.9
0.902875	41789.6
0.904687	41633.8
0.9065	41431.5
0.908312	41228.8
0.910125	41080.5
0.911937	41036.3
0.91375	41126.3
0.915562	41351
0.917375	41680.6
0.919188	42063.2
0.921	42439.5
0.922813	42761.4
0.924625	43006.6
0.926438	43185.8
0.92825	43339.6
0.930063	43526.2
0.931875	43803
0.933688	44208.1
0.9355	44747.4
0.937312	45390.2
0.939125	46076
0.940937	46729.4
0.94275	47279.1
0.944562	47675.4
0.946375	47902.4
0.948187	47980
0.95	47957.1
0.951812	47898.4
0.953625	47866.7
0.955438	47908.5
0.95725	48044.3
0.959063	48266.7
0.960875	48546.1
0.962688	48841.2
0.9645	49112.9
0.966313	49335.1
0.968125	49501.7
0.969938	49627.7
0.97175	49743.7
0.973562	49886
0.975375	50085.8
0.977187	50358.6
0.979	50698.2
0.980812	51076.3
0.982625	51447
0.984437	51757.1
0.98625	51957.4
0.988062	52015
0.989875	51920.8
0.991688	51692.2
0.9935	51370.4
0.995313	51011.6
0.997125	50675.8
0.998938	50414.4
1.00075	50261.9
1.00256	50230.9
1.00438	50313.8
1.00619	50488.8
1.008	50728.6
1.00981	51010.3
1.01162	51321.4
1.01344	51662.8
1.01525	52046.9
1.01706	52492.5
1.01887	53017.5
1.02069	53633.4
1.0225	54340.7
1.02431	55129
1.02612	55978.2
1.02794	56862
1.02975	57751.3
1.03156	58615.8
1.03337	59424.5
1.03519	60145.6
1.037	60746.4
1.03881	61195.4
1.04062	61466.3
1.04244	61543.8
1.04425	61429.7
1.04606	61146.3
1.04787	60736.3
1.04969	60257.6
1.0515	59772.9
1.05331	59338.5
1.05513	58992.8
1.05694	58749.7
1.05875	58598.1
1.06056	58507.8
1.06238	58440.8
1.06419	58363.7
1.066	58258.3
1.06781	58127.1
1.06963	57991.8
1.07144	57886.2
1.07325	57846
1.07506	57897.8
1.07688	58052.2
1.07869	58302
1.0805	58625.9
1.08231	58995.1
1.08413	59381.8
1.08594	59765
1.08775	60132.8
1.08956	60480.6
1.09137	60807.1
1.09319	61109.1
1.095	61379.5
1.09681	61607.7
1.09862	61783.7
1.10044	61903.1
1.10225	61972.1
1.10406	62008.6
1.10587	62039.3
1.10769	62093.1
1.1095	62193.1
1.11131	62349.4
1.11312	62556.7
1.11494	62796.4
1.11675	63043.9
1.11856	63278.3
1.12037	63490.8
1.12219	63689.8
1.124	63899.2
1.12581	64151.1
1.12763	64475.5
1.12944	64889.1
1.13125	65388.5
1.13306	65949.8
1.13488	66534.4
1.13669	67099.8
1.1385	67612.5
1.14031	68057.3
1.14213	68441.4
1.14394	68790.9
1.14575	69141.6
1.14756	69526.3
1.14938	69963.4
1.15119	70449.3
1.153	70958.1
1.15481	71447.1
1.15663	71867.3
1.15844	72175.6
1.16025	72344
1.16206	72365.7
1.16387	72254.7
1.16569	72041.2
1.1675	71764.2
1.16931	71463.4
1.17112	71173
1.17294	70917.7
1.17475	70711.4
1.17656	70557.7
1.17837	70452.2
1.18019	70384.4
1.182	70340.4
1.18381	70305.8
1.18562	70269.4
1.18744	70226.2
1.18925	70180.7
1.19106	70147.9
1.19287	70151.3
1.19469	70218.2
1.1965	70371.6
1.19831	70622.2
1.20013	70961.6
1.20194	71360.2
1.20375	71771.1
1.20556	72139.7
1.20738	72416.3
1.20919	72569.5
1.211	72594.7
1.21281	72515.3
1.21463	72376.4
1.21644	72231.5
1.21825	72127.2
1.22006	72089.8
1.22188	72119.3
1.22369	72192.6
1.2255	72274.9
1.22731	72336.7
1.22913	72368.9
1.23094	72392.8
1.23275	72458.5
1.23456	72632.8
1.23638	72979.4
1.23819	73536.5
1.24	74299.2
1.24181	75213.2
1.24362	76181.8
1.24544	77085.8
1.24725	77811.1
1.24906	78276.1
1.25087	78452.7
1.25269	78372.9
1.2545	78120.7
1.25631	77811.2
1.25812	77562
1.25994	77465.1
1.26175	77566.2
1.26356	77857.8
1.26537	78285.2
1.26719	78764.8
1.269	79208
1.27081	79544.5
1.27262	79738.6
1.27444	79794.4
1.27625	79749.8
1.27806	79662
1.27988	79587.6
1.28169	79565.8
1.2835	79606.2
1.28531	79686.9
1.28713	79761.2
1.28894	79770.9
1.29075	79663.7
1.29256	79407
1.29438	78997.4
1.29619	78461.8
1.298	77850.7
1.29981	77225.7
1.30163	76645.3
1.30344	76152.8
1.30525	75769.3
1.30706	75494.2
1.30888	75312.8
1.31069	75207.1
1.3125	75167.4
1.31431	75199.6
1.31612	75326.2
1.31794	75578.4
1.31975	75983.6
1.32156	76550.3
1.32337	77256.3
1.32519	78045.1
1.327	78832.6
1.32881	79523.6
1.33062	80034.4
1.33244	80315.3
1.33425	80365.1
1.33606	80235.1
1.33787	80016.4
1.33969	79818
1.3415	79736.9
1.34331	79832.3
1.34512	80109.3
1.34694	80518.8
1.34875	80972.1
1.35056	81367.9
1.35238	81621.9
1.35419	81690.2
1.356	81580.3
1.35781	81344.4
1.35963	81059.9
1.36144	80801.7
1.36325	80616.9
1.36506	80510.5
1.36688	80446.2
1.36869	80362.5
1.3705	80199
1.37231	79921.9
1.37413	79541.4
1.37594	79113.1
1.37775	78722.8
1.37956	78459.7
1.38138	78386.8
1.38319	78517.8
1.385	78811
1.38681	79180.6
1.38862	79523.5
1.39044	79752.3
1.39225	79823.8
1.39406	79753.2
1.39587	79608.7
1.39769	79487.9
1.3995	79483.8
1.40131	79651.5
1.40312	79986.5
1.40494	80422.4
1.40675	80848.6
1.40856	81142.6
1.41037	81206.8
1.41219	80998.4
1.414	80541.5
1.41581	79920.6
1.41762	79255.9
1.41944	78669.6
1.42125	78254.2
1.42306	78051.5
1.42487	78049
1.42669	78191.8
1.4285	78405.7
1.43031	78621.8
1.43213	78795.1
1.43394	78912
1.43575	78984.2
1.43756	79036
1.43938	79088.9
1.44119	79151.6
1.443	79218.3
1.44481	79276.6
1.44663	79319.2
1.44844	79354.7
1.45025	79411.3
1.45206	79531
1.45388	79754.9
1.45569	80105.3
1.4575	80570.9
1.45931	81101.8
1.46113	81616.4
1.46294	82020.1
1.46475	82228.4
1.46656	82189
1.46837	81894.2
1.47019	81380.5
1.472	80715.8
1.47381	79978.7
1.47562	79238.9
1.47744	78542.3
1.47925	77908.6
1.48106	77338.5
1.48287	76827
1.48469	76377.2
1.4865	76006
1.48831	75741.6
1.49012	75611.1
1.49194	75625.3
1.49375	75766.8
1.49556	75987.8
1.49737	76220.1
1.49919	76395.6
1.501	76469.7
1.50281	76439
1.50463	76346.6
1.50644	76270.4
1.50825	76297.9
1.51006	76494.8
1.51188	76879.4
1.51369	77410.9
1.5155	77998.5
1.51731	78528.7
1.51913	78902.6
1.52094	79070.2
1.52275	79050.7
1.52456	78929.7
1.52638	78833.3
1.52819	78887.1
1.53	79173.3
1.53181	79700.1
1.53363	80395.1
1.53544	81124.3
1.53725	81733.3
1.53906	82095.4
1.54087	82152.3
1.54269	81933
1.5445	81545
1.54631	81140
1.54812	80865.7
1.54994	80819.9
1.55175	81021.1
1.55356	81407.1
1.55537	81859
1.55719	82245
1.559	82466.2
1.56081	82490.8
1.56262	82363.4
1.56444	82187.6
1.56625	82087.7
1.56806	82162.3
1.56987	82447.2
1.57169	82898.4
1.5735	83403.4
1.57531	83815.1
1.57713	83998.2
1.57894	83871.6
1.58075	83434
1.58256	82763.1
1.58438	81990.9
1.58619	81261.8
1.588	80689.5
1.58981	80325.2
1.59163	80147.3
1.59344	80075.4
1.59525	80002
1.59706	79830.5
1.59888	79507.6
1.60069	79038.3
1.6025	78481.5
1.60431	77928.1
1.60613	77470.9
1.60794	77176.8
1.60975	77070.8
1.61156	77136
1.61338	77327.3
1.61519	77592.6
1.617	77892.9
1.61881	78212.6
1.62062	78558.2
1.62244	78946.1
1.62425	79385.5
1.62606	79865.1
1.62787	80348.6
1.62969	80783.1
1.6315	81115.3
1.63331	81312.5
1.63512	81376.3
1.63694	81346
1.63875	81287.5
1.64056	81271.7
1.64237	81348.6
1.64419	81527.4
1.646	81769.2
1.64781	81996.3
1.64962	82115.1
1.65144	82045.9
1.65325	81750.3
1.65506	81246.5
1.65688	80607.9
1.65869	79944.8
1.6605	79375.8
1.66231	78996.9
1.66413	78858.1
1.66594	78954.6
1.66775	79232.9
1.66956	79610.5
1.67138	80000.9
1.67319	80335.8
1.675	80578.9
1.67681	80727.7
1.67863	80804.9
1.68044	80844.3
1.68225	80876.3
1.68406	80920.1
1.68588	80981.2
1.68769	81056.7
1.6895	81142.2
1.69131	81237.2
1.69312	81345.4
1.69494	81470
1.69675	81606.5
1.69856	81735.9
1.70037	81824.1
1.70219	81829.3
1.704	81715.1
1.70581	81466.7
1.70762	81103.6
1.70944	80683.3
1.71125	80293
1.71306	80029.7
1.71487	79975.1
1.71669	80171.6
1.7185	80607.5
1.72031	81217.4
1.72212	81897.5
1.72394	82532.3
1.72575	83025
1.72756	83322.1
1.72938	83425.3
1.73119	83386.4
1.733	83288.1
1.73481	83216
1.73663	83231.7
1.73844	83353.9
1.74025	83554.3
1.74206	83767.4
1.74388	83912.1
1.74569	83915.3
1.7475	83732.5
1.74931	83357.2
1.75113	82818.2
1.75294	82166.9
1.75475	81459.6
1.75656	80741.5
1.75838	80038.4
1.76019	79357.1
1.762	78695.3
1.76381	78054.5
1.76562	77452.4
1.76744	76927.4
1.76925	76535.1
1.77106	76335.4
1.77287	76376.5
1.77469	76678
1.7765	77221.6
1.77831	77950
1.78012	78776.3
1.78194	79600.3
1.78375	80326.6
1.78556	80881.5
1.78737	81223.3
1.78919	81344.3
1.791	81266.6
1.79281	81032.6
1.79462	80693.9
1.79644	80302.4
1.79825	79903.8
1.80006	79534.9
1.80187	79223.4
1.80369	78988.8
1.8055	78843.2
1.80731	78791.6
1.80913	78832.7
1.81094	78958.8
1.81275	79157.6
1.81456	79414.2
1.81638	79713.2
1.81819	80041.1
1.82	80386.2
1.82181	80737.5
1.82363	81083.1
1.82544	81408.2
1.82725	81695.3
1.82906	81926.6
1.83088	82088
1.83269	82174.9
1.8345	82194.3
1.83631	82165.5
1.83813	82114.9
1.83994	82067.7
1.84175	82038.5
1.84356	82024.3
1.84537	82003.5
1.84719	81942.2
1.849	81806.7
1.85081	81579.2
1.85262	81271
1.85444	80927.5
1.85625	80622.5
1.85806	80441.1
1.85987	80455
1.86169	80697.8
1.8635	81148.1
1.86531	81726.4
1.86712	82309.6
1.86894	82759
1.87075	82955.9
1.87256	82834.1
1.87437	82400.1
1.87619	81733
1.878	80966.1
1.87981	80251.6
1.88163	79721
1.88344	79452.3
1.88525	79451.4
1.88706	79656.7
1.88888	79960.5
1.89069	80244.8
1.8925	80416
1.89431	80431.2
1.89613	80306.5
1.89794	80106.1
1.89975	79916.4
1.90156	79815.2
1.90338	79844.8
1.90519	79998.6
1.907	80225.3
1.90881	80447.4
1.91063	80588.8
1.91244	80600
1.91425	80474.5
1.91606	80249.4
1.91787	79992.6
1.91969	79780.1
1.9215	79672.7
1.92331	79699.5
1.92512	79854.4
1.92694	80103.8
1.92875	80404.8
1.93056	80722.6
1.93237	81043.7
1.93419	81376.5
1.936	81741.5
1.93781	82153.8
1.93962	82605.6
1.94144	83056.3
1.94325	83434.7
1.94506	83655.5
1.94687	83643.6
1.94869	83359.5
1.9505	82817
1.95231	82086.1
1.95412	81279
1.95594	80522.6
1.95775	79926.8
1.95956	79556.5
1.96138	79416.8
1.96319	79456.3
1.965	79586
1.96681	79708.8
1.96863	79748.2
1.97044	79669.4
1.97225	79484.8
1.97406	79243.6
1.97588	79010.7
1.97769	78840.7
1.9795	78758
1.98131	78748.3
1.98313	78763.5
1.98494	78738.7
1.98675	78613.5
1.98856	78352
1.99038	77952.8
1.99219	77449
1.994	76896.5
1.99581	76359
1.99762	75891.6
1.99944	75532.2
2.00125	75299.6
2.00306	75199
2.00488	75229.7
2.00669	75391.2
2.0085	75683.1
2.01031	76098
2.01213	76611.9
2.01394	77175
2.01575	77709.9
2.01756	78120.2
2.01938	78309.3
2.02119	78204
2.023	77777.4
2.02481	77060.2
2.02663	76139.1
2.02844	75136.8
2.03025	74182.4
2.03206	73377.9
2.03388	72772.1
2.03569	72351
2.0375	72046.9
2.03931	71763.8
2.04113	71412.9
2.04294	70944.4
2.04475	70366.8
2.04656	69748.1
2.04838	69195.9
2.05019	68825.6
2.052	68724.5
2.05381	68925.2
2.05563	69394.7
2.05744	70044.2
2.05925	70754.6
2.06106	71410.1
2.06288	71928.5
2.06469	72279
2.0665	72483.4
2.06831	72599.6
2.07012	72696
2.07194	72824.4
2.07375	73001.3
2.07556	73202.4
2.07737	73373.3
2.07919	73449
2.081	73377.4
2.08281	73137.1
2.08462	72744.5
2.08644	72248.3
2.08825	71714.9
2.09006	71208.4
2.09187	70775.7
2.09369	70437.7
2.0955	70191.2
2.09731	70017.9
2.09912	69896.6
2.10094	69812.9
2.10275	69762.2
2.10456	69746.3
2.10637	69765.2
2.10819	69808.3
2.11	69850.9
2.11181	69857.7
2.11362	69793.3
2.11544	69636.9
2.11725	69393.6
2.11906	69100.3
2.12087	68819.4
2.12269	68623.5
2.1245	68574.6
2.12631	68704
2.12812	69000.2
2.12994	69408.7
2.13175	69845.5
2.13356	70217.9
2.13537	70448.7
2.13719	70494.5
2.139	70352.9
2.14081	70057.3
2.14262	69661.4
2.14444	69219.3
2.14625	68769
2.14806	68323.8
2.14988	67875.5
2.15169	67405.9
2.1535	66902.4
2.15531	66370.8
2.15713	65839.1
2.15894	65351.8
2.16075	64954.4
2.16256	64675.9
2.16438	64514.8
2.16619	64434.6
2.168	64372.5
2.16981	64257
2.17163	64031.5
2.17344	63673.1
2.17525	63202.2
2.17706	62677.8
2.17888	62179.7
2.18069	61784.5
2.1825	61541.8
2.18431	61459.6
2.18613	61503.3
2.18794	61609.2
2.18975	61706.6
2.19156	61742.6
2.19338	61699
2.19519	61597.1
2.197	61488.6
2.19881	61434.2
2.20063	61480.5
2.20244	61640.8
2.20425	61887.3
2.20606	62158.6
2.20788	62379.1
2.20969	62483
2.2115	62437.1
2.21331	62251.4
2.21513	61976.5
2.21694	61686.4
2.21875	61454.6
2.22056	61328.6
2.22237	61314.5
2.22419	61374.1
2.226	61437.7
2.22781	61426.7
2.22962	61280
2.23144	60974.9
2.23325	60536.4
2.23506	60031.4
2.23687	59550.5
2.23869	59182.2
2.2405	58988.3
2.24231	58986.6
2.24412	59147.2
2.24594	59400.6
2.24775	59657.5
2.24956	59830.8
2.25137	59856.2
2.25319	59704.7
2.255	59384
2.25681	58931.4
2.25862	58400
2.26044	57843.9
2.26225	57306.1
2.26406	56812.7
2.26587	56373.8
2.26769	55988.5
2.2695	55652.9
2.27131	55365.9
2.27312	55133.3
2.27494	54966
2.27675	54876.4
2.27856	54872.5
2.28037	54953
2.28219	55104.6
2.284	55303.3
2.28581	55517.7
2.28762	55715
2.28944	55867.5
2.29125	55957.2
2.29306	55978.3
2.29488	55937.3
2.29669	55849.5
2.2985	55734.5
2.30031	55610.7
2.30213	55490.7
2.30394	55377.7
2.30575	55265.3
2.30756	55138.6
2.30938	54978.7
2.31119	54768
2.313	54494.7
2.31481	54157.8
2.31663	53768.1
2.31844	53347.7
2.32025	52925.9
2.32206	52534.3
2.32388	52201
2.32569	51946.7
2.3275	51782.2
2.32931	51708.8
2.33113	51720.4
2.33294	51806.9
2.33475	51956.6
2.33656	52157.7
2.33838	52397.5
2.34019	52661.5
2.342	52931.9
2.34381	53187.6
2.34563	53406.1
2.34744	53567.7
2.34925	53660.4
2.35106	53683.2
2.35288	53647.6
2.35469	53575
2.3565	53490.8
2.35831	53417
2.36013	53365.3
2.36194	53333.9
2.36375	53308.5
2.36556	53268.9
2.36738	53197.3
2.36919	53087
2.371	52947
2.37281	52801.1
2.37462	52680.5
2.37644	52613.2
2.37825	52612.3
2.38006	52669.3
2.38187	52753.8
2.38369	52821.8
2.3855	52828.9
2.38731	52745.7
2.38912	52568.1
2.39094	52319.9
2.39275	52045.4
2.39456	51793.1
2.39637	51597.6
2.39819	51463.6
2.4	51360.8
2.40181	51230.6
2.40362	51004.1
2.40544	50627.4
2.40725	50084.1
2.40906	49408.8
2.41087	48685.2
2.41269	48028.4
2.4145	47555.5
2.41631	47353.1
2.41812	47451.5
2.41994	47813.5
2.42175	48342.4
2.42356	48906.8
2.42537	49375.3
2.42719	49651.1
2.429	49695.6
2.43081	49536
2.43262	49252.8
2.43444	48953.7
2.43625	48740.9
2.43806	48682.8
2.43987	48797.9
2.44169	49054.6
2.4435	49386.6
2.44531	49716.9
2.44713	49982.7
2.44894	50153.6
2.45075	50236.2
2.45256	50267.6
2.45438	50298.4
2.45619	50373.5
2.458	50516.5
2.45981	50723.2
2.46163	50964.2
2.46344	51195.8
2.46525	51373.6
2.46706	51464.1
2.46888	51450.1
2.47069	51329.9
2.4725	51110.6
2.47431	50801.1
2.47613	50407.2
2.47794	49931.8
2.47975	49379.8
2.48156	48766.3
2.48338	48121.7
2.48519	47492.6
2.487	46935.5
2.48881	46504.1
2.49063	46234.4
2.49244	46133.2
2.49425	46172.9
2.49606	46297.2
2.49788	46434.5
2.49969	46517.8
2.5015	46502.3
2.50331	46377.3
2.50513	46167.5
2.50694	45924
2.50875	45707.1
2.51056	45568.6
2.51238	45536.3
2.51419	45609.1
2.516	45759.5
2.51781	45946.1
2.51963	46127.7
2.52144	46276.3
2.52325	46382.7
2.52506	46454.4
2.52687	46507.3
2.52869	46553.7
2.5305	46593.5
2.53231	46610.5
2.53412	46577
2.53594	46463.3
2.53775	46250.6
2.53956	45940.2
2.54137	45556.3
2.54319	45141.3
2.545	44743.5
2.54681	44403.2
2.54862	44140.8
2.55044	43951
2.55225	43806.9
2.55406	43670.1
2.55587	43506
2.55769	43297.1
2.5595	43050
2.56131	42795
2.56312	42576.7
2.56494	42439.3
2.56675	42412.6
2.56856	42501.7
2.57037	42685.1
2.57219	42920.1
2.574	43155
2.57581	43343.1
2.57762	43454.2
2.57944	43479.9
2.58125	43432.7
2.58306	43338.8
2.58487	43228.9
2.58669	43129.1
2.5885	43055.8
2.59031	43015.5
2.59212	43008
2.59394	43031.3
2.59575	43085.9
2.59756	43175.3
2.59938	43303.8
2.60119	43471.4
2.603	43669.5
2.60481	43878.4
2.60663	44069.1
2.60844	44209.4
2.61025	44272.1
2.61206	44243.1
2.61388	44126.3
2.61569	43944.1
2.6175	43731.5
2.61931	43527.6
2.62113	43365.4
2.62294	43264.1
2.62475	43225.4
2.62656	43235.5
2.62838	43270.3
2.63019	43304
2.632	43316.2
2.63381	43295.9
2.63563	43242.1
2.63744	43160
2.63925	43055.8
2.64106	42931.7
2.64288	42783.5
2.64469	42600.7
2.6465	42371.1
2.64831	42085.9
2.65013	41745.7
2.65194	41363
2.65375	40962
2.65556	40574.3
2.65738	40232.3
2.65919	39960.9
2.661	39771
2.66281	39655.6
2.66463	39589.8
2.66644	39535.4
2.66825	39448.2
2.67006	39287.7
2.67188	39027
2.67369	38660
2.6755	38205.5
2.67731	37705.8
2.67912	37220.5
2.68094	36815.3
2.68275	36549.1
2.68456	36460.3
2.68637	36557.8
2.68819	36817.2
2.69	37185.2
2.69181	37591
2.69362	37963.2
2.69544	38246.5
2.69725	38415.4
2.69906	38479.3
2.70087	38477.9
2.70269	38467
2.7045	38498.8
2.70631	38603.1
2.70812	38773.7
2.70994	38966.7
2.71175	39110.5
2.71356	39126.4
2.71537	38953.2
2.71719	38568.9
2.719	38002.6
2.72081	37332.2
2.72262	36668
2.72444	36126.6
2.72625	35802
2.72806	35743.8
2.72987	35946.7
2.73169	36355.4
2.7335	36883.4
2.73531	37438
2.73712	37944.5
2.73894	38362.5
2.74075	38688.5
2.74256	38946.2
2.74437	39168.1
2.74619	39375.9
2.748	39567.3
2.74981	39713.7
2.75163	39770.1
2.75344	39693.4
2.75525	39462.8
2.75706	39093.9
2.75888	38641.5
2.76069	38188.6
2.7625	37825
2.76431	37622
2.76613	37610.9
2.76794	37772.8
2.76975	38042.9
2.77156	38328.3
2.77338	38533.3
2.77519	38585.3
2.777	38451.6
2.77881	38144.4
2.78063	37712.3
2.78244	37221.5
2.78425	36734.3
2.78606	36292.1
2.78788	35907.5
2.78969	35567.7
2.7915	35247.8
2.79331	34925.9
2.79513	34597.1
2.79694	34278.1
2.79875	34003.2
2.80056	33811.3
2.80238	33730.1
2.80419	33763
2.806	33883.8
2.80781	34041.5
2.80963	34174
2.81144	34226.2
2.81325	34166.7
2.81506	33997.5
2.81688	33753.5
2.81869	33492.5
2.8205	33278.6
2.82231	33164.6
2.82412	33178.7
2.82594	33318.6
2.82775	33554.9
2.82956	33841.1
2.83137	34126.5
2.83319	34368.3
2.835	34538.3
2.83681	34624.7
2.83862	34628.6
2.84044	34558.2
2.84225	34424
2.84406	34236
2.84587	34004.7
2.84769	33743.9
2.8495	33472.9
2.85131	33216.9
2.85312	33004
2.85494	32859.4
2.85675	32798.9
2.85856	32823.8
2.86037	32920.8
2.86219	33065.1
2.864	33229.1
2.86581	33390.3
2.86762	33539
2.86944	33679.6
2.87125	33827.5
2.87306	34000.7
2.87487	34210.1
2.87669	34451.3
2.8785	34702.5
2.88031	34927.6
2.88212	35086.2
2.88394	35144.8
2.88575	35086.9
2.88756	34918.4
2.88937	34664.5
2.89119	34361.5
2.893	34043.7
2.89481	33732.2
2.89662	33428
2.89844	33112.7
2.90025	32757.3
2.90206	32334.7
2.90388	31833.9
2.90569	31268.2
2.9075	30676.8
2.90931	30117
2.91113	29650.1
2.91294	29325.2
2.91475	29165.9
2.91656	29164.8
2.91838	29286
2.92019	29477.5
2.922	29686.6
2.92381	29875.7
2.92563	30031.8
2.92744	30168.1
2.92925	30316.1
2.93106	30512.4
2.93288	30783.1
2.93469	31132.1
2.9365	31535.8
2.93831	31947.6
2.94013	32308.9
2.94194	32564.4
2.94375	32676.6
2.94556	32634.9
2.94738	32457.2
2.94919	32184.4
2.951	31868.2
2.95281	31558.1
2.95463	31290.1
2.95644	31080.6
2.95825	30927.3
2.96006	30815.8
2.96188	30728.3
2.96369	30653.3
2.9655	30591.5
2.96731	30555.6
2.96913	30566.7
2.97094	30645.2
2.97275	30802.3
2.97456	31033
2.97637	31314.2
2.97819	31607.1
2.98	31866.2
2.98181	32049.2
2.98362	32127.5
2.98544	32093.8
2.98725	31964.4
2.98906	31775.1
2.99087	31573.5
2.99269	31407.1
2.9945	31312.7
2.99631	31308
2.99812	31387.8
2.99994	31526.5
3.00175	31685.2
3.00356	31821
3.00537	31897.7
3.00719	31893.4
3.009	31804.3
3.01081	31644.1
3.01262	31438.1
3.01444	31216.4
3.01625	31005.8
3.01806	30824.1
3.01987	30677.9
3.02169	30564.2
3.0235	30473.9
3.02531	30398
3.02712	30331.3
3.02894	30274.9
3.03075	30235.4
3.03256	30221.4
3.03437	30239.1
3.03619	30288
3.038	30358.6
3.03981	30432.6
3.04162	30486.3
3.04344	30494.3
3.04525	30435
3.04706	30293.3
3.04887	30062.7
3.05069	29745.1
3.0525	29349.9
3.05431	28892.5
3.05613	28394.2
3.05794	27883.4
3.05975	27395.7
3.06156	26974
3.06338	26665.9
3.06519	26517.5
3.067	26564.9
3.06881	26824.1
3.07063	27283.7
3.07244	27900.8
3.07425	28604.8
3.07606	29307.3
3.07788	29917.7
3.07969	30360.7
3.0815	30591.2
3.08331	30601.9
3.08513	30423
3.08694	30111.7
3.08875	29736.2
3.09056	29357.1
3.09238	29013.3
3.09419	28714
3.096	28441.3
3.09781	28160.5
3.09963	27836.1
3.10144	27447.1
3.10325	26997.9
3.10506	26520.2
3.10688	26066.8
3.10869	25697.3
3.1105	25462
3.11231	25387.6
3.11413	25469.8
3.11594	25674.2
3.11775	25945.6
3.11956	26223.5
3.12138	26456.6
3.12319	26615.8
3.125	26698.5
3.12681	26726.2
3.12862	26734.8
3.13044	26762
3.13225	26835.1
3.13406	26962.3
3.13587	27131.6
3.13769	27314.2
3.1395	27474.2
3.14131	27578.5
3.14312	27606.9
3.14494	27556.6
3.14675	27443.5
3.14856	27297.5
3.15037	27154.6
3.15219	27048.4
3.154	27001.8
3.15581	27022.1
3.15762	27099.1
3.15944	27207.3
3.16125	27311.1
3.16306	27371.3
3.16487	27353
3.16669	27232.1
3.1685	26999.4
3.17031	26662.9
3.17212	26245.5
3.17394	25780.9
3.17575	25306.9
3.17756	24858
3.17937	24459.8
3.18119	24124.4
3.183	23851
3.18481	23629
3.18662	23443.5
3.18844	23283
3.19025	23144
3.19206	23034
3.19387	22970.1
3.19569	22972.8
3.1975	23059.4
3.19931	23236.5
3.20113	23494.7
3.20294	23809.4
3.20475	24144.2
3.20656	24459.8
3.20838	24723.3
3.21019	24915.7
3.212	25036.9
3.21381	25103.5
3.21563	25143.8
3.21744	25188.9
3.21925	25263.7
3.22106	25380.5
3.22288	25537.4
3.22469	25720.1
3.2265	25908.3
3.22831	26081.5
3.23013	26224.6
3.23194	26329.3
3.23375	26392.3
3.23556	26411.1
3.23738	26378.8
3.23919	26282.3
3.241	26102.5
3.24281	25820.3
3.24463	25424.1
3.24644	24917.8
3.24825	24325.9
3.25006	23693.4
3.25188	23080.2
3.25369	22549.9
3.2555	22156.8
3.25731	21935
3.25913	21890.9
3.26094	22002.8
3.26275	22227.2
3.26456	22509.4
3.26638	22795.5
3.26819	23043.4
3.27	23228.2
3.27181	23342.9
3.27363	23393.7
3.27544	23392.6
3.27725	23350.2
3.27906	23270.5
3.28087	23150.1
3.28269	22980.2
3.2845	22752.1
3.28631	22462.9
3.28812	22119.3
3.28994	21738.8
3.29175	21348
3.29356	20978.1
3.29537	20659.5
3.29719	20417.3
3.299	20268
3.30081	20218.6
3.30262	20267.1
3.30444	20404.1
3.30625	20614
3.30806	20876.2
3.30987	21165.6
3.31169	21453.4
3.3135	21708.9
3.31531	21901.8
3.31712	22006.9
3.31894	22007.7
3.32075	21900.6
3.32256	21696.5
3.32437	21419.2
3.32619	21102
3.328	20781.4
3.32981	20489.9
3.33162	20251.1
3.33344	20076.1
3.33525	19962.9
3.33706	19899.9
3.33887	19869.8
3.34069	19854.5
3.3425	19839
3.34431	19813.1
3.34612	19771.3
3.34794	19710.8
3.34975	19629.5
3.35156	19524.8
3.35338	19393
3.35519	19231.6
3.357	19041
3.35881	18827.6
3.36063	18604.5
3.36244	18391.4
3.36425	18211.7
3.36606	18088.7
3.36788	18040.8
3.36969	18077.8
3.3715	18198.5
3.37331	18390.9
3.37513	18633.7
3.37694	18900.5
3.37875	19163.9
3.38056	19399.4
3.38238	19588.7
3.38419	19721.5
3.386	19796.3
3.38781	19819.2
3.38963	19802.8
3.39144	19764.1
3.39325	19721.9
3.39506	19695
3.39688	19699.3
3.39869	19745.5
3.4005	19838.2
3.40231	19974.4
3.40413	20144
3.40594	20331.2
3.40775	20516.6
3.40956	20680.4
3.41138	20805.2
3.41319	20878.4
3.415	20893.9
3.41681	20852.2
3.41863	20760
3.42044	20628
3.42225	20469.5
3.42406	20298
[truncated: 317 more rows]

## Sheet: 848.5
-0.199125	1336.53
-0.197313	1313.77
-0.1955	1307.7
-0.193688	1319.68
-0.191875	1348.4
-0.190062	1391.56
-0.18825	1447.45
-0.186438	1515.84
-0.184625	1597.44
-0.182812	1692.37
-0.181	1798.1
-0.179187	1907.85
-0.177375	2010.47
-0.175563	2092.19
-0.17375	2139.92
-0.171937	2145.26
-0.170125	2107.75
-0.168313	2036.18
-0.1665	1947.15
-0.164687	1861.1
-0.162875	1796.77
-0.161062	1765.85
-0.15925	1769.67
-0.157438	1798.99
-0.155625	1837.36
-0.153812	1867
-0.152	1875.5
-0.150188	1860.92
-0.148375	1833.74
-0.146563	1814.47
-0.14475	1827.65
-0.142937	1893.82
-0.141125	2022.11
-0.139313	2205.66
-0.1375	2421.8
-0.135687	2636.93
-0.133875	2815.1
-0.132062	2927.54
-0.13025	2960.52
-0.128438	2918.95
-0.126625	2824.75
-0.124813	2710.33
-0.123	2609.24
-0.121188	2546.81
-0.119375	2533.7
-0.117563	2564.21
-0.11575	2619.79
-0.113937	2676.55
-0.112125	2714.3
-0.110312	2724.07
-0.1085	2711.78
-0.106688	2696.91
-0.104875	2706.44
-0.103063	2766.17
-0.10125	2892.08
-0.0994375	3084.62
-0.097625	3327.53
-0.0958125	3591.77
-0.094	3843.35
-0.0921875	4052.55
-0.090375	4201.95
-0.0885625	4290.86
-0.08675	4335.05
-0.0849375	4362.11
-0.083125	4403.96
-0.0813125	4488.94
-0.0795	4635.77
-0.0776875	4850.91
-0.075875	5129.83
-0.0740625	5461.2
-0.07225	5832.58
-0.0704375	6235.47
-0.068625	6668.39
-0.0668125	7137.15
-0.065	7652.78
-0.0631875	8228.03
-0.061375	8873.97
-0.0595625	9597.8
-0.05775	10402.5
-0.0559375	11288.1
-0.054125	12253.8
-0.0523125	13300
-0.0505	14429
-0.0486875	15644.5
-0.046875	16949.8
-0.0450625	18345.4
-0.04325	19827.7
-0.0414375	21387.6
-0.039625	23011.8
-0.0378125	24684
-0.036	26386.7
-0.0341875	28102.4
-0.032375	29814.1
-0.0305625	31504.7
-0.02875	33156.6
-0.0269375	34752.2
-0.025125	36275.4
-0.0233125	37715.1
-0.0215	39069
-0.0196875	40346.1
-0.017875	41566.8
-0.0160625	42759
-0.01425	43950.3
-0.0124375	45157
-0.010625	46374.2
-0.0088125	47569
-0.007	48680.6
-0.0051875	49628.6
-0.003375	50328.4
-0.0015625	50711.1
0.00025	50742.1
0.0020625	50434.4
0.003875	49850.1
0.0056875	49090.9
0.0075	48276.9
0.0093125	47520.2
0.011125	46898.7
0.0129375	46438.1
0.01475	46106.4
0.0165625	45823.4
0.018375	45482.4
0.0201875	44979
0.022	44238.2
0.0238125	43233.7
0.025625	41993.3
0.0274375	40590.3
0.02925	39121.7
0.0310625	37682.6
0.032875	36341.3
0.0346875	35125
0.0365	34017
0.0383125	32967.7
0.040125	31915.3
0.0419375	30807.6
0.04375	29621.1
0.0455625	28368.7
0.047375	27096.2
0.0491875	25867.7
0.051	24746
0.0528125	23772.7
0.054625	22956.2
0.0564375	22269.5
0.05825	21659
0.0600625	21061.4
0.061875	20423
0.0636875	19715.6
0.0655	18943.7
0.0673125	18142.2
0.069125	17365.3
0.0709375	16669.3
0.07275	16096.2
0.0745625	15663
0.076375	15357.6
0.0781875	15144.8
0.08	14977.4
0.0818125	14810.6
0.083625	14613.2
0.0854375	14374.4
0.08725	14103
0.0890625	13820.9
0.090875	13553.7
0.0926875	13321
0.0945	13131.4
0.0963125	12980.7
0.098125	12856.6
0.0999375	12745
0.10175	12636.8
0.103563	12531.9
0.105375	12438.8
0.107188	12370.6
0.109	12337.8
0.110812	12341.7
0.112625	12370.1
0.114437	12398
0.11625	12391.7
0.118063	12318
0.119875	12153.2
0.121688	11890.3
0.1235	11542.9
0.125312	11143.4
0.127125	10736.3
0.128938	10368.8
0.13075	10080.5
0.132562	9894.92
0.134375	9814.9
0.136187	9822.96
0.138	9885.52
0.139813	9960.42
0.141625	10005.5
0.143437	9986.64
0.14525	9883.35
0.147063	9691.65
0.148875	9423.5
0.150688	9103.6
0.1525	8764.09
0.154312	8438.38
0.156125	8155.09
0.157938	7933.16
0.15975	7778.85
0.161562	7685.34
0.163375	7634.98
0.165187	7603.88
0.167	7567.91
0.168813	7508.88
0.170625	7419.4
0.172437	7305.19
0.17425	7183.92
0.176063	7080.83
0.177875	7022.1
0.179688	7027.46
0.1815	7104.28
0.183312	7244.65
0.185125	7426.58
0.186938	7618.87
0.18875	7788.75
0.190562	7909.86
0.192375	7968.59
0.194188	7966.9
0.196	7920.84
0.197813	7855.34
0.199625	7796.79
0.201437	7765.58
0.20325	7770.91
0.205063	7809.03
0.206875	7865.56
0.208687	7920.64
0.2105	7955.39
0.212312	7957.55
0.214125	7924.55
0.215938	7863.33
0.21775	7787.11
0.219562	7710.42
0.221375	7644.24
0.223188	7592.77
0.225	7552.89
0.226813	7516.4
0.228625	7474
0.230437	7419.66
0.23225	7353.61
0.234063	7283.04
0.235875	7220.14
0.237687	7178.12
0.2395	7166.65
0.241313	7188.12
0.243125	7236.14
0.244938	7296.65
0.24675	7351.41
0.248562	7382.76
0.250375	7378.21
0.252188	7333.48
0.254	7253.28
0.255812	7149.56
0.257625	7038.1
0.259437	6934.41
0.26125	6850.23
0.263062	6791.49
0.264875	6758.02
0.266688	6744.9
0.2685	6744.51
0.270313	6748.62
0.272125	6749.89
0.273938	6742.24
0.27575	6720.68
0.277562	6680.7
0.279375	6618
0.281187	6528.94
0.283	6411.58
0.284813	6267.07
0.286625	6100.7
0.288438	5922.11
0.29025	5744.25
0.292063	5581.28
0.293875	5445.88
0.295687	5346.89
0.2975	5287.88
0.299312	5267.35
0.301125	5280.28
0.302938	5320.71
0.30475	5384.2
0.306563	5469.49
0.308375	5578.52
0.310188	5714.89
0.312	5881.25
0.313812	6076.53
0.315625	6294.29
0.317437	6522.73
0.31925	6746.79
0.321062	6951.66
0.322875	7126.58
0.324688	7267.68
0.3265	7378.67
0.328313	7468.9
0.330125	7549.39
0.331937	7627.87
0.33375	7704.63
0.335562	7770.64
0.337375	7809
0.339187	7799.44
0.341	7724.82
0.342813	7577.62
0.344625	7364.41
0.346438	7106.52
0.34825	6836.62
0.350062	6591.67
0.351875	6404.46
0.353687	6295.94
0.3555	6270.8
0.357312	6317.73
0.359125	6414.08
0.360938	6533.85
0.36275	6656.16
0.364563	6771.79
0.366375	6885.41
0.368188	7012.91
0.37	7174.54
0.371812	7386.06
0.373625	7650.81
0.375437	7955.38
0.37725	8270.59
0.379063	8557.51
0.380875	8777.11
0.382688	8900.55
0.3845	8916.99
0.386313	8836.61
0.388125	8687.86
0.389937	8509.78
0.39175	8341.82
0.393562	8214.07
0.395375	8140.89
0.397188	8119.58
0.399	8134.09
0.400813	8162.34
0.402625	8184.4
0.404438	8188.78
0.40625	8175
0.408062	8151.71
0.409875	8131.48
0.411687	8124.4
0.4135	8133.1
0.415312	8151.01
0.417125	8164.83
0.418938	8160.07
0.42075	8127.92
0.422563	8070.45
0.424375	8002.36
0.426187	7948.07
0.428	7934.91
0.429812	7984.49
0.431625	8105.12
0.433437	8287.91
0.43525	8508.13
0.437063	8731.53
0.438875	8923.97
0.440688	9061.33
0.4425	9136.53
0.444312	9161.64
0.446125	9164.14
0.447937	9178.64
0.44975	9236.56
0.451562	9356.89
0.453375	9540.83
0.455188	9771.62
0.457	10019.5
0.458813	10250.2
0.460625	10433.7
0.462438	10551.1
0.46425	10598.5
0.466062	10584.9
0.467875	10528.8
0.469687	10451.3
0.4715	10371.4
0.473313	10302.2
0.475125	10250.7
0.476938	10219.4
0.47875	10208.6
0.480563	10218.9
0.482375	10251.1
0.484187	10305.6
0.486	10379.7
0.487812	10465.8
0.489625	10550.6
0.491438	10617.2
0.49325	10648.7
0.495063	10632.7
0.496875	10565.4
0.498688	10453.4
0.5005	10312.8
0.502313	10164.8
0.504125	10030.5
0.505938	9925.49
0.50775	9856.77
0.509563	9822.28
0.511375	9814.01
0.513188	9822.7
0.515	9842.64
0.516813	9874.68
0.518625	9926.09
0.520437	10007.3
0.52225	10126.5
0.524062	10284.4
0.525875	10470.8
0.527687	10664.8
0.5295	10838.9
0.531312	10965.8
0.533125	11025.9
0.534937	11013.4
0.53675	10938.4
0.538563	10825.1
0.540375	10706.4
0.542188	10615.6
0.544	10579.3
0.545813	10612.5
0.547625	10717.2
0.549438	10884.5
0.55125	11099
0.553063	11344.5
0.554875	11607.1
0.556688	11877.1
0.5585	12147.5
0.560312	12412.3
0.562125	12662.8
0.563937	12887.2
0.56575	13071.1
0.567562	13200.5
0.569375	13265.6
0.571187	13263.7
0.573	13201
0.574812	13091.4
0.576625	12952.9
0.578438	12803.6
0.58025	12658.2
0.582063	12525.9
0.583875	12411.4
0.585688	12317.5
0.5875	12248.5
0.589313	12211.9
0.591125	12219
0.592938	12281.2
0.59475	12405.5
0.596562	12589.1
0.598375	12816.5
0.600187	13060.2
0.602	13285.3
0.603812	13457.6
0.605625	13553.2
0.607437	13565.2
0.60925	13507.3
0.611062	13410.7
0.612875	13316.1
0.614688	13262.8
0.6165	13277.9
0.618313	13368.8
0.620125	13521.6
0.621938	13705.8
0.62375	13883.4
0.625563	14020.4
0.627375	14096.6
0.629188	14110
0.631	14076.4
0.632812	14023
0.634625	13979
0.636437	13966.4
0.63825	13993.7
0.640062	14054.6
0.641875	14131.7
0.643687	14204
0.6455	14255.2
0.647312	14279.4
0.649125	14283.8
0.650937	14286.4
0.65275	14309.8
0.654563	14374.4
0.656375	14492.5
0.658188	14665.1
0.66	14882.9
0.661813	15131
0.663625	15393.4
0.665438	15658.8
0.66725	15921.8
0.669063	16182.6
0.670875	16442.2
0.672687	16698.7
0.6745	16942.8
0.676312	17157.1
0.678125	17319.4
0.679937	17407.6
0.68175	17407.4
0.683562	17317.6
0.685375	17153.2
0.687187	16943.8
0.689	16727.6
0.690813	16543.2
0.692625	16420.8
0.694438	16375.7
0.69625	16405.5
0.698063	16491.7
0.699875	16606
0.701688	16717.8
0.7035	16802.1
0.705313	16844.7
0.707125	16845.1
0.708937	16814.1
0.71075	16769.6
0.712562	16731.1
0.714375	16714.4
0.716187	16727.9
0.718	16771.8
0.719812	16840.3
0.721625	16924.1
0.723437	17015
0.72525	17108.6
0.727062	17205.9
0.728875	17313.1
0.730688	17439.2
0.7325	17592.7
0.734313	17778.6
0.736125	17995.3
0.737938	18233.7
0.73975	18478.6
0.741563	18711
0.743375	18912.5
0.745188	19069.5
0.747	19177.2
0.748812	19240.9
0.750625	19276
0.752437	19304.4
0.75425	19349.5
0.756062	19430.2
0.757875	19555.4
0.759687	19721.1
0.7615	19910.3
0.763312	20096.9
0.765125	20251.7
0.766938	20350.4
0.76875	20379.9
0.770563	20342.3
0.772375	20255.4
0.774188	20147.7
0.776	20051.5
0.777813	19994.5
0.779625	19992
0.781438	20043.6
0.78325	20133.2
0.785062	20233.8
0.786875	20315
0.788687	20351.5
0.7905	20329.2
0.792312	20249
0.794125	20124.9
0.795937	19980.4
0.79775	19841.2
0.799562	19729.7
0.801375	19660.3
0.803188	19638
0.805	19660.5
0.806813	19721.5
0.808625	19814.8
0.810438	19936.6
0.81225	20086.3
0.814063	20264.4
0.815875	20469.7
0.817688	20696.6
0.8195	20933.6
0.821313	21164.5
0.823125	21372.1
0.824937	21542.6
0.82675	21669.8
0.828562	21758
0.830375	21821.4
0.832187	21880.5
0.834	21957.2
0.835812	22068.4
0.837625	22221.8
0.839437	22414
0.84125	22631.3
0.843063	22854.2
0.844875	23061.8
0.846688	23236.6
0.8485	23368.1
0.850313	23452.9
0.852125	23493.6
0.853938	23495.9
0.85575	23465.9
0.857563	23408.9
0.859375	23329.2
0.861187	23231.6
0.863	23123.8
0.864812	23017.7
0.866625	22929.3
0.868437	22876.5
0.87025	22875.5
0.872062	22936.4
0.873875	23059.8
0.875687	23235.2
0.8775	23443
0.879313	23658.4
0.881125	23857.3
0.882938	24022
0.88475	24145.9
0.886563	24234.6
0.888375	24304.5
0.890188	24377.7
0.892	24476.4
0.893813	24616.5
0.895625	24803.1
0.897437	25029.3
0.89925	25277
0.901062	25521.6
0.902875	25736.9
0.904687	25901.5
0.9065	26003.3
0.908312	26042.1
0.910125	26029.6
0.911937	25986.8
0.91375	25940
0.915562	25915.1
0.917375	25933
0.919188	26005.3
0.921	26132.8
0.922813	26305.2
0.924625	26504.3
0.926438	26707.9
0.92825	26895.2
0.930063	27051
0.931875	27170.2
0.933688	27258.3
0.9355	27330.5
0.937312	27408.4
0.939125	27514.9
0.940937	27668.7
0.94275	27879.9
0.944562	28147.4
0.946375	28458.7
0.948187	28792.8
0.95	29123.8
0.951812	29426.8
0.953625	29682.1
0.955438	29878.8
0.95725	30016.6
0.959063	30105.1
0.960875	30161.9
0.962688	30209.3
0.9645	30271.5
0.966313	30370.6
0.968125	30524
0.969938	30741.7
0.97175	31024
0.973562	31360.5
0.975375	31729.6
0.977187	32099.3
0.979	32430.4
0.980812	32681.3
0.982625	32813.9
0.984437	32801.4
0.98625	32634.2
0.988062	32324.4
0.989875	31906.6
0.991688	31434.3
0.9935	30973.1
0.995313	30590.4
0.997125	30344.3
0.998938	30273.7
1.00075	30391.8
1.00256	30683.2
1.00438	31107.6
1.00619	31606.2
1.008	32112.1
1.00981	32561.7
1.01162	32904.9
1.01344	33112.1
1.01525	33177.7
1.01706	33119.1
1.01887	32971.5
1.02069	32780.9
1.0225	32595.1
1.02431	32455.9
1.02612	32393.6
1.02794	32424.2
1.02975	32549.9
1.03156	32762.9
1.03337	33049.6
1.03519	33395.9
1.037	33790.2
1.03881	34224.2
1.04062	34691.1
1.04244	35182.3
1.04425	35683.3
1.04606	36171.8
1.04787	36617.7
1.04969	36988.3
1.0515	37254.5
1.05331	37399.4
1.05513	37425.2
1.05694	37355.8
1.05875	37234.4
1.06056	37115.1
1.06238	37050.7
1.06419	37079.9
1.066	37217
1.06781	37448.2
1.06963	37734.9
1.07144	38024.3
1.07325	38264.1
1.07506	38417
1.07688	38470.9
1.07869	38440.9
1.0805	38363.8
1.08231	38284.6
1.08413	38241.7
1.08594	38253.5
1.08775	38311.8
1.08956	38384.8
1.09137	38428.3
1.09319	38401.8
1.095	38285.1
1.09681	38089.2
1.09862	37857.7
1.10044	37658.5
1.10225	37566.5
1.10406	37644.1
1.10587	37922.6
1.10769	38393
1.1095	39006.3
1.11131	39685.3
1.11312	40343.1
1.11494	40904
1.11675	41320.3
1.11856	41581.5
1.12037	41713.2
1.12219	41767
1.124	41805.2
1.12581	41884.6
1.12763	42043.5
1.12944	42295.5
1.13125	42629.8
1.13306	43016.9
1.13488	43417.7
1.13669	43791.8
1.1385	44103.8
1.14031	44327.2
1.14213	44444.9
1.14394	44449.4
1.14575	44342.6
1.14756	44136.7
1.14938	43855.3
1.15119	43534.4
1.153	43220.4
1.15481	42966.7
1.15663	42826.2
1.15844	42843.4
1.16025	43045.8
1.16206	43439
1.16387	44004.3
1.16569	44702.2
1.1675	45478.1
1.16931	46270.7
1.17112	47019.4
1.17294	47670.9
1.17475	48182.9
1.17656	48526
1.17837	48684.1
1.18019	48655.6
1.182	48453.5
1.18381	48106
1.18562	47655
1.18744	47153.1
1.18925	46656
1.19106	46214.3
1.19287	45863.4
1.19469	45616.9
1.1965	45464.7
1.19831	45377.6
1.20013	45317.9
1.20194	45253.2
1.20375	45169.1
1.20556	45077
1.20738	45013
1.20919	45028
1.211	45171.6
1.21281	45473.6
1.21463	45930.2
1.21644	46499.3
1.21825	47106.5
1.22006	47661.8
1.22188	48081.8
1.22369	48310.6
1.2255	48334.1
1.22731	48181.7
1.22913	47917.3
1.23094	47619.9
1.23275	47362.1
1.23456	47191.9
1.23638	47123.4
1.23819	47139.3
1.24	47202.5
1.24181	47272.6
1.24362	47321.3
1.24544	47341.1
1.24725	47344.8
1.24906	47356.5
1.25087	47398.5
1.25269	47478.8
1.2545	47585.4
1.25631	47689.3
1.25812	47755.7
1.25994	47759
1.26175	47696.4
1.26356	47594.7
1.26537	47506.1
1.26719	47495.9
1.269	47622.9
1.27081	47921.2
1.27262	48388.7
1.27444	48984.9
1.27625	49641.6
1.27806	50279.5
1.27988	50828.7
1.28169	51244
1.2835	51512
1.28531	51647.8
1.28713	51683.8
1.28894	51655
1.29075	51586.8
1.29256	51489.2
1.29438	51359.4
1.29619	51191.1
1.298	50985.3
1.29981	50758.7
1.30163	50544.5
1.30344	50385.4
1.30525	50320.4
1.30706	50370.6
1.30888	50528.9
1.31069	50758.6
1.3125	51002.8
1.31431	51200.3
1.31612	51305
1.31794	51301.5
1.31975	51210.5
1.32156	51084
1.32337	50989
1.32519	50987.9
1.327	51119.2
1.32881	51387
1.33062	51762.4
1.33244	52194.8
1.33425	52630.4
1.33606	53030.9
1.33787	53385.3
1.33969	53710.7
1.3415	54041.7
1.34331	54413.2
1.34512	54840.3
1.34694	55305.4
1.34875	55755.5
1.35056	56112.5
1.35238	56293.3
1.35419	56233.3
1.356	55907.6
1.35781	55340.8
1.35963	54604.9
1.36144	53803.7
1.36325	53049.7
1.36506	52439.7
1.36688	52035
1.36869	51853.3
1.3705	51871
1.37231	52035.4
1.37413	52282.4
1.37594	52553.2
1.37775	52805.5
1.37956	53017.8
1.38138	53186.1
1.38319	53315.8
1.385	53413.4
1.38681	53479.8
1.38862	53508.7
1.39044	53489
1.39225	53410.7
1.39406	53270.1
1.39587	53073.8
1.39769	52839
1.3995	52590.3
1.40131	52354.7
1.40312	52156.5
1.40494	52013.5
1.40675	51935.6
1.40856	51925.7
1.41037	51982.7
1.41219	52103.1
1.414	52283.5
1.41581	52519.4
1.41762	52804.7
1.41944	53129.4
1.42125	53478.8
1.42306	53833.2
1.42487	54170.2
1.42669	54466.5
1.4285	54701.5
1.43031	54859.5
1.43213	54930.9
1.43394	54912.8
1.43575	54808.9
1.43756	54629.6
1.43938	54391.5
1.44119	54118.5
1.443	53841.5
1.44481	53597.3
1.44663	53425.7
1.44844	53365.5
1.45025	53447.8
1.45206	53690.6
1.45388	54093.5
1.45569	54635.4
1.4575	55276.1
1.45931	55960.1
1.46113	56624.8
1.46294	57208.6
1.46475	57660.1
1.46656	57945.4
1.46837	58052.1
1.47019	57991.8
1.472	57797.1
1.47381	57517
1.47562	57208.4
1.47744	56926.9
1.47925	56716.1
1.48106	56599.2
1.48287	56574.1
1.48469	56613.6
1.4865	56671.3
1.48831	56693.5
1.49012	56634.5
1.49194	56470.2
1.49375	56209.1
1.49556	55893.2
1.49737	55590.3
1.49919	55378
1.501	55322.4
1.50281	55458.2
1.50463	55777.3
1.50644	56227.9
1.50825	56728
1.51006	57187.6
1.51188	57535.8
1.51369	57742.1
1.5155	57826.7
1.51731	57854.3
1.51913	57913.7
1.52094	58088
1.52275	58425.5
1.52456	58920.2
1.52638	59509.5
1.52819	60090.5
1.53	60549.9
1.53181	60799.4
1.53363	60804.8
1.53544	60598.2
1.53725	60270.2
1.53906	59941.9
1.54087	59727.8
1.54269	59698.1
1.5445	59856
1.54631	60136.1
1.54812	60424.8
1.54994	60598.5
1.55175	60565.1
1.55356	60297.8
1.55537	59848.2
1.55719	59335
1.559	58910.8
1.56081	58717.1
1.56262	58841.3
1.56444	59289.2
1.56625	59980.4
1.56806	60769.2
1.56987	61482.9
1.57169	61966.6
1.5735	62121.2
1.57531	61923.3
1.57713	61423.2
1.57894	60723.6
1.58075	59946.4
1.58256	59200.1
1.58438	58556.4
1.58619	58042.9
1.588	57651.3
1.58981	57356.8
1.59163	57138.1
1.59344	56993
1.59525	56941.7
1.59706	57019
1.59888	57258.8
1.60069	57677.2
1.6025	58261.2
1.60431	58967.6
1.60613	59730.7
1.60794	60478.1
1.60975	61145.9
1.61156	61690.6
1.61338	62092.4
1.61519	62351.2
1.617	62477.9
1.61881	62486
1.62062	62387.8
1.62244	62196.7
1.62425	61933.5
1.62606	61635.1
1.62787	61356.2
1.62969	61164.9
1.6315	61128.5
1.63331	61293.6
1.63512	61668.5
1.63694	62211.7
1.63875	62835.7
1.64056	63423.9
1.64237	63859
1.64419	64054.2
1.646	63978
1.64781	63664.2
1.64962	63204.3
1.65144	62722.6
1.65325	62343.5
1.65506	62158.7
1.65688	62205.5
1.65869	62462.2
1.6605	62861
1.66231	63313.1
1.66413	63738
1.66594	64086.6
1.66775	64351
1.66956	64558.4
1.67138	64753.7
1.67319	64975.7
1.675	65237.6
1.67681	65518.7
1.67863	65769.1
1.68044	65926.4
1.68225	65937.1
1.68406	65776.8
1.68588	65458.7
1.68769	65031.4
1.6895	64564.1
1.69131	64126.5
1.69312	63769.8
1.69494	63516.6
1.69675	63360.7
1.69856	63278.9
1.70037	63246.4
1.70219	63251.8
1.704	63304
1.70581	63428.9
1.70762	63656.3
1.70944	64002.6
1.71125	64456.4
1.71306	64972.9
1.71487	65480.5
1.71669	65898.9
1.7185	66162.5
1.72031	66242
1.72212	66156.4
1.72394	65971.3
1.72575	65782.5
1.72756	65690.5
1.72938	65772.4
1.73119	66060.9
1.733	66535.5
1.73481	67128.3
1.73663	67742.6
1.73844	68277.8
1.74025	68653.4
1.74206	68824.4
1.74388	68786.4
1.74569	68568.5
1.7475	68220.1
1.74931	67794
1.75113	67334.8
1.75294	66872.8
1.75475	66425.7
1.75656	66005.3
1.75838	65624.6
1.76019	65302.9
1.762	65065.1
1.76381	64937.1
1.76562	64937.4
1.76744	65070.7
1.76925	65324.1
1.77106	65669.9
1.77287	66072
1.77469	66496.3
1.7765	66918.1
1.77831	67327.7
1.78012	67728.7
1.78194	68133.2
1.78375	68553.8
1.78556	68996.1
1.78737	69455.9
1.78919	69920.2
1.791	70372.7
1.79281	70801.2
1.79462	71203.3
1.79644	71588.2
1.79825	71973.2
1.80006	72375.9
1.80187	72805.3
1.80369	73254.4
1.8055	73697.8
1.80731	74096.3
1.80913	74406.6
1.81094	74594.6
1.81275	74646.9
1.81456	74577.2
1.81638	74426.2
1.81819	74252.1
1.82	74115.7
1.82181	74064.9
1.82363	74119.9
1.82544	74266.9
1.82725	74460.2
1.82906	74632.7
1.83088	74712.8
1.83269	74642.8
1.8345	74394.8
1.83631	73979.4
1.83813	73445.2
1.83994	72869.4
1.84175	72341.5
1.84356	71944.6
1.84537	71737.4
1.84719	71742.5
1.849	71942.7
1.85081	72286.2
1.85262	72698.6
1.85444	73099.2
1.85625	73417.3
1.85806	73604.1
1.85987	73638.3
1.86169	73524.4
1.8635	73285
1.86531	72950.5
1.86712	72549.5
1.86894	72103
1.87075	71625.1
1.87256	71127.6
1.87437	70628.1
1.87619	70156.1
1.878	69754.7
1.87981	69475
1.88163	69364.3
1.88344	69451
1.88525	69730.9
1.88706	70161.3
1.88888	70665.5
1.89069	71147.6
1.8925	71516.6
1.89431	71710.1
1.89613	71713.4
1.89794	71564.1
1.89975	71342.9
1.90156	71150.2
1.90338	71075.8
1.90519	71171.5
1.907	71435.6
1.90881	71814.1
1.91063	72220.3
1.91244	72566.3
1.91425	72795.9
1.91606	72908.8
1.91787	72966
1.91969	73073.2
1.9215	73347.4
1.92331	73874.9
1.92512	74675.5
1.92694	75684.5
1.92875	76759.8
1.93056	77712.7
1.93237	78355.5
1.93419	78551.2
1.936	78250.1
1.93781	77503.1
1.93962	76447.3
1.94144	75268.3
1.94325	74151.6
1.94506	73237.1
1.94687	72590.6
1.94869	72200.3
1.9505	71996.7
1.95231	71888.2
1.95412	71799.6
1.95594	71699.8
1.95775	71610.8
1.95956	71594.4
1.96138	71725
1.96319	72056.6
1.965	72598.4
1.96681	73306.3
1.96863	74093.5
1.97044	74856.2
1.97225	75504.4
1.97406	75986.1
1.97588	76297.3
1.97769	76473.8
1.9795	76569.1
1.98131	76627.5
1.98313	76662.6
1.98494	76651.2
1.98675	76543.7
1.98856	76288.7
1.99038	75861.6
1.99219	75285.3
1.994	74634.6
1.99581	74020.6
1.99762	73558.7
1.99944	73330.2
2.00125	73351.8
2.00306	73563.8
2.00488	73842
2.00669	74032
2.0085	73994.9
2.01031	73650.8
2.01213	73005.4
2.01394	72150.8
2.01575	71241.2
2.01756	70448.4
2.01938	69914
2.02119	69710.7
2.023	69825.8
2.02481	70171.6
2.02663	70617.3
2.02844	71032
2.03025	71325.5
2.03206	71472.3
2.03388	71513.6
2.03569	71537.1
2.0375	71642.7
2.03931	71905.8
2.04113	72350.7
2.04294	72942.1
2.04475	73595.2
2.04656	74201.7
2.04838	74660.1
2.05019	74902.2
2.052	74906.1
2.05381	74694
2.05563	74317.6
2.05744	73836.8
2.05925	73301.5
2.06106	72740.6
2.06288	72162.7
2.06469	71565.8
2.0665	70950.4
2.06831	70330.5
2.07012	69737.1
2.07194	69213
2.07375	68800.4
2.07556	68527.8
2.07737	68399.5
2.07919	68394.8
2.081	68474.4
2.08281	68594.4
2.08462	68721.3
2.08644	68842.3
2.08825	68967.5
2.09006	69123.2
2.09187	69337.4
2.09369	69625.1
2.0955	69976.6
2.09731	70354.9
2.09912	70702.2
2.10094	70954.6
2.10275	71059.6
2.10456	70990.6
2.10637	70753.8
2.10819	70386.1
2.11	69944.4
2.11181	69489.5
2.11362	69071.5
2.11544	68719
2.11725	68435.7
2.11906	68204.7
2.12087	67997.7
2.12269	67785.3
2.1245	67546.1
2.12631	67271.2
2.12812	66964.4
2.12994	66639.1
2.13175	66314.1
2.13356	66009.2
2.13537	65742.9
2.13719	65531.8
2.139	65389.6
2.14081	65326.7
2.14262	65348.7
2.14444	65454
2.14625	65632.3
2.14806	65864.8
2.14988	66127.1
2.15169	66393.5
2.1535	66643.5
2.15531	66865.5
2.15713	67058.8
2.15894	67230.5
2.16075	67390
2.16256	67541.5
2.16438	67678.4
2.16619	67781.5
2.168	67821.9
2.16981	67769.1
2.17163	67599.8
2.17344	67305.8
2.17525	66897.7
2.17706	66401.9
2.17888	65853.5
2.18069	65286.7
2.1825	64726
2.18431	64182.8
2.18613	63657.6
2.18794	63147
2.18975	62653
2.19156	62189.7
2.19338	61784.8
2.19519	61474.1
2.197	61290
2.19881	61248.4
2.20063	61339.5
2.20244	61524.9
2.20425	61744.5
2.20606	61931.1
2.20788	62027.8
2.20969	62003.3
2.2115	61859.2
2.21331	61627.4
2.21513	61358
2.21694	61101.8
2.21875	60894.5
2.22056	60747.4
2.22237	60648.3
2.22419	60571
2.226	60491.1
2.22781	60399.8
2.22962	60310.9
2.23144	60258
2.23325	60281.8
2.23506	60412.2
2.23687	60653
2.23869	60973.6
2.2405	61314.6
2.24231	61603
2.24412	61774.6
2.24594	61794.9
2.24775	61670.7
2.24956	61448.3
2.25137	61197.4
2.25319	60987.7
2.255	60864.2
2.25681	60831.5
2.25862	60852.7
2.26044	60863.7
2.26225	60797.2
2.26406	60610.1
2.26587	60302.1
2.26769	59919.9
2.2695	59545.1
2.27131	59269.4
2.27312	59164.9
2.27494	59261.4
2.27675	59537.3
2.27856	59927.2
2.28037	60344.3
2.28219	60708.2
2.284	60969.2
2.28581	61119.3
2.28762	61187.4
2.28944	61220.2
2.29125	61256.6
2.29306	61306.8
2.29488	61343.3
2.29669	61309.4
2.2985	61141.5
2.30031	60798.6
2.30213	60286.4
2.30394	59667.1
2.30575	59050.2
2.30756	58564.8
2.30938	58323.1
2.31119	58386.7
2.313	58747
2.31481	59326.9
2.31663	60003.6
2.31844	60645.6
2.32025	61150.2
2.32206	61470.4
2.32388	61621.1
2.32569	61664.8
2.3275	61679.4
2.32931	61723.6
2.33113	61809.3
2.33294	61893.2
2.33475	61889.5
2.33656	61700.3
2.33838	61251.9
2.34019	60524.4
2.342	59564.4
2.34381	58475.3
2.34563	57388.6
2.34744	56426.2
2.34925	55666.4
2.35106	55124.8
2.35288	54757.1
2.35469	54481.1
2.3565	54210.7
2.35831	53889.1
2.36013	53508.9
2.36194	53114
2.36375	52780.8
2.36556	52587.6
2.36738	52583.5
2.36919	52767.6
2.371	53086.3
2.37281	53450.2
2.37462	53763.8
2.37644	53957.4
2.37825	54009.7
2.38006	53953
2.38187	53859.1
2.38369	53810.7
2.3855	53869.7
2.38731	54052.4
2.38912	54321.4
2.39094	54597.3
2.39275	54784.8
2.39456	54805.6
2.39637	54624.8
2.39819	54262.8
2.4	53787.4
2.40181	53290.7
2.40362	52856.8
2.40544	52534.7
2.40725	52322.7
2.40906	52173.4
2.41087	52013.7
2.41269	51775.4
2.4145	51424.7
2.41631	50978.9
2.41812	50506.6
2.41994	50108.6
2.42175	49887.8
2.42356	49916.6
2.42537	50212.8
2.42719	50733.2
2.429	51383.4
2.43081	52044.5
2.43262	52604.2
2.43444	52985.3
2.43625	53161.2
2.43806	53156.2
2.43987	53030.5
2.44169	52856.7
2.4435	52695.6
2.44531	52578.3
2.44713	52501.2
2.44894	52431.1
2.45075	52321.1
2.45256	52127.7
2.45438	51825.5
2.45619	51415.1
2.458	50921.8
2.45981	50388.2
2.46163	49862.6
2.46344	49389.3
2.46525	49001.3
2.46706	48717.9
2.46888	48546
2.47069	48482.7
2.4725	48517.3
2.47431	48632.7
2.47613	48804.4
2.47794	49001
2.47975	49185.2
2.48156	49318.5
2.48338	49367.7
2.48519	49312.2
2.487	49150.1
2.48881	48899.7
2.49063	48596.9
2.49244	48286.6
2.49425	48012.9
2.49606	47808.8
2.49788	47689.6
2.49969	47651.2
2.5015	47673.9
2.50331	47730.3
2.50513	47794.1
2.50694	47848.2
2.50875	47888.9
2.51056	47926.5
2.51238	47982.2
2.51419	48081.7
2.516	48249.6
2.51781	48502.9
2.51963	48846.2
2.52144	49267.8
2.52325	49738.5
2.52506	50210.6
2.52687	50621.6
2.52869	50900.1
2.5305	50976.5
2.53231	50796.4
2.53412	50335.1
2.53594	49608.8
2.53775	48678.9
2.53956	47647.1
2.54137	46639.3
2.54319	45781.7
2.545	45174.3
2.54681	44868.8
2.54862	44856.9
2.55044	45074.2
2.55225	45418.1
2.55406	45776.5
2.55587	46058.7
2.55769	46218.5
2.5595	46264.9
2.56131	46253.5
2.56312	46264.5
2.56494	46372.1
2.56675	46616
2.56856	46984.1
2.57037	47412.4
2.57219	47802
2.574	48048.8
2.57581	48075.8
2.57762	47857.7
2.57944	47430.1
2.58125	46881
2.58306	46326.1
2.58487	45876.8
2.58669	45610.8
2.5885	45554.6
2.59031	45681.9
2.59212	45928.9
2.59394	46219
2.59575	46489.7
2.59756	46711.4
2.59938	46893.6
2.60119	47076
2.603	47309.5
2.60481	47633.7
2.60663	48059.6
2.60844	48563
2.61025	49090.1
2.61206	49573.9
2.61388	49953.7
2.61569	50191.5
2.6175	50280.1
2.61931	50239.3
2.62113	50103.8
2.62294	49906.9
2.62475	49666.5
2.62656	49379.5
2.62838	49024.3
2.63019	48573
2.632	48005.8
2.63381	47323
2.63563	46550.6
2.63744	45736
2.63925	44936.3
2.64106	44203.9
2.64288	43573.8
2.64469	43057.9
2.6465	42647.7
2.64831	42324.5
2.65013	42071.6
2.65194	41885.2
2.65375	41777.6
2.65556	41772.7
2.65738	41894.3
2.65919	42151.9
2.661	42530.2
2.66281	42985.4
2.66463	43451.3
2.66644	43853.1
2.66825	44125.8
2.67006	44229.2
2.67188	44157
2.67369	43935.7
2.6755	43614.1
2.67731	43248.3
2.67912	42885.6
2.68094	42554.4
2.68275	42261
2.68456	41994.8
2.68637	41739.4
2.68819	41483
2.69	41226.8
2.69181	40985.7
2.69362	40783.8
2.69544	40644.9
2.69725	40584
2.69906	40601
2.70087	40681.3
2.70269	40801
2.7045	40935.1
2.70631	41065.5
2.70812	41184.1
2.70994	41290.7
2.71175	41386.2
2.71356	41464.3
2.71537	41505.4
2.71719	41475.8
2.719	41334.8
2.72081	41046.6
2.72262	40594.5
2.72444	39991.5
2.72625	39283
2.72806	38540.7
2.72987	37847.2
2.73169	37277.2
2.7335	36879
2.73531	36664
2.73712	36605.9
2.73894	36650.6
2.74075	36733.2
2.74256	36797.2
2.74437	36809.4
2.74619	36766.4
2.748	36692
2.74981	36626
2.75163	36609.4
2.75344	36671.2
2.75525	36820.2
2.75706	37044.1
2.75888	37315.6
2.76069	37601
2.7625	37869.5
2.76431	38098.1
2.76613	38272.1
2.76794	38381.8
2.76975	38417
2.77156	38365.1
2.77338	38211.6
2.77519	37946.1
2.777	37570.1
2.77881	37104.6
2.78063	36591.9
2.78244	36091.7
2.78425	35669.2
2.78606	35380.7
2.78788	35257.7
2.78969	35298.3
2.7915	35466.3
2.79331	35700.2
2.79513	35929
2.79694	36091.4
2.79875	36150.3
2.80056	36100.2
2.80238	35965
2.80419	35786
2.806	35606.1
2.80781	35455.1
2.80963	35340.9
2.81144	35249
2.81325	35151.3
2.81506	35019.4
2.81688	34838.2
2.81869	34613.7
2.8205	34373.2
2.82231	34157
2.82412	34004.1
2.82594	33937.9
2.82775	33957
2.82956	34034.4
2.83137	34125.5
2.83319	34183.3
2.835	34175.8
2.83681	34097.6
2.83862	33975.1
2.84044	33860
2.84225	33814.3
2.84406	33892
2.84587	34121.5
2.84769	34496.4
2.8495	34975.5
2.85131	35493.9
2.85312	35979.9
2.85494	36373.6
2.85675	36641.3
2.85856	36780.9
2.86037	36817.9
2.86219	36793.5
2.864	36748.9
2.86581	36710.7
2.86762	36683.1
2.86944	36647.3
2.87125	36569
2.87306	36410.8
2.87487	36144.7
2.87669	35761.8
2.8785	35275.4
2.88031	34717.5
2.88212	34130.8
2.88394	33558.1
2.88575	33034.4
2.88756	32581.7
2.88937	32209.2
2.89119	31918.1
2.893	31706
2.89481	31572.7
2.89662	31520.9
2.89844	31555.4
2.90025	31677.6
2.90206	31881.5
2.90388	32149.8
2.90569	32454.4
2.9075	32760.6
2.90931	33033.8
2.91113	33247.4
2.91294	33389.3
2.91475	33463.7
2.91656	33488.9
2.91838	33491.7
2.92019	33498.4
2.922	33528.1
2.92381	33587
2.92563	33668.7
2.92744	33757.2
2.92925	33833.1
2.93106	33880.6
2.93288	33892.1
2.93469	33869.7
2.9365	33823.1
2.93831	33764.7
2.94013	33704.5
2.94194	33644.9
2.94375	33580.6
2.94556	33499.4
2.94738	33387.9
2.94919	33236.7
2.951	33045
2.95281	32822.5
2.95463	32588
2.95644	32364.6
2.95825	32173.6
2.96006	32029.1
2.96188	31935
2.96369	31884.4
2.9655	31863.5
2.96731	31855.9
2.96913	31848.1
2.97094	31832.4
2.97275	31807.4
2.97456	31775.9
2.97637	31741
2.97819	31702.3
2.98	31653.6
2.98181	31584.4
2.98362	31482.8
2.98544	31340.6
2.98725	31157.9
2.98906	30944.6
2.99087	30719.2
2.99269	30503.3
2.9945	30315.3
2.99631	30163.4
2.99812	30042.8
2.99994	29936.4
3.00175	29821.3
3.00356	29678.3
3.00537	29501.2
3.00719	29303.6
3.009	29119.4
3.01081	28997.3
3.01262	28988.2
3.01444	29131.2
3.01625	29440.5
3.01806	29897.7
3.01987	30452.4
3.02169	31030.7
3.0235	31551
3.02531	31940.7
3.02712	32151.8
3.02894	32169.2
3.03075	32011.9
3.03256	31725.2
3.03437	31368.1
3.03619	30999.7
3.038	30667.2
3.03981	30399.7
3.04162	30207.8
3.04344	30087.6
3.04525	30027.5
3.04706	30013.2
3.04887	30031.2
3.05069	30068.1
3.0525	30107.9
3.05431	30129.5
3.05613	30106.2
3.05794	30008.4
3.05975	29810.9
3.06156	29500.1
3.06338	29081.2
3.06519	28580.9
3.067	28044
3.06881	27525.2
3.07063	27077.2
3.07244	26738.5
3.07425	26525.7
3.07606	26431.2
3.07788	26428.8
3.07969	26482.8
3.0815	26560.1
3.08331	26639.2
3.08513	26714.2
3.08694	26792.6
3.08875	26887.5
3.09056	27008.8
3.09238	27155.4
3.09419	27313
3.096	27457.9
3.09781	27566.4
3.09963	27624.7
3.10144	27637.2
3.10325	27628.6
3.10506	27638.4
3.10688	27708.2
3.10869	27868.3
3.1105	28124.2
3.11231	28451.8
3.11413	28800.4
3.11594	29105.3
3.11775	29304.8
3.11956	29357.4
3.12138	29253.2
3.12319	29016.2
3.125	28696.2
3.12681	28354
3.12862	28043.5
3.13044	27797.6
3.13225	27621.5
3.13406	27496
3.13587	27388
3.13769	27265.3
3.1395	27110
3.14131	26924.4
3.14312	26729.7
3.14494	26556.5
3.14675	26431.2
3.14856	26364.2
3.15037	26343.7
3.15219	26338
3.154	26305.3
3.15581	26208.4
3.15762	26028.1
3.15944	25770.4
3.16125	25466.1
3.16306	25160.4
3.16487	24898.8
3.16669	24712.2
3.1685	24607.9
3.17031	24569.5
3.17212	24565.8
3.17394	24565.6
3.17575	24553.2
3.17756	24538.6
3.17937	24557.5
3.18119	24661.5
3.183	24899.8
3.18481	25299.9
3.18662	25852.2
3.18844	26505
3.19025	27172.4
3.19206	27752.5
3.19387	28152.1
3.19569	28309.2
3.1975	28207.5
3.19931	27878.9
3.20113	27393.1
3.20294	26837.8
3.20475	26296.8
3.20656	25830.7
3.20838	25467.4
3.21019	25203.3
3.212	25012.9
3.21381	24864.3
3.21563	24732.4
3.21744	24607.6
3.21925	24495.7
3.22106	24411.6
3.22288	24368.6
3.22469	24369.3
3.2265	24401.6
3.22831	24440.9
3.23013	24459.4
3.23194	24436.9
3.23375	24370.5
3.23556	24278.1
3.23738	24193.9
3.23919	24157.4
3.241	24199
3.24281	24327
3.24463	24520.9
3.24644	24734
3.24825	24904.3
3.25006	24971.2
3.25188	24892.5
3.25369	24657.3
3.2555	24289.6
3.25731	23843.3
3.25913	23388
3.26094	22992.7
3.26275	22709.5
3.26456	22563.2
3.26638	22549.9
3.26819	22641.6
3.27	22797.2
3.27181	22973.8
3.27363	23137.2
3.27544	23265.4
3.27725	23349.7
3.27906	23389.6
3.28087	23388.5
3.28269	23350
3.2845	23276.4
3.28631	23170.9
3.28812	23040.8
3.28994	22899.6
3.29175	22767.2
3.29356	22665.8
3.29537	22614.8
3.29719	22623.4
3.299	22686.8
3.30081	22785.4
3.30262	22889.1
3.30444	22965.9
3.30625	22990.5
3.30806	22953.1
3.30987	22861.4
3.31169	22739.5
3.3135	22619.7
3.31531	22532.8
3.31712	22499
3.31894	22521.8
3.32075	22588.3
3.32256	22674
3.32437	22751.5
3.32619	22799.1
3.328	22806.9
3.32981	22778.1
3.33162	22724.4
3.33344	22659.4
3.33525	22590.4
3.33706	22514
3.33887	22416.2
3.34069	22277.3
3.3425	22081.7
3.34431	21825.7
3.34612	21524.7
3.34794	21211.8
3.34975	20932
3.35156	20729.8
3.35338	20636.6
3.35519	20660.2
3.357	20781.2
3.35881	20957.3
3.36063	21135
3.36244	21264.9
3.36425	21316.6
3.36606	21287.6
3.36788	21204.7
3.36969	21115.4
3.3715	21074.1
3.37331	21125.5
3.37513	21290.9
3.37694	21561.9
3.37875	21902.9
3.38056	22260.9
3.38238	22580.6
3.38419	22818.3
3.386	22951.6
3.38781	22982.3
3.38963	22930.5
3.39144	22824.8
3.39325	22690.1
3.39506	22539.6
3.39688	22372.1
3.39869	22175.9
3.4005	21938.8
3.40231	21658.3
3.40413	21349.8
3.40594	21048.5
3.40775	20803.6
3.40956	20666.6
3.41138	20676.8
3.41319	20848.8
3.415	21165.8
3.41681	21582.2
3.41863	22032.8
3.42044	22449.4
3.42225	22776.1
3.42406	22982.2
[truncated: 317 more rows]

## Sheet: 848.75
-0.199125	1243.28
-0.197313	1212.99
-0.1955	1195.86
-0.193688	1202.99
-0.191875	1239.01
-0.190062	1300.89
-0.18825	1379.14
-0.186438	1460.7
-0.184625	1532.64
-0.182812	1585.52
-0.181	1615.37
-0.179187	1624.01
-0.177375	1617.59
-0.175563	1604.37
-0.17375	1592.3
-0.171937	1587.28
-0.170125	1592.45
-0.168313	1608.43
-0.1665	1634.11
-0.164687	1667.44
-0.162875	1705.88
-0.161062	1746.33
-0.15925	1784.84
-0.157438	1816.53
-0.155625	1836.02
-0.153812	1838.54
-0.152	1821.45
-0.150188	1785.68
-0.148375	1736.38
-0.146563	1682.38
-0.14475	1634.44
-0.142937	1602.7
-0.141125	1594.08
-0.139313	1610.69
-0.1375	1649.7
-0.135687	1704.76
-0.133875	1768.68
-0.132062	1836.02
-0.13025	1904.94
-0.128438	1977.21
-0.126625	2056.55
-0.124813	2145.78
-0.123	2243.95
-0.121188	2344.9
-0.119375	2437.89
-0.117563	2510.65
-0.11575	2553.85
-0.113937	2565.56
-0.112125	2553.87
-0.110312	2536.55
-0.1085	2537.23
-0.106688	2579.05
-0.104875	2677.58
-0.103063	2835.36
-0.10125	3039.92
-0.0994375	3266.15
-0.097625	3482.63
-0.0958125	3660.1
-0.094	3779.36
-0.0921875	3836.33
-0.090375	3842.46
-0.0885625	3820.65
-0.08675	3797.94
-0.0849375	3797.53
-0.083125	3832.92
-0.0813125	3906.03
-0.0795	4009.78
-0.0776875	4134.23
-0.075875	4273.62
-0.0740625	4431.63
-0.07225	4622.67
-0.0704375	4868.45
-0.068625	5190.78
-0.0668125	5603.16
-0.065	6104.29
-0.0631875	6676.22
-0.061375	7288.23
-0.0595625	7905.6
-0.05775	8500.82
-0.0559375	9063.3
-0.054125	9604.41
-0.0523125	10155.7
-0.0505	10760.4
-0.0486875	11460.9
-0.046875	12285.8
-0.0450625	13240.5
-0.04325	14305.6
-0.0414375	15442.4
-0.039625	16604.4
-0.0378125	17752.1
-0.036	18864.7
-0.0341875	19946.3
-0.032375	21023.9
-0.0305625	22137.3
-0.02875	23325.9
-0.0269375	24613.7
-0.025125	26000.5
-0.0233125	27459.8
-0.0215	28945
-0.0196875	30401.5
-0.017875	31780.8
-0.0160625	33051.7
-0.01425	34204.8
-0.0124375	35249.3
-0.010625	36203.1
-0.0088125	37079.1
-0.007	37873.3
-0.0051875	38559.3
-0.003375	39089.5
-0.0015625	39406
0.00025	39455.8
0.0020625	39206.9
0.003875	38660.3
0.0056875	37854.3
0.0075	36859.7
0.0093125	35766.1
0.011125	34665.8
0.0129375	33635.8
0.01475	32726.1
0.0165625	31954.5
0.018375	31308.9
0.0201875	30756.7
0.022	30256
0.0238125	29766.8
0.025625	29258.5
0.0274375	28712.5
0.02925	28121.7
0.0310625	27485.9
0.032875	26808.7
0.0346875	26094.3
0.0365	25347.8
0.0383125	24576.7
0.040125	23792.5
0.0419375	23011.3
0.04375	22252.2
0.0455625	21533.4
0.047375	20866.8
0.0491875	20254.3
0.051	19685.5
0.0528125	19140.3
0.054625	18594.3
0.0564375	18026.7
0.05825	17427.5
0.0600625	16801.6
0.061875	16168.5
0.0636875	15557
0.0655	14996.2
0.0673125	14506.1
0.069125	14090.6
0.0709375	13735.5
0.07275	13412.2
0.0745625	13086.5
0.076375	12729.9
0.0781875	12329.3
0.08	11892.4
0.0818125	11446.4
0.083625	11029.9
0.0854375	10681.3
0.08725	10425.9
0.0890625	10266.5
0.090875	10181.2
0.0926875	10128.1
0.0945	10056.5
0.0963125	9921.42
0.098125	9697.39
0.0999375	9386.03
0.10175	9016.57
0.103563	8638.12
0.105375	8306
0.107188	8066.35
0.109	7943.15
0.110812	7931.72
0.112625	8000.37
0.114437	8099.59
0.11625	8176.09
0.118063	8187.41
0.119875	8112.95
0.121688	7958.32
0.1235	7752.11
0.125312	7536.18
0.127125	7352.78
0.128938	7232.32
0.13075	7185.26
0.132562	7200.51
0.134375	7250.11
0.136187	7298.74
0.138	7314.69
0.139813	7279.09
0.141625	7190.67
0.143437	7064.91
0.14525	6928.24
0.147063	6809.4
0.148875	6730.64
0.150688	6701.59
0.1525	6717.3
0.154312	6760.73
0.156125	6808.56
0.157938	6838.17
0.15975	6833.64
0.161562	6788.91
0.163375	6707.57
0.165187	6599.67
0.167	6477.09
0.168813	6349.21
0.170625	6220.4
0.172437	6090.05
0.17425	5954.86
0.176063	5812.35
0.177875	5663.98
0.179688	5516.61
0.1815	5381.66
0.183312	5272.08
0.185125	5198.24
0.186938	5164.27
0.18875	5166.09
0.190562	5192.13
0.192375	5226.5
0.194188	5253.72
0.196	5263.43
0.197813	5253.59
0.199625	5230.94
0.201437	5208.59
0.20325	5201.42
0.205063	5220.77
0.206875	5270.11
0.208687	5343.17
0.2105	5425.07
0.212312	5496.32
0.214125	5538.24
0.215938	5538.37
0.21775	5494.03
0.219562	5412.98
0.221375	5311.18
0.223188	5208.1
0.225	5121.27
0.226813	5061.63
0.228625	5031.08
0.230437	5022.79
0.23225	5024.14
0.234063	5021.33
0.235875	5004
0.237687	4968.72
0.2395	4920.19
0.241313	4870.01
0.243125	4833.35
0.244938	4824.74
0.24675	4853.98
0.248562	4923.4
0.250375	5026.95
0.252188	5151.27
0.254	5278.23
0.255812	5388.3
0.257625	5463.89
0.259437	5492.12
0.26125	5466.55
0.263062	5387.96
0.264875	5264.02
0.266688	5108.21
0.2685	4937.99
0.270313	4772.5
0.272125	4629.75
0.273938	4523.9
0.27575	4462.74
0.277562	4446.16
0.279375	4465.96
0.281187	4507.28
0.283	4551.58
0.284813	4580.68
0.286625	4580.83
0.288438	4545.79
0.29025	4478.16
0.292063	4388.36
0.293875	4291.51
0.295687	4203.07
0.2975	4134.52
0.299312	4090.21
0.301125	4066.5
0.302938	4053.28
0.30475	4037.6
0.306563	4008.07
0.308375	3958.77
0.310188	3891.46
0.312	3815.32
0.313812	3744.54
0.315625	3694.28
0.317437	3676.66
0.31925	3697.75
0.321062	3756.63
0.322875	3846.56
0.324688	3957.75
0.3265	4080.73
0.328313	4208.93
0.330125	4339.73
0.331937	4473.71
0.33375	4612.36
0.335562	4755.43
0.337375	4898.83
0.339187	5034.09
0.341	5149.62
0.342813	5233.43
0.344625	5276.3
0.346438	5274.48
0.34825	5230.75
0.350062	5153.76
0.351875	5055.64
0.353687	4949.04
0.3555	4844.31
0.357312	4748
0.359125	4662.88
0.360938	4589.25
0.36275	4526.87
0.364563	4476.44
0.366375	4440.03
0.368188	4420.24
0.37	4418.42
0.371812	4432.91
0.373625	4458.3
0.375437	4486.34
0.37725	4508.43
0.379063	4518.99
0.380875	4518.48
0.382688	4514.67
0.3845	4521.33
0.386313	4554.38
0.388125	4626.5
0.389937	4741.91
0.39175	4893.33
0.393562	5062.34
0.395375	5223.63
0.397188	5352
0.399	5430.12
0.400813	5454.46
0.402625	5437.3
0.404438	5403.77
0.40625	5384.59
0.408062	5406.49
0.409875	5483.38
0.411687	5611.11
0.4135	5767.76
0.415312	5919.57
0.417125	6030.87
0.418938	6075.07
0.42075	6043.11
0.422563	5946.73
0.424375	5815.37
0.426187	5687.62
0.428	5599.82
0.429812	5575.39
0.431625	5618.3
0.433437	5712.69
0.43525	5828.61
0.437063	5932.07
0.438875	5996.05
0.440688	6008.86
0.4425	5977.25
0.444312	5923.38
0.446125	5876.8
0.447937	5864.25
0.44975	5900.69
0.451562	5984.62
0.453375	6099.11
0.455188	6218.01
0.457	6315.26
0.458813	6373.86
0.460625	6391.56
0.462438	6381.21
0.46425	6365.77
0.466062	6369.72
0.467875	6409.77
0.469687	6488.18
0.4715	6590.91
0.473313	6691.47
0.475125	6759.11
0.476938	6768.86
0.47875	6710.13
0.480563	6591.09
0.482375	6437.46
0.484187	6286.05
0.486	6175.02
0.487812	6133.77
0.489625	6175.4
0.491438	6293.73
0.49325	6465.46
0.495063	6656.53
0.496875	6830.54
0.498688	6956.78
0.5005	7015.86
0.502313	7001.73
0.504125	6920.38
0.505938	6786.08
0.50775	6617
0.509563	6431.45
0.511375	6245.74
0.513188	6073.69
0.515	5927.23
0.516813	5817.12
0.518625	5753.05
0.520437	5742.7
0.52225	5790.13
0.524062	5894.04
0.525875	6046.87
0.527687	6235.31
0.5295	6442.24
0.531312	6649.89
0.533125	6843.06
0.534937	7011.69
0.53675	7151.89
0.538563	7265.32
0.540375	7357.15
0.542188	7433.44
0.544	7498.7
0.545813	7554.58
0.547625	7599.73
0.549438	7630.86
0.55125	7644.47
0.553063	7638.45
0.554875	7613.25
0.556688	7572.09
0.5585	7520.59
0.560312	7465.82
0.562125	7415.47
0.563937	7377.11
0.56575	7357.85
0.567562	7364.04
0.569375	7400.83
0.571187	7471.49
0.573	7576.47
0.574812	7712.46
0.576625	7871.93
0.578438	8043.42
0.58025	8212.87
0.582063	8365.6
0.583875	8488.66
0.585688	8572.77
0.5875	8613.34
0.589313	8610.28
0.591125	8566.88
0.592938	8488.16
0.59475	8379.47
0.596562	8245.91
0.598375	8092.8
0.600187	7926.9
0.602	7757.71
0.603812	7598.03
0.605625	7463.21
0.607437	7368.75
0.60925	7327.12
0.611062	7344.3
0.612875	7417.7
0.614688	7535.97
0.6165	7681.34
0.618313	7833.82
0.620125	7976.13
0.621938	8097.83
0.62375	8197.4
0.625563	8281.48
0.627375	8361.51
0.629188	8448.91
0.631	8550.39
0.632812	8664.97
0.634625	8783.7
0.636437	8892.24
0.63825	8975.34
0.640062	9021.8
0.641875	9028.08
0.643687	8999.62
0.6455	8949.23
0.647312	8893.41
0.649125	8847.74
0.650937	8823.04
0.65275	8823.41
0.654563	8846.69
0.656375	8886.83
0.658188	8937.18
0.66	8993.22
0.661813	9053.87
0.663625	9120.86
0.665438	9196.71
0.66725	9282.37
0.669063	9375.58
0.670875	9470.92
0.672687	9561.5
0.6745	9641.61
0.676312	9709.18
0.678125	9766.78
0.679937	9820.5
0.68175	9876.97
0.683562	9939.49
0.685375	10005
0.687187	10063.4
0.689	10099.8
0.690813	10099.7
0.692625	10055.3
0.694438	9970.7
0.69625	9864.05
0.698063	9765.56
0.699875	9710.87
0.701688	9732.07
0.7035	9848.67
0.705313	10061.7
0.707125	10352.7
0.708937	10688.6
0.71075	11030.3
0.712562	11343.7
0.714375	11608.1
0.716187	11820.4
0.718	11993.6
0.719812	12149.1
0.721625	12307.2
0.723437	12477.8
0.72525	12654.4
0.727062	12815.2
0.728875	12929.3
0.730688	12966.9
0.7325	12911.1
0.734313	12765
0.736125	12554.6
0.737938	12323.8
0.73975	12124.6
0.741563	12004.3
0.743375	11994.4
0.745188	12103.5
0.747	12316.8
0.748812	12602
0.750625	12918.9
0.752437	13230.4
0.75425	13510.6
0.756062	13749.4
0.757875	13950.2
0.759687	14125.5
0.7615	14288.6
0.763312	14447.7
0.765125	14602.1
0.766938	14742.3
0.76875	14854.2
0.770563	14924
0.772375	14943.7
0.774188	14914.1
0.776	14844.6
0.777813	14750.5
0.779625	14648.2
0.781438	14550.9
0.78325	14465.1
0.785062	14390.4
0.786875	14321.1
0.788687	14249.7
0.7905	14170.8
0.792312	14084.1
0.794125	13996
0.795937	13918.4
0.79775	13866.5
0.799562	13855.5
0.801375	13897.3
0.803188	13997
0.805	14151.8
0.806813	14350.4
0.808625	14574.5
0.810438	14801
0.81225	15005.7
0.814063	15167.7
0.815875	15273.1
0.817688	15318.8
0.8195	15313
0.821313	15274.2
0.823125	15227
0.824937	15195.3
0.82675	15195.6
0.828562	15231.3
0.830375	15290.2
0.832187	15346.8
0.834	15369.3
0.835812	15329.5
0.837625	15213.4
0.839437	15028.2
0.84125	14804.3
0.843063	14589.6
0.844875	14438.4
0.846688	14396.3
0.8485	14486.9
0.850313	14703.1
0.852125	15007.2
0.853938	15339.6
0.85575	15634.3
0.857563	15836.6
0.859375	15917.8
0.861187	15882
0.863	15764.1
0.864812	15617.5
0.866625	15497.3
0.868437	15443.4
0.87025	15469.1
0.872062	15558.6
0.873875	15675.2
0.875687	15775.2
0.8775	15825.6
0.879313	15816.4
0.881125	15766.2
0.882938	15716.6
0.88475	15719.6
0.886563	15819.3
0.888375	16037.6
0.890188	16364.9
0.892	16762.3
0.893813	17172.7
0.895625	17537.2
0.897437	17811.7
0.89925	17978.6
0.901062	18048.8
0.902875	18054
0.904687	18032.8
0.9065	18015.5
0.908312	18011.9
0.910125	18008.6
0.911937	17975
0.91375	17876.7
0.915562	17691.3
0.917375	17420.6
0.919188	17095
0.921	16767.9
0.922813	16501.4
0.924625	16348.1
0.926438	16335.2
0.92825	16456
0.930063	16671
0.931875	16920.4
0.933688	17141.4
0.9355	17287.1
0.937312	17339
0.939125	17311.5
0.940937	17244.3
0.94275	17188.9
0.944562	17190.8
0.946375	17275.5
0.948187	17441
0.95	17660.8
0.951812	17893.8
0.953625	18099.2
0.955438	18249.3
0.95725	18338.8
0.959063	18383.7
0.960875	18415.1
0.962688	18466.7
0.9645	18563.3
0.966313	18713.1
0.968125	18906
0.969938	19119.5
0.97175	19328
0.973562	19513
0.975375	19669.2
0.977187	19805.1
0.979	19937.3
0.980812	20080.7
0.982625	20238.9
0.984437	20398.2
0.98625	20528.3
0.988062	20589.9
0.989875	20547.2
0.991688	20380.3
0.9935	20095.2
0.995313	19725.4
0.997125	19325.6
0.998938	18958.4
1.00075	18678
1.00256	18515.2
1.00438	18469.7
1.00619	18510.4
1.008	18585.5
1.00981	18637.4
1.01162	18620.4
1.01344	18514
1.01525	18328.3
1.01706	18101.6
1.01887	17889
1.02069	17747.1
1.0225	17718.8
1.02431	17822.9
1.02612	18050.3
1.02794	18368.5
1.02975	18732.3
1.03156	19096.5
1.03337	19427
1.03519	19708
1.037	19942.2
1.03881	20146
1.04062	20341.1
1.04244	20545
1.04425	20765.6
1.04606	20998.6
1.04787	21230.7
1.04969	21445
1.0515	21628
1.05331	21774.8
1.05513	21890.9
1.05694	21989.9
1.05875	22088.4
1.06056	22200.2
1.06238	22331.3
1.06419	22478.1
1.066	22628.8
1.06781	22768.3
1.06963	22883.5
1.07144	22968.2
1.07325	23024.8
1.07506	23063.4
1.07688	23097.2
1.07869	23137.5
1.0805	23190.1
1.08231	23253.3
1.08413	23320.9
1.08594	23386.4
1.08775	23448.3
1.08956	23514.2
1.09137	23599.3
1.09319	23722.2
1.095	23896.2
1.09681	24120.3
1.09862	24373.2
1.10044	24613.2
1.10225	24786.5
1.10406	24840.1
1.10587	24739.7
1.10769	24483.5
1.1095	24109.6
1.11131	23692.5
1.11312	23328.2
1.11494	23111.2
1.11675	23109.8
1.11856	23346.4
1.12037	23789.7
1.12219	24360.6
1.124	24952.8
1.12581	25460.5
1.12763	25806.8
1.12944	25964.2
1.13125	25959.8
1.13306	25865.1
1.13488	25772.1
1.13669	25763.7
1.1385	25887.3
1.14031	26140
1.14213	26469.7
1.14394	26792
1.14575	27017.7
1.14756	27081.4
1.14938	26962.6
1.15119	26692.5
1.153	26344.1
1.15481	26009.9
1.15663	25773
1.15844	25683.4
1.16025	25744.2
1.16206	25915
1.16387	26127.8
1.16569	26313
1.1675	26423
1.16931	26448.4
1.17112	26419.7
1.17294	26394.5
1.17475	26435.9
1.17656	26588
1.17837	26858.5
1.18019	27214.2
1.182	27589.8
1.18381	27907.9
1.18562	28103.2
1.18744	28141.4
1.18925	28028.7
1.19106	27807.2
1.19287	27539.6
1.19469	27288.2
1.1965	27097.3
1.19831	26983.2
1.20013	26936.3
1.20194	26932.2
1.20375	26948.2
1.20556	26977.1
1.20738	27031.7
1.20919	27140
1.211	27330.2
1.21281	27612.8
1.21463	27967.9
1.21644	28341.9
1.21825	28658.4
1.22006	28839.8
1.22188	28833.8
1.22369	28634.5
1.2255	28291.8
1.22731	27902.4
1.22913	27586.4
1.23094	27453.3
1.23275	27570.2
1.23456	27940.1
1.23638	28499.2
1.23819	29133.4
1.24	29709.6
1.24181	30112.6
1.24362	30275.5
1.24544	30195.9
1.24725	29931.7
1.24906	29580.7
1.25087	29249.6
1.25269	29023.3
1.2545	28943.9
1.25631	29005.7
1.25812	29165.7
1.25994	29365
1.26175	29552.5
1.26356	29703
1.26537	29822.8
1.26719	29942.3
1.269	30098.4
1.27081	30315.3
1.27262	30590.1
1.27444	30888.8
1.27625	31155.4
1.27806	31329.7
1.27988	31367.5
1.28169	31256.1
1.2835	31019.1
1.28531	30708.8
1.28713	30389
1.28894	30114.5
1.29075	29914.1
1.29256	29783.8
1.29438	29692.3
1.29619	29596.8
1.298	29462.8
1.29981	29282
1.30163	29080
1.30344	28912
1.30525	28847.1
1.30706	28946.3
1.30888	29241.1
1.31069	29720.5
1.3125	30329.7
1.31431	30981.8
1.31612	31578.7
1.31794	32034.3
1.31975	32294
1.32156	32344.7
1.32337	32213.9
1.32519	31957.6
1.327	31643.6
1.32881	31334.2
1.33062	31073
1.33244	30879.9
1.33425	30752.9
1.33606	30675.5
1.33787	30626.5
1.33969	30588.1
1.3415	30550.8
1.34331	30515
1.34512	30488.4
1.34694	30483.2
1.34875	30512.4
1.35056	30587.4
1.35238	30716.1
1.35419	30901.9
1.356	31142
1.35781	31426.6
1.35963	31738.7
1.36144	32055.5
1.36325	32352
1.36506	32607.8
1.36688	32813.5
1.36869	32976.3
1.3705	33120.6
1.37231	33284.2
1.37413	33507.3
1.37594	33820.3
1.37775	34230
1.37956	34713
1.38138	35216.2
1.38319	35667.3
1.385	35991.7
1.38681	36133.3
1.38862	36070.4
1.39044	35823.3
1.39225	35450
1.39406	35030.9
1.39587	34646.4
1.39769	34354.5
1.3995	34175.4
1.40131	34086.7
1.40312	34032.6
1.40494	33942.3
1.40675	33752.8
1.40856	33428.7
1.41037	32972.8
1.41219	32425.3
1.414	31851.7
1.41581	31324.3
1.41762	30904.5
1.41944	30629.8
1.42125	30510.7
1.42306	30536.4
1.42487	30686.6
1.42669	30943.4
1.4285	31299.1
1.43031	31756.2
1.43213	32319.6
1.43394	32986
1.43575	33732.3
1.43756	34511.8
1.43938	35257.9
1.44119	35896.8
1.443	36364.8
1.44481	36624.5
1.44663	36675.5
1.44844	36553.4
1.45025	36320.1
1.45206	36045.4
1.45388	35788.3
1.45569	35582.5
1.4575	35431.1
1.45931	35311.7
1.46113	35190.8
1.46294	35040
1.46475	34850.8
1.46656	34640.6
1.46837	34448.9
1.47019	34325.7
1.472	34314.4
1.47381	34437.1
1.47562	34686.4
1.47744	35025.7
1.47925	35399.9
1.48106	35750.8
1.48287	36032.9
1.48469	36224.9
1.4865	36333.2
1.48831	36386.1
1.49012	36423.3
1.49194	36481.6
1.49375	36584.3
1.49556	36736
1.49737	36923.3
1.49919	37122.5
1.501	37307.8
1.50281	37460.2
1.50463	37570.7
1.50644	37640.1
1.50825	37674.3
1.51006	37678.5
1.51188	37652.9
1.51369	37591.5
1.5155	37485.4
1.51731	37328.6
1.51913	37124.7
1.52094	36891.1
1.52275	36659.3
1.52456	36470.6
1.52638	36367.8
1.52819	36385.5
1.53	36541.5
1.53181	36831.7
1.53363	37229.1
1.53544	37687.6
1.53725	38149.9
1.53906	38556
1.54087	38853.4
1.54269	39004.4
1.5445	38992.3
1.54631	38824.5
1.54812	38532
1.54994	38165.7
1.55175	37789.2
1.55356	37468.9
1.55537	37261.6
1.55719	37203.5
1.559	37301
1.56081	37527.7
1.56262	37828.8
1.56444	38132.7
1.56625	38368.3
1.56806	38483.7
1.56987	38462.1
1.57169	38328.4
1.5735	38146.8
1.57531	38005.3
1.57713	37994.8
1.57894	38184
1.58075	38599.9
1.58256	39218
1.58438	39965.7
1.58619	40737.4
1.588	41418.6
1.58981	41911.6
1.59163	42156
1.59344	42139.6
1.59525	41896.6
1.59706	41495.2
1.59888	41018.9
1.60069	40546.8
1.6025	40138.8
1.60431	39828.5
1.60613	39624.9
1.60794	39519.3
1.60975	39495.5
1.61156	39537.2
1.61338	39632.3
1.61519	39771.3
1.617	39943.7
1.61881	40132.8
1.62062	40314.9
1.62244	40461
1.62425	40544.1
1.62606	40547.3
1.62787	40471.2
1.62969	40337.1
1.6315	40184
1.63331	40060.2
1.63512	40011.8
1.63694	40071.4
1.63875	40250.2
1.64056	40536.8
1.64237	40901.3
1.64419	41305.2
1.646	41712
1.64781	42095.9
1.64962	42446.6
1.65144	42768.5
1.65325	43075.3
1.65506	43383
1.65688	43702.8
1.65869	44036.6
1.6605	44376.7
1.66231	44707.9
1.66413	45011.8
1.66594	45270.6
1.66775	45469.9
1.66956	45599.4
1.67138	45652.9
1.67319	45627.6
1.675	45525.1
1.67681	45353.6
1.67863	45130
1.68044	44882.8
1.68225	44650.4
1.68406	44477.9
1.68588	44408.8
1.68769	44475.6
1.6895	44691
1.69131	45042.2
1.69312	45491.3
1.69494	45982.2
1.69675	46452.2
1.69856	46845.3
1.70037	47124.4
1.70219	47278.2
1.704	47321.6
1.70581	47289.4
1.70762	47225.2
1.70944	47170.2
1.71125	47153.7
1.71306	47188.5
1.71487	47272.2
1.71669	47391.8
1.7185	47531.5
1.72031	47678.1
1.72212	47825.1
1.72394	47971.9
1.72575	48120.9
1.72756	48274
1.72938	48429.9
1.73119	48584.5
1.733	48733.7
1.73481	48877.9
1.73663	49025.5
1.73844	49193.4
1.74025	49403.9
1.74206	49678
1.74388	50025.8
1.74569	50440
1.7475	50892.1
1.74931	51334.9
1.75113	51711.3
1.75294	51967.2
1.75475	52064.4
1.75656	51990.8
1.75838	51764.6
1.76019	51430.9
1.762	51050.9
1.76381	50689.3
1.76562	50399.7
1.76744	50215
1.76925	50143.7
1.77106	50172.2
1.77287	50273.2
1.77469	50415.8
1.7765	50574.3
1.77831	50734.5
1.78012	50894.6
1.78194	51062.5
1.78375	51250.2
1.78556	51468.2
1.78737	51722.4
1.78919	52013.2
1.791	52337.3
1.79281	52691.6
1.79462	53075.6
1.79644	53491.5
1.79825	53942.2
1.80006	54425.7
1.80187	54929.5
1.80369	55426.6
1.8055	55874.4
1.80731	56219.7
1.80913	56407.6
1.81094	56393.3
1.81275	56154.6
1.81456	55700.5
1.81638	55073.7
1.81819	54346.6
1.82	53609.2
1.82181	52953.3
1.82363	52455.2
1.82544	52162.3
1.82725	52085.2
1.82906	52199.1
1.83088	52452.9
1.83269	52783.7
1.8345	53133.3
1.83631	53462.6
1.83813	53758.4
1.83994	54033.5
1.84175	54318.2
1.84356	54647.2
1.84537	55045.7
1.84719	55519
1.849	56049.1
1.85081	56599.7
1.85262	57127.1
1.85444	57594.6
1.85625	57985.6
1.85806	58309.4
1.85987	58599.2
1.86169	58901.5
1.8635	59259.6
1.86531	59696.9
1.86712	60205.7
1.86894	60744.1
1.87075	61245.3
1.87256	61634
1.87437	61847.6
1.87619	61855.7
1.878	61669.9
1.87981	61343.7
1.88163	60959
1.88344	60605.7
1.88525	60358.2
1.88706	60257.4
1.88888	60301.8
1.89069	60451.8
1.8925	60643.3
1.89431	60809
1.89613	60897.7
1.89794	60887.8
1.89975	60790.8
1.90156	60644
1.90338	60496
1.90519	60389.6
1.907	60348.7
1.90881	60372
1.91063	60436.5
1.91244	60507.3
1.91425	60551.6
1.91606	60550.6
1.91787	60506.5
1.91969	60441.4
1.9215	60390.6
1.92331	60391.1
1.92512	60471.5
1.92694	60643.7
1.92875	60900.8
1.93056	61219.6
1.93237	61566.5
1.93419	61904.2
1.936	62197
1.93781	62414.8
1.93962	62534.8
1.94144	62542.8
1.94325	62435.5
1.94506	62223.2
1.94687	61932.9
1.94869	61608.3
1.9505	61306.8
1.95231	61090.3
1.95412	61012.8
1.95594	61105.7
1.95775	61367.4
1.95956	61759.6
1.96138	62213.9
1.96319	62647.1
1.965	62982.6
1.96681	63171
1.96863	63202.9
1.97044	63110.6
1.97225	62956.1
1.97406	62810.1
1.97588	62727
1.97769	62726.7
1.9795	62786.6
1.98131	62849.1
1.98313	62841.5
1.98494	62702
1.98675	62402.3
1.98856	61960.2
1.99038	61436.3
1.99219	60916.4
1.994	60486.4
1.99581	60207.2
1.99762	60099.7
1.99944	60144.6
2.00125	60296.9
2.00306	60509.5
2.00488	60756.3
2.00669	61044.8
2.0085	61413.9
2.01031	61914.2
2.01213	62580.7
2.01394	63405
2.01575	64321.9
2.01756	65214.5
2.01938	65941.4
2.02119	66376.5
2.023	66450.3
2.02481	66177.2
2.02663	65658.7
2.02844	65058.8
2.03025	64557.2
2.03206	64295.4
2.03388	64331.9
2.03569	64621.7
2.0375	65028.6
2.03931	65366.7
2.04113	65459
2.04294	65195.1
2.04475	64567.4
2.04656	63676.3
2.04838	62700.5
2.05019	61841.2
2.052	61260.8
2.05381	61032.3
2.05563	61119.3
2.05744	61390
2.05925	61662.5
2.06106	61765.2
2.06288	61591.8
2.06469	61134.6
2.0665	60483.7
2.06831	59793.9
2.07012	59231.8
2.07194	58919.9
2.07375	58898.1
2.07556	59113.8
2.07737	59445.5
2.07919	59748.4
2.081	59908.1
2.08281	59882.2
2.08462	59716.5
2.08644	59528.9
2.08825	59468.3
2.09006	59661.5
2.09187	60167.8
2.09369	60954.5
2.0955	61904.5
2.09731	62851.1
2.09912	63629
2.10094	64124.9
2.10275	64309.9
2.10456	64244.4
2.10637	64054
2.10819	63885.2
2.11	63855.8
2.11181	64017.1
2.11362	64338.3
2.11544	64719.1
2.11725	65023.9
2.11906	65126
2.12087	64946.6
2.12269	64477.4
2.1245	63778.9
2.12631	62958.6
2.12812	62135.4
2.12994	61405.7
2.13175	60819.6
2.13356	60375.1
2.13537	60031.7
2.13719	59734
2.139	59438.8
2.14081	59134.3
2.14262	58844.9
2.14444	58622.7
2.14625	58527.4
2.14806	58604.5
2.14988	58869.4
2.15169	59301.8
2.1535	59852.5
2.15531	60458.7
2.15713	61061.4
2.15894	61619.8
2.16075	62115.3
2.16256	62548
2.16438	62925.7
2.16619	63251.9
2.168	63518.1
2.16981	63702.4
2.17163	63776.5
2.17344	63716.6
2.17525	63513.4
2.17706	63178.1
2.17888	62740.8
2.18069	62242.1
2.1825	61721.3
2.18431	61207.1
2.18613	60712.4
2.18794	60237.7
2.18975	59780.3
2.19156	59346.2
2.19338	58958.3
2.19519	58658
2.197	58498.2
2.19881	58527.3
2.20063	58772.7
2.20244	59225.9
2.20425	59837.6
2.20606	60523.9
2.20788	61183.2
2.20969	61719.2
2.2115	62063.6
2.21331	62191.6
2.21513	62125.7
2.21694	61927.5
2.21875	61679.7
2.22056	61464
2.22237	61341.2
2.22419	61338.1
2.226	61445.2
2.22781	61623
2.22962	61814.9
2.23144	61962.3
2.23325	62017.3
2.23506	61950.9
2.23687	61755.4
2.23869	61442.3
2.2405	61037.9
2.24231	60578
2.24412	60102.5
2.24594	59651.4
2.24775	59260.9
2.24956	58958.8
2.25137	58761.2
2.25319	58669.2
2.255	58668.1
2.25681	58730.2
2.25862	58820.6
2.26044	58905.7
2.26225	58961.3
2.26406	58978.6
2.26587	58964.8
2.26769	58938.9
2.2695	58922.6
2.27131	58931.3
2.27312	58966.1
2.27494	59012.5
2.27675	59045.4
2.27856	59038.5
2.28037	58976.7
2.28219	58864
2.284	58726.4
2.28581	58605.1
2.28762	58543.3
2.28944	58571.2
2.29125	58691.9
2.29306	58877.2
2.29488	59072.3
2.29669	59210.9
2.2985	59235.3
2.30031	59114.9
2.30213	58857
2.30394	58506.9
2.30575	58134.2
2.30756	57812.6
2.30938	57597
2.31119	57507.3
2.313	57522.6
2.31481	57589.6
2.31663	57640.4
2.31844	57615.1
2.32025	57481.9
2.32206	57246.1
2.32388	56947.6
2.32569	56647.1
2.3275	56405.3
2.32931	56263.9
2.33113	56233.4
2.33294	56292.7
2.33475	56399.2
2.33656	56505.9
2.33838	56578.9
2.34019	56608.6
2.342	56611.6
2.34381	56621.9
2.34563	56675.8
2.34744	56796.3
2.34925	56982.8
2.35106	57209.8
2.35288	57435.6
2.35469	57616.8
2.3565	57723.9
2.35831	57751
2.36013	57717.1
2.36194	57656.9
2.36375	57606.1
2.36556	57586.2
2.36738	57594.2
2.36919	57602.1
2.371	57567
2.37281	57447.1
2.37462	57219
2.37644	56889
2.37825	56495.3
2.38006	56097.8
2.38187	55761
2.38369	55534.4
2.3855	55438.4
2.38731	55459.4
2.38912	55557.3
2.39094	55681
2.39275	55787.9
2.39456	55858.2
2.39637	55900.6
2.39819	55945.8
2.4	56030.8
2.40181	56179.9
2.40362	56389.4
2.40544	56623.1
2.40725	56819.8
2.40906	56912.4
2.41087	56851
2.41269	56623.2
2.4145	56263.5
2.41631	55847.3
2.41812	55472.2
2.41994	55229.9
2.42175	55178.8
2.42356	55325.7
2.42537	55621.9
2.42719	55976.2
2.429	56279.1
2.43081	56432.3
2.43262	56374
2.43444	56092.2
2.43625	55624
2.43806	55041.6
2.43987	54430.6
2.44169	53868.8
2.4435	53410.5
2.44531	53081.7
2.44713	52885
2.44894	52810.2
2.45075	52845.3
2.45256	52982.3
2.45438	53216.4
2.45619	53537.6
2.458	53921.2
2.45981	54320.7
2.46163	54669.3
2.46344	54890.1
2.46525	54915.1
2.46706	54704.5
2.46888	54262.3
2.47069	53640.4
2.4725	52928.8
2.47431	52234.4
2.47613	51653.4
2.47794	51247.4
2.47975	51028.7
2.48156	50961.7
2.48338	50978.6
2.48519	51005.4
2.487	50988.4
2.48881	50912.5
2.49063	50806
2.49244	50728
2.49425	50744.8
2.49606	50901.7
2.49788	51201.9
2.49969	51598.2
2.5015	52003.7
2.50331	52316.4
2.50513	52451.5
2.50694	52370.6
2.50875	52096.8
2.51056	51711.9
2.51238	51333.3
2.51419	51079.6
2.516	51034.5
2.51781	51219.5
2.51963	51586.6
2.52144	52031
2.52325	52422.5
2.52506	52644.3
2.52687	52627.9
2.52869	52373.7
2.5305	51950
2.53231	51471.7
2.53412	51065.6
2.53594	50832
2.53775	50816
2.53956	50996.4
2.54137	51294.5
2.54319	51600.9
2.545	51810.2
2.54681	51852.3
2.54862	51712.2
2.55044	51430.8
2.55225	51088.2
2.55406	50775.3
2.55587	50563.4
2.55769	50480.6
2.5595	50503.9
2.56131	50566.9
2.56312	50581.2
2.56494	50463.5
2.56675	50160.8
2.56856	49664.2
2.57037	49010.8
2.57219	48270.9
2.574	47529.2
2.57581	46863.6
2.57762	46330.2
2.57944	45956.7
2.58125	45745.6
2.58306	45682.8
2.58487	45748.4
2.58669	45922.7
2.5885	46187.5
2.59031	46521.1
2.59212	46892.3
2.59394	47255.5
2.59575	47554
2.59756	47729.2
2.59938	47736.9
2.60119	47563.7
2.603	47237.6
2.60481	46829.2
2.60663	46438.3
2.60844	46171.9
2.61025	46115.3
2.61206	46308.2
2.61388	46731.2
2.61569	47308.2
2.6175	47924.5
2.61931	48456.6
2.62113	48803.8
2.62294	48913.3
2.62475	48791.5
2.62656	48498.1
2.62838	48125.2
2.63019	47768.6
2.632	47500.6
2.63381	47352.1
2.63563	47308.6
2.63744	47321.9
2.63925	47331.5
2.64106	47287.4
2.64288	47168.4
2.64469	46987.6
2.6465	46785.4
2.64831	46611.7
2.65013	46505.3
2.65194	46477.3
2.65375	46504.2
2.65556	46534.2
2.65738	46504.2
2.65919	46361.2
2.661	46081.9
2.66281	45682.4
2.66463	45216.6
2.66644	44761.4
2.66825	44395.7
2.67006	44178.3
2.67188	44132.1
2.67369	44239.9
2.6755	44449.9
2.67731	44692.4
2.67912	44897.6
2.68094	45012.6
2.68275	45010.8
2.68456	44892.6
2.68637	44679.4
2.68819	44402.9
2.69	44096.3
2.69181	43788
2.69362	43501.4
2.69544	43256.7
2.69725	43075
2.69906	42978.4
2.70087	42986.9
2.70269	43110.9
2.7045	43342.9
2.70631	43651.1
2.70812	43979.9
2.70994	44257.8
2.71175	44412.3
2.71356	44387.5
2.71537	44159.8
2.71719	43745.8
2.719	43199.4
2.72081	42599.2
2.72262	42028
2.72444	41552.6
2.72625	41207.8
2.72806	40990.5
2.72987	40866.2
2.73169	40783.3
2.7335	40693
2.73531	40566.3
2.73712	40403
2.73894	40231.1
2.74075	40095.7
2.74256	40043
2.74437	40103.3
2.74619	40280.3
2.748	40548.9
2.74981	40862
2.75163	41164.3
2.75344	41407.8
2.75525	41563.4
2.75706	41626.8
2.75888	41615
2.76069	41557.8
2.7625	41485.9
2.76431	41420.2
2.76613	41366.6
2.76794	41316
2.76975	41250
2.77156	41148.3
2.77338	40996.1
2.77519	40787.9
2.777	40527.8
2.77881	40226.3
2.78063	39896.3
2.78244	39550.1
2.78425	39198.8
2.78606	38854
2.78788	38530.8
2.78969	38249.4
2.7915	38034
2.79331	37907.4
2.79513	37885
2.79694	37966.9
2.79875	38135.1
2.80056	38355
2.80238	38583.6
2.80419	38781.1
2.806	38923.3
2.80781	39010.2
2.80963	39066.8
2.81144	39135.4
2.81325	39261.1
2.81506	39474.9
2.81688	39779
2.81869	40141
2.8205	40498.8
2.82231	40775.3
2.82412	40900
2.82594	40830.1
2.82775	40566
2.82956	40154
2.83137	39677.8
2.83319	39237.7
2.835	38926
2.83681	38804.2
2.83862	38887.9
2.84044	39144.8
2.84225	39505.3
2.84406	39881.6
2.84587	40190.9
2.84769	40375.1
2.8495	40412.2
2.85131	40317.6
2.85312	40134.5
2.85494	39919
2.85675	39723.4
2.85856	39582.8
2.86037	39508.5
2.86219	39489.1
2.864	39497.5
2.86581	39501
2.86762	39471.3
2.86944	39390.7
2.87125	39254.2
2.87306	39067.5
2.87487	38841
2.87669	38584.9
2.8785	38304
2.88031	37996.1
2.88212	37653.3
2.88394	37265.1
2.88575	36823.7
2.88756	36327.4
2.88937	35784.7
2.89119	35214.7
2.893	34646.1
2.89481	34113.8
2.89662	33654.3
2.89844	33300.1
2.90025	33074.3
2.90206	32986.9
2.90388	33032.2
2.90569	33190
2.9075	33428.2
2.90931	33709.2
2.91113	33996.3
2.91294	34259.8
2.91475	34481.9
2.91656	34658
2.91838	34794.7
2.92019	34905.5
2.922	35005.3
2.92381	35105
2.92563	35208.7
2.92744	35313.7
2.92925	35412.8
2.93106	35498
2.93288	35563.7
2.93469	35608.6
2.9365	35634.3
2.93831	35643.1
2.94013	35633.5
2.94194	35598.6
2.94375	35526.1
2.94556	35401.6
2.94738	35214.5
2.94919	34963.5
2.951	34660.5
2.95281	34330.1
2.95463	34004.5
2.95644	33715.1
2.95825	33482.5
2.96006	33310.1
2.96188	33181.8
2.96369	33067.1
2.9655	32930.9
2.96731	32746.4
2.96913	32505.4
2.97094	32224
2.97275	31940.2
2.97456	31703.8
2.97637	31563
2.97819	31549.6
2.98	31669.9
2.98181	31903.5
2.98362	32210.3
2.98544	32542.9
2.98725	32862
2.98906	33146.1
2.99087	33395.6
2.99269	33627.2
2.9945	33861.4
2.99631	34109.3
2.99812	34360.7
2.99994	34582.1
3.00175	34722.8
3.00356	34729.9
3.00537	34566.3
3.00719	34225.8
3.009	33740
3.01081	33173.3
3.01262	32608.3
3.01444	32123.9
3.01625	31774.3
3.01806	31575.8
3.01987	31503.7
3.02169	31502.7
3.0235	31506
3.02531	31457.1
3.02712	31327.6
3.02894	31125.1
3.03075	30888.9
3.03256	30675.5
3.03437	30538.5
3.03619	30509.6
3.038	30587.9
3.03981	30739.3
3.04162	30906.8
3.04344	31027.8
3.04525	31053
3.04706	30959.9
3.04887	30758.4
3.05069	30486
3.0525	30195.6
3.05431	29940.8
3.05613	29761.8
3.05794	29678.3
3.05975	29688.2
3.06156	29772.7
3.06338	29905
3.06519	30057.4
3.067	30206.4
3.06881	30333.1
3.07063	30421.4
3.07244	30455.1
3.07425	30418
3.07606	30296.5
3.07788	30085.3
3.07969	29793.8
3.0815	29449.7
3.08331	29097.5
3.08513	28790.9
3.08694	28579.8
3.08875	28496.9
3.09056	28546.7
3.09238	28701.7
3.09419	28907.9
3.096	29098.4
3.09781	29211.8
3.09963	29208.7
3.10144	29083.2
3.10325	28863.8
3.10506	28604.6
3.10688	28368.3
3.10869	28207.5
3.1105	28149.2
3.11231	28187.4
3.11413	28285.8
3.11594	28390
3.11775	28444.3
3.11956	28408.2
3.12138	28267.9
3.12319	28039.1
3.125	27760.9
3.12681	27483.8
3.12862	27255.4
3.13044	27108.6
3.13225	27055.3
3.13406	27086.8
3.13587	27180.3
3.13769	27307.7
3.1395	27444.5
3.14131	27574.7
3.14312	27692.3
3.14494	27798.5
3.14675	27896.3
3.14856	27986.6
3.15037	28065.4
3.15219	28124.5
3.154	28154
3.15581	28146.9
3.15762	28101.7
3.15944	28024.3
3.16125	27926.9
3.16306	27824.7
3.16487	27733.3
3.16669	27664.6
3.1685	27625.5
3.17031	27617.1
3.17212	27635.6
3.17394	27672.3
3.17575	27715
3.17756	27747.9
3.17937	27752.3
3.18119	27708.7
3.183	27600
3.18481	27416.4
3.18662	27160.1
3.18844	26848.4
3.19025	26514.2
3.19206	26201.4
3.19387	25955.8
3.19569	25815.2
3.1975	25798
3.19931	25897.7
3.20113	26082.4
3.20294	26301.9
3.20475	26500.8
3.20656	26633.3
3.20838	26675.7
3.21019	26633.8
3.212	26540.7
3.21381	26447.2
3.21563	26406.6
3.21744	26458.6
3.21925	26617.2
3.22106	26866.9
3.22288	27166.2
3.22469	27460.7
3.2265	27697.4
3.22831	27840
3.23013	27877.1
3.23194	27823.1
3.23375	27711.5
3.23556	27583
3.23738	27472.2
3.23919	27398.4
3.241	27361.4
3.24281	27345.1
3.24463	27325
3.24644	27279.2
3.24825	27196
3.25006	27078.4
3.25188	26942.2
3.25369	26809.3
3.2555	26700.1
3.25731	26625.2
3.25913	26582.2
3.26094	26556.6
3.26275	26527
3.26456	26473.1
3.26638	26382.6
3.26819	26256
3.27	26106.4
3.27181	25955.7
3.27363	25828
3.27544	25742.5
3.27725	25708.2
3.27906	25721.6
3.28087	25768.2
3.28269	25826.9
3.2845	25874.6
3.28631	25892.2
3.28812	25867.1
3.28994	25795.2
3.29175	25680.3
3.29356	25532
3.29537	25363.7
3.29719	25190.5
3.299	25026.9
3.30081	24885.4
3.30262	24774.3
3.30444	24697.1
3.30625	24651
3.30806	24627.7
3.30987	24614.9
3.31169	24599.8
3.3135	24573.1
3.31531	24533
3.31712	24486.7
3.31894	24450.4
3.32075	24444.9
3.32256	24489.3
3.32437	24594.7
3.32619	24757.6
3.328	24959.3
3.32981	25167.2
3.33162	25342.6
3.33344	25449.6
3.33525	25464.4
3.33706	25382
3.33887	25217
3.34069	24999.9
3.3425	24768.8
3.34431	24559.1
3.34612	24394.8
3.34794	24283.6
3.34975	24217.5
3.35156	24178
3.35338	24143.9
3.35519	24100
3.357	24042.5
3.35881	23979.6
3.36063	23928.1
3.36244	23906.6
3.36425	23928
3.36606	23994.1
3.36788	24093.9
3.36969	24206.1
3.3715	24305.4
3.37331	24369.2
3.37513	24383.6
3.37694	24345.4
3.37875	24261
3.38056	24142
3.38238	23999.7
3.38419	23840.5
3.386	23664.2
3.38781	23465.8
3.38963	23240.3
3.39144	22987.4
3.39325	22715.7
3.39506	22443.6
3.39688	22196.1
3.39869	21998.9
3.4005	21871.5
3.40231	21820.8
3.40413	21839.1
3.40594	21904.6
3.40775	21987.7
3.40956	22057.3
3.41138	22088.6
3.41319	22067.6
3.415	21992.5
3.41681	21871.3
3.41863	21717.5
3.42044	21545.3
3.42225	21366.1
3.42406	21188.6
[truncated: 317 more rows]

[truncated: 1 more sheets: 849.0]
