# Supplementary material for: Persistent paramagnons in high-temperature infinite-layer nickelate superconductors
Source: Nat Commun. 2026 May 20;17:6645. doi: 10.1038/s41467-026-73083-3 (PMC13381760; doi:10.1038/s41467-026-73083-3)
Supplement: Supplementary file 3 — Source Data [file 41467_2026_73083_MOESM3_ESM.zip › source_data/Figure1/Figure1d.xlsx]

## Sheet: Sheet1
846.004	1.1596
846.2	1.1614
846.407	1.1642
846.605	1.1693
846.798	1.1765
846.998	1.1898
847.204	1.2098
847.396	1.2271
847.598	1.2477
847.796	1.25
848.002	1.2471
848.204	1.2383
848.387	1.2311
848.607	1.2251
848.8	1.2183
848.986	1.2116
849.209	1.2057
849.404	1.1968
849.607	1.1925
849.8	1.1896
849.995	1.1877
850.204	1.1851
850.402	1.1837
