# Supplementary material for: Persistent paramagnons in high-temperature infinite-layer nickelate superconductors
Source: Nat Commun. 2026 May 20;17:6645. doi: 10.1038/s41467-026-73083-3 (PMC13381760; doi:10.1038/s41467-026-73083-3)
Supplement: Supplementary file 3 — Source Data [file 41467_2026_73083_MOESM3_ESM.zip › source_data/Figure1/Figure1c.xlsx]

## Sheet: Sheet1
840.098	1.15362
840.199	1.15478
840.298	1.15501
840.394	1.15499
840.497	1.1549
840.604	1.15491
840.694	1.15495
840.797	1.15493
840.904	1.15487
841.002	1.15489
841.103	1.15484
841.207	1.15484
841.3	1.15485
841.396	1.15488
841.493	1.15487
841.601	1.15488
841.699	1.15485
841.802	1.15483
841.9	1.15496
841.996	1.15498
842.103	1.15499
842.199	1.15501
842.301	1.15508
842.396	1.15501
842.506	1.15492
842.608	1.15497
842.696	1.15493
842.8	1.15512
842.892	1.15511
843.008	1.15504
843.108	1.15512
843.198	1.15511
843.3	1.15516
843.402	1.15517
843.502	1.15527
843.608	1.15523
843.7	1.15534
843.806	1.15533
843.91	1.15534
844.004	1.15542
844.096	1.15551
844.201	1.15553
844.291	1.15555
844.405	1.15563
844.503	1.15581
844.594	1.1559
844.7	1.1559
844.802	1.15621
844.899	1.15621
845.005	1.15636
845.1	1.15648
845.204	1.15654
845.296	1.15699
845.395	1.15733
845.497	1.15755
845.594	1.15791
845.707	1.15826
845.807	1.15858
845.896	1.15901
846.004	1.15962
846.099	1.16042
846.2	1.16142
846.298	1.1628
846.407	1.16424
846.498	1.16595
846.605	1.16934
846.704	1.17299
846.798	1.17654
846.897	1.18114
846.998	1.18983
847.101	1.20335
847.204	1.20984
847.303	1.22148
847.396	1.22713
847.499	1.24107
847.598	1.24767
847.705	1.24912
847.796	1.25
847.899	1.24982
848.002	1.24707
848.105	1.24375
848.204	1.2383
848.295	1.23392
848.387	1.23115
848.504	1.22863
848.607	1.22509
848.7	1.2219
848.8	1.21831
848.889	1.21717
848.986	1.21161
849.098	1.20686
849.209	1.20572
849.299	1.20055
849.404	1.19682
849.499	1.19488
849.607	1.19254
849.705	1.19085
849.8	1.18964
849.904	1.18823
849.995	1.18769
850.101	1.18626
850.204	1.18505
850.3	1.1844
850.402	1.18368
850.499	1.18338
850.607	1.18297
850.703	1.18218
850.799	1.18194
850.9	1.1812
851	1.18054
851.098	1.18005
851.204	1.17961
851.3	1.17912
851.404	1.17887
851.493	1.17818
851.602	1.17794
851.706	1.17731
851.806	1.17704
851.902	1.17676
852.002	1.17646
852.106	1.1763
852.202	1.17593
852.3	1.17564
852.392	1.17545
852.504	1.17544
852.596	1.17518
852.694	1.17501
852.803	1.17479
852.897	1.17451
852.995	1.17458
853.106	1.17448
853.194	1.17446
853.304	1.17433
853.398	1.17413
853.503	1.17392
853.601	1.17375
853.702	1.17361
853.804	1.1734
853.911	1.17324
853.993	1.17313
854.098	1.1729
854.202	1.17277
854.297	1.1725
854.395	1.17227
854.502	1.17218
854.601	1.17189
854.71	1.17166
854.798	1.17138
854.903	1.17122
855.001	1.17116
855.098	1.17092
855.199	1.17071
855.298	1.17041
855.411	1.17047
855.495	1.17023
855.594	1.17001
855.701	1.1699
855.8	1.16979
855.897	1.16955
856	1.16945
856.107	1.16894
856.194	1.16908
856.293	1.16904
856.4	1.16898
856.497	1.16881
856.6	1.16877
856.71	1.16858
856.803	1.16856
856.914	1.16845
857.001	1.16825
857.1	1.1683
857.205	1.16822
857.301	1.16824
857.396	1.16823
857.487	1.16809
857.598	1.16814
857.692	1.16827
857.803	1.1681
857.905	1.16819
857.996	1.1682
858.106	1.16816
858.199	1.16812
858.298	1.16804
858.398	1.16817
858.501	1.1681
858.599	1.16817
858.696	1.16806
858.802	1.16815
858.893	1.16815
858.999	1.16819
859.095	1.16816
859.207	1.16809
859.3	1.16818
859.398	1.16815
859.504	1.1682
859.602	1.16758
859.697	1.1682
859.801	1.16837
859.905	1.16828
860.005	1.16828
860.103	1.16832
860.197	1.1683
860.305	1.16826
860.409	1.16828
860.501	1.16829
860.605	1.16832
860.707	1.1683
860.799	1.1682
860.895	1.16818
861.005	1.16821
861.097	1.16835
861.21	1.16829
861.301	1.16837
861.399	1.16836
861.498	1.1684
861.598	1.16844
861.692	1.16858
861.807	1.16861
861.89	1.16874
862.003	1.16879
862.093	1.16893
862.204	1.16911
862.304	1.1693
862.405	1.16949
862.493	1.16969
862.595	1.16994
862.7	1.1702
862.8	1.1706
862.905	1.17099
862.991	1.17148
863.102	1.17196
863.201	1.17255
863.295	1.17368
863.398	1.17378
863.498	1.17596
863.601	1.17722
863.7	1.17761
863.805	1.17973
863.901	1.18207
863.992	1.18331
864.101	1.18631
864.204	1.18938
864.296	1.19252
864.406	1.19475
864.494	1.19645
864.599	1.19848
864.696	1.19936
864.797	1.20002
864.896	1.20095
864.997	1.20106
865.102	1.20089
865.203	1.2005
865.306	1.20017
865.399	1.1995
865.506	1.19831
865.603	1.1974
865.692	1.19684
865.799	1.19545
865.901	1.1943
865.994	1.19305
866.097	1.19193
866.205	1.19091
866.3	1.19051
866.399	1.18879
866.492	1.1883
866.602	1.18735
866.701	1.18674
866.8	1.186
866.891	1.18541
867.01	1.18528
867.105	1.18463
867.202	1.18429
867.297	1.18382
867.395	1.18372
867.496	1.18312
867.598	1.18274
867.695	1.1825
867.797	1.18232
867.907	1.18195
867.992	1.18184
868.1	1.18167
868.191	1.18159
868.304	1.18123
868.389	1.18121
868.501	1.18117
868.599	1.181
868.699	1.18092
868.8	1.18078
868.907	1.18061
868.994	1.18054
869.104	1.18044
869.196	1.17971
869.298	1.18037
869.398	1.18033
869.504	1.18018
869.598	1.18009
869.708	1.18004
869.802	1.17986
869.896	1.17969
869.989	1.17965
