# Supplementary material for: Persistent paramagnons in high-temperature infinite-layer nickelate superconductors
Source: Nat Commun. 2026 May 20;17:6645. doi: 10.1038/s41467-026-73083-3 (PMC13381760; doi:10.1038/s41467-026-73083-3)
Supplement: Supplementary file 3 — Source Data [file 41467_2026_73083_MOESM3_ESM.zip › source_data/Figure1/Figure1a.xlsx]

## Sheet: Sheet1
89.8514	0.296027
88.7315	0.294355
88.193	0.292507
87.3698	0.291145
86.5688	0.289521
85.8609	0.288189
84.9481	0.286272
84.1992	0.284815
83.4335	0.283194
82.6646	0.281851
81.915	0.280441
81.2147	0.27932
80.5324	0.278213
79.9366	0.276633
79.3857	0.275421
78.6037	0.274098
77.8466	0.272769
77.3563	0.271688
76.753	0.270354
76.1372	0.269186
75.5578	0.267964
74.9165	0.266945
74.2706	0.265668
73.6382	0.264414
73.0381	0.263125
72.4369	0.262124
71.8656	0.260915
71.2728	0.259854
70.7025	0.258541
70.1045	0.257395
69.1253	0.255916
68.654	0.254573
68.0947	0.253663
67.411	0.252318
66.7435	0.250926
65.9958	0.249808
65.3615	0.248413
64.7074	0.247219
64.0729	0.245983
63.4552	0.244911
62.8711	0.243808
62.294	0.242423
61.7799	0.241463
61.1441	0.240412
60.2257	0.239178
59.6761	0.237837
59.1741	0.236685
58.4921	0.235544
57.8882	0.234355
57.2627	0.233136
56.6104	0.231863
56.0402	0.230989
55.4019	0.229652
54.7477	0.22853
54.2242	0.227448
53.6151	0.226494
52.9966	0.225216
52.3769	0.224112
51.8125	0.22285
51.0899	0.221729
50.436	0.220555
49.9305	0.219343
49.1847	0.217901
48.5449	0.216912
47.8994	0.215562
47.2141	0.214388
46.5537	0.212983
45.9377	0.211868
45.2733	0.210608
44.6247	0.209254
43.9606	0.208169
43.2875	0.20679
42.6399	0.205575
42.0014	0.20443
41.2936	0.203037
40.7057	0.201555
40.1096	0.200506
39.4766	0.199134
38.7925	0.197865
38.1844	0.19648
37.5641	0.194893
36.9031	0.193817
36.292	0.192014
35.6802	0.190536
35.0009	0.188499
34.4356	0.186704
33.7705	0.184075
33.1297	0.179348
32.5021	0.168524
31.8983	0.138392
31.1789	0.0643397
30.5988	0.0119007
29.9741	0.000637258
29.3979	7.32371e-05
28.7986	7.60906e-06
28.2554	3.04362e-05
27.5913	-3.04324e-05
26.9241	-0.000125576
26.409	4.75665e-05
25.7442	-4.18585e-05
25.2068	-9.70357e-05
24.6288	2.85371e-05
24.0108	3.61664e-05
23.3922	-0.000118968
22.7777	1.04692e-05
22.2076	-0.000138003
21.7368	-3.33149e-05
