# Supplementary material for: Persistent paramagnons in high-temperature infinite-layer nickelate superconductors
Source: Nat Commun. 2026 May 20;17:6645. doi: 10.1038/s41467-026-73083-3 (PMC13381760; doi:10.1038/s41467-026-73083-3)
Supplement: Supplementary file 3 — Source Data [file 41467_2026_73083_MOESM3_ESM.zip › source_data/Figure1/Figure1g.xlsx]

## Sheet: Sheet1
846.5	0.1689
846.75	0.3535
847	0.5784
847.25	0.8696
847.5	0.9481
847.75	0.7265
848	0.588
848.25	0.3502
848.5	0.2252
848.75	0.17
849	0.1248
