# Supplementary material for: Persistent paramagnons in high-temperature infinite-layer nickelate superconductors
Source: Nat Commun. 2026 May 20;17:6645. doi: 10.1038/s41467-026-73083-3 (PMC13381760; doi:10.1038/s41467-026-73083-3)
Supplement: Supplementary file 3 — Source Data [file 41467_2026_73083_MOESM3_ESM.zip › source_data/Figure1/Figure1f.xlsx]

## Sheet: Sheet1
-0.199375	4382.51
-0.193938	4408.56
-0.1885	4827.84
-0.183062	5190.18
-0.177625	5186.87
-0.172187	5309.78
-0.16675	5677.91
-0.161312	5933.96
-0.155875	6366.47
-0.150438	7183.05
-0.145	7596.74
-0.139563	7323.74
-0.134125	7202.76
-0.128688	7453.42
-0.12325	7623.01
-0.117813	7970.58
-0.112375	8654.07
-0.106938	9046.91
-0.1015	9366.15
-0.0960625	10490
-0.090625	11883.5
-0.0851875	12568.6
-0.07975	12978.3
-0.0743125	13396.4
-0.068875	13049.3
-0.0634375	12169.3
-0.058	11883.2
-0.0525625	12160.1
-0.047125	12537.2
-0.0416875	13148.9
-0.03625	13780.6
-0.0308125	14766.6
-0.025375	17685.6
-0.0199375	21857.2
-0.0145	24044.8
-0.0090625	24403.3
-0.003625	26362.4
0.0018125	29424.8
0.00725	30191.1
0.0126875	29637.3
0.018125	30971.5
0.0235625	33443.8
0.029	35426.6
0.0344375	38358.3
0.039875	42759.8
0.0453125	46680.8
0.05075	49853.2
0.0561875	53066.1
0.061625	54827
0.0670625	53997.6
0.0725	52204.5
0.0779375	50466.3
0.083375	48113.8
0.0888125	45654.1
0.09425	44086.6
0.0996875	42919
0.105125	41956.4
0.110562	41837.1
0.116	41780.3
0.121438	40692.7
0.126875	39512.5
0.132312	39168
0.13775	38844.1
0.143187	38146.9
0.148625	37570.6
0.154062	36683.4
0.1595	35060.4
0.164937	33656
0.170375	33160.9
0.175813	33207.8
0.18125	33634.8
0.186688	34247.2
0.192125	34401.3
0.197563	34258.8
0.203	34398.2
0.208437	34327.6
0.213875	33813.4
0.219312	33909.1
0.22475	34660.4
0.230187	34723.3
0.235625	34024.6
0.241063	33400.9
0.2465	32544.2
0.251937	31522.7
0.257375	31873.1
0.262813	33789.1
0.26825	35460.2
0.273687	36028.3
0.279125	35898.9
0.284562	35131.1
0.29	34330.3
0.295438	34729.9
0.300875	35817
0.306312	36122.7
0.31175	36197.6
0.317188	37175.4
0.322625	38144.7
0.328062	38284
0.3335	38672.7
0.338938	39590.4
0.344375	39709.6
0.349813	39115.9
0.35525	39186.2
0.360687	39603.6
0.366125	39267.1
0.371563	38959.3
0.377	39775.6
0.382437	40760.9
0.387875	40742.2
0.393313	40364.8
0.39875	40459.1
0.404187	40602.8
0.409625	40541.8
0.415063	41019
0.4205	42358.7
0.425938	43752.5
0.431375	44417.7
0.436812	44482.4
0.44225	44556.3
0.447688	44976.2
0.453125	45550
0.458562	45871.8
0.464	45751.4
0.469438	45226.5
0.474875	44496.8
0.480312	44155.1
0.48575	44866.4
0.491187	46413.2
0.496625	47812.5
0.502062	48528.6
0.5075	48640.2
0.512938	48158.1
0.518375	47386
0.523813	47240.4
0.52925	48020.4
0.534687	48903.2
0.540125	49459.8
0.545562	50206
0.551	51278.6
0.556438	52213.7
0.561875	52928.7
0.567312	53466.6
0.57275	53486.3
0.578187	53105.3
0.583625	53063.8
0.589063	53477.7
0.5945	53783.1
0.599938	53820.8
0.605375	53715.4
0.610812	53448.4
0.61625	53419.6
0.621687	54083.1
0.627125	54757.7
0.632563	54580.8
0.638	54230.6
0.643437	54677.6
0.648875	55245.9
0.654312	54946.2
0.65975	54315.1
0.665188	54232
0.670625	54611
0.676063	55352.9
0.6815	56593
0.686937	57535
0.692375	57214.6
0.697812	56318.1
0.70325	56132.7
0.708688	56465.3
0.714125	56591.8
0.719562	56892.3
0.725	57737
0.730437	58463.7
0.735875	58759.2
0.741313	59104.6
0.74675	59366.3
0.752188	59183.8
0.757625	59430.1
0.763062	60861.9
0.7685	62244.2
0.773937	62051.4
0.779375	60693.5
0.784813	59489.2
0.79025	59181.4
0.795687	60139.7
0.801125	61921.1
0.806562	62817.1
0.812	62050
0.817438	61397.2
0.822875	62458.8
0.828313	64025.1
0.83375	64340.1
0.839187	64038.3
0.844625	64768.1
0.850063	66615.7
0.8555	68522.6
0.860938	69792.6
0.866375	70114.8
0.871812	69524.4
0.87725	69037.8
0.882687	69864.5
0.888125	71549
0.893563	72451.5
0.899	72290.7
0.904438	72471.3
0.909875	73777.7
0.915312	75521.3
0.92075	76985.6
0.926188	78122.8
0.931625	78917.4
0.937063	79267.8
0.9425	79380.9
0.947937	79707
0.953375	80577.8
0.958812	81832.4
0.96425	82831.5
0.969688	83274.4
0.975125	83614.9
0.980563	84291.2
0.986	85509.7
0.991437	87697.7
0.996875	90567.1
1.00231	92543.5
1.00775	92967.9
1.01319	93094.1
1.01862	93427.6
1.02406	93009.5
1.0295	92112.2
1.03494	91979.5
1.04038	92268
1.04581	92369.5
1.05125	93266.8
1.05669	95083.1
1.06212	96306.4
1.06756	97149
1.073	99182.3
1.07844	101740
1.08387	103415
1.08931	105096
1.09475	107335
1.10019	108269
1.10563	107025
1.11106	105126
1.1165	103816
1.12194	103750
1.12738	105590
1.13281	107901
1.13825	107980
1.14369	106195
1.14912	105139
1.15456	105064
1.16	104678
1.16544	104229
1.17088	104176
1.17631	103939
1.18175	103800
1.18719	104530
1.19263	105335
1.19806	105406
1.2035	105610
1.20894	106340
1.21437	106566
1.21981	106082
1.22525	105599
1.23069	104936
1.23612	103675
1.24156	102290
1.247	101112
1.25244	99985.7
1.25788	99183.8
1.26331	98913
1.26875	98802.2
1.27419	98961.8
1.27963	99701
1.28506	100010
1.2905	98810.7
1.29594	97112.8
1.30137	96315.6
1.30681	95681.4
1.31225	93933.2
1.31769	91629.8
1.32313	89858
1.32856	88443.7
1.334	87103.7
1.33944	86461.3
1.34488	86559.5
1.35031	86084.5
1.35575	84255.1
1.36119	82174.3
1.36662	81330.3
1.37206	81663.3
1.3775	81926.8
1.38294	81430.7
1.38837	80643.1
1.39381	80123.8
1.39925	79616.1
1.40469	78628.5
1.41013	77308.4
1.41556	76114.1
1.421	75172.4
1.42644	74412.1
1.43188	73631.6
1.43731	72367.2
1.44275	70608.7
1.44819	69240.6
1.45362	68882
1.45906	69215.7
1.4645	69850.4
1.46994	70310
1.47538	69662.1
1.48081	68153.1
1.48625	67611.3
1.49169	68280.2
1.49713	68205.3
1.50256	67195
1.508	67149.6
1.51344	67810.1
1.51887	67057.6
1.52431	65024.8
1.52975	63418.5
1.53519	62535.6
1.54062	62227.2
1.54606	62722.7
1.5515	62943
1.55694	61840.8
1.56238	60920.9
1.56781	61584.2
1.57325	62390
1.57869	62091.5
1.58413	61713.3
1.58956	61852.4
1.595	61878.1
1.60044	61756.9
1.60587	61342.5
1.61131	59750.1
1.61675	57560.3
1.62219	56553.4
1.62763	56715.5
1.63306	56838.6
1.6385	56888.1
1.64394	56969.2
1.64938	56431.9
1.65481	55591.6
1.66025	55354.8
1.66569	55337
1.67112	55253.1
1.67656	56172.1
1.682	57908.7
1.68744	58306.6
1.69287	56800.4
1.69831	55251.3
1.70375	54635.6
1.70919	54163.3
1.71463	53497.8
1.72006	53189.2
1.7255	53359.6
1.73094	53611.9
1.73638	53711.3
1.74181	53556.3
1.74725	52948.7
1.75269	51890
1.75812	50979.4
1.76356	51033.8
1.769	52102.4
1.77444	53358.2
1.77988	54051.8
1.78531	53857.6
1.79075	52622.9
1.79619	50767.5
1.80163	49244.6
1.80706	48363.7
1.8125	47798.2
1.81794	47836.4
1.82337	48860.9
1.82881	50027.7
1.83425	50325.8
1.83969	49980.2
1.84512	49437.9
1.85056	48611.2
1.856	47877.7
1.86144	47816.9
1.86688	47952.6
1.87231	47699
1.87775	47625.9
1.88319	48044.4
1.88862	48012.3
1.89406	47196.5
1.8995	46686.6
1.90494	46906.8
1.91037	46813.3
1.91581	45853.8
1.92125	44902.3
1.92669	44859.2
1.93213	45576.3
1.93756	46193.6
1.943	45926.6
1.94844	44844.6
1.95388	43868.8
1.95931	43455.2
1.96475	42982
1.97019	42182.8
1.97562	41809.2
1.98106	42016.8
1.9865	41959.2
1.99194	41604.4
1.99737	41665.8
2.00281	41689
2.00825	40853
2.01369	40014
2.01912	40202.1
2.02456	40475.4
2.03	39758.3
2.03544	38848.5
2.04088	38729.4
2.04631	39031.8
2.05175	39093.5
2.05719	38736.5
2.06263	38194.6
2.06806	38240.7
2.0735	39128.4
2.07894	39607.2
2.08438	38920.9
2.08981	38316.9
2.09525	38597.3
2.10069	38814.2
2.10613	38793.7
2.11156	39486.5
2.117	40380.6
2.12244	40186.2
2.12787	39338.1
2.13331	38752.9
2.13875	38044.8
2.14419	37107.4
2.14962	36797
2.15506	37039.2
2.1605	36909.5
2.16594	36381.6
2.17137	35895.9
2.17681	35379.1
2.18225	34959.5
2.18769	35069
2.19313	35500.9
2.19856	35726.4
2.204	35605.4
2.20944	35023.5
2.21488	33970.8
2.22031	33125.4
2.22575	33104.7
2.23119	33468.8
2.23663	33416.7
2.24206	32911.4
2.2475	32572.4
2.25294	32834
2.25838	33397.3
2.26381	33659.2
2.26925	33683.8
2.27469	33995.5
2.28012	34451.7
2.28556	34488.9
2.291	34191.2
2.29644	33921.6
2.30187	33593.2
2.30731	33180.9
2.31275	32946.8
2.31819	32850.9
2.32362	32740.2
2.32906	32747
2.3345	32805.4
2.33994	32668.8
2.34538	32515.9
2.35081	32457.4
2.35625	32061.3
2.36169	31291.6
2.36713	30733.1
2.37256	30494.8
2.378	30330.8
2.38344	30464.9
2.38888	30862.1
2.39431	30748.4
2.39975	30000.8
2.40519	29582.6
2.41063	29951
2.41606	30470.1
2.4215	30548.1
2.42694	30205.2
2.43237	29704.2
2.43781	29350.5
2.44325	29410.5
2.44869	29845.5
2.45412	30141.9
2.45956	29626.2
2.465	28269.4
2.47044	26874.4
2.47587	26001.4
2.48131	25466.7
2.48675	25330.1
2.49219	26001.8
2.49763	27119.9
2.50306	27933.9
2.5085	28430.4
2.51394	28568
2.51938	27761.9
2.52481	26442.2
2.53025	26038.7
2.53569	26641
2.54113	27039.3
2.54656	26988.9
2.552	27085.4
2.55744	27246.5
2.56288	27210.6
2.56831	27261.3
2.57375	27392.2
2.57919	27140.3
2.58462	26422.8
2.59006	25424.7
2.5955	24246
2.60094	23319.9
2.60637	23178.7
2.61181	23623.1
2.61725	24062.3
2.62269	24365.5
2.62812	24636.9
2.63356	24707.5
2.639	24453.4
2.64444	24211.4
2.64988	24385
2.65531	24734.8
2.66075	24607.8
2.66619	23966.6
2.67163	23349.7
2.67706	22804
2.6825	22117.3
2.68794	21708.4
2.69338	21729.9
2.69881	21377.1
2.70425	20540.6
2.70969	20196.1
2.71513	20289.4
2.72056	19960
2.726	19741.9
2.73144	20429.6
2.73687	21046.9
2.74231	20777.6
2.74775	20518.9
2.75319	20670.6
2.75862	20578.3
2.76406	20568.5
2.7695	21141.8
2.77494	21365.3
2.78037	20940.8
2.78581	21186.6
2.79125	22143.9
2.79669	22306.6
2.80213	21711.9
2.80756	21564.8
2.813	21624.1
2.81844	21117.9
2.82388	20489.4
2.82931	20216.3
2.83475	20009
2.84019	19805.6
2.84563	19678.6
2.85106	19319
2.8565	18783.4
2.86194	18501.2
2.86738	18392.5
2.87281	18319.1
2.87825	18517.7
2.88369	18677.3
2.88912	18246.7
2.89456	17777.7
2.9	17976.1
2.90544	18214.7
2.91087	17893.5
2.91631	17697.8
2.92175	18008
2.92719	18087.4
2.93262	17737.6
2.93806	17635.4
2.9435	17797.5
2.94894	17657.2
2.95438	17350.1
2.95981	17342.4
2.96525	17486.9
2.97069	17545.7
2.97613	17658.2
2.98156	17703
2.987	17413.6
2.99244	17204.6
2.99788	17486.4
3.00331	17629.9
3.00875	17151.1
3.01419	16865.5
3.01963	17263.4
3.02506	17371.8
3.0305	16699.1
3.03594	16199.9
3.04137	16270
3.04681	16242.1
3.05225	16203.9
3.05769	16694.5
3.06312	17036.5
3.06856	16406.9
3.074	15452.8
3.07944	15002.8
3.08487	14793.4
3.09031	14533.5
3.09575	14462
3.10119	14509.8
3.10663	14320.6
3.11206	13879.7
3.1175	13443.7
3.12294	13344.9
3.12838	13724.3
3.13381	14138.1
3.13925	14215.7
3.14469	14410.4
3.15013	14962.8
3.15556	15207.7
3.161	14965.7
3.16644	14887.8
3.17188	14940.8
3.17731	14600.4
3.18275	14176.4
3.18819	14073.8
3.19362	13953.2
3.19906	13778.9
3.2045	13867.6
3.20994	13791.9
3.21537	13266.6
3.22081	13144
3.22625	13786.1
3.23169	14206.2
3.23712	13843.8
3.24256	13182.7
3.248	12560.8
3.25344	12131.7
3.25888	12204.4
3.26431	12562.2
3.26975	12713.3
3.27519	12847.1
3.28063	13184.3
3.28606	13259.4
3.2915	12925
3.29694	12713.7
3.30238	12742.6
3.30781	12627.2
3.31325	12314.4
3.31869	12065.8
3.32412	12121.8
3.32956	12511.5
3.335	12688.6
3.34044	12089.6
3.34587	11258.1
3.35131	11103.7
3.35675	11405.4
3.36219	11519.4
3.36762	11619
3.37306	12023.1
3.3785	12535.4
3.38394	12977.8
3.38937	13189.1
3.39481	12847.6
3.40025	12176.5
3.40569	11843.1
3.41113	11888
3.41656	11960.8
3.422	12117.1
3.42744	12291.3
3.43288	12061.7
3.43831	11554
3.44375	11285.7
3.44919	11204.3
3.45463	11065.8
3.46006	11057.6
3.4655	11247.2
3.47094	11363.7
3.47637	11290.3
3.48181	10968.3
3.48725	10332.9
3.49269	9776.06
3.49812	9741.69
3.50356	9988.59
3.509	10192.7
3.51444	10498.7
3.51987	10801.8
3.52531	10744.7
3.53075	10640.2
3.53619	10964.1
3.54162	11284.3
3.54706	11076.4
3.5525	10791.9
3.55794	10922.8
3.56338	11021.6
3.56881	10593.1
3.57425	9979.26
3.57969	9643.79
3.58513	9424.24
3.59056	9130.15
3.596	9157.4
3.60144	9742.9
3.60688	10212.1
3.61231	9874.8
3.61775	9111.89
3.62319	8683.41
3.62862	8650.69
3.63406	8732.56
3.6395	8904.91
3.64494	9193.81
3.65037	9629.44
3.65581	10295.9
3.66125	10861.1
3.66669	10785.3
3.67212	10285.8
3.67756	10003.4
3.683	9898.53
3.68844	9671.03
3.69387	9582.35
3.69931	9835.42
3.70475	10109.1
3.71019	10197.8
3.71563	10079.2
3.72106	9574.51
3.7265	8855.49
3.73194	8501.6
3.73738	8544.24
3.74281	8550.98
3.74825	8576.49
3.75369	8847.4
3.75913	9048.92
3.76456	8886.73
3.77	8619.45
3.77544	8551.11
3.78087	8668.41
3.78631	8781.68
3.79175	8697.93
3.79719	8552.82
3.80262	8726.02
3.80806	9055.22
3.8135	8948.14
3.81894	8464.91
3.82437	8136.46
3.82981	7963.68
3.83525	7801.63
3.84069	7941.75
3.84612	8349.99
3.85156	8534.78
3.857	8587.32
3.86244	8916.1
3.86788	9194.2
3.87331	8999.62
3.87875	8711.32
3.88419	8652.07
3.88963	8497.2
3.89506	8167.71
3.9005	8035.67
3.90594	8108.46
3.91138	8119.66
3.91681	8116.98
3.92225	8182.12
3.92769	8192.65
3.93312	8249.48
3.93856	8540.01
3.944	8727.07
3.94944	8357.79
3.95487	7745.37
3.96031	7573.4
3.96575	7844.66
3.97119	8047.77
3.97662	8063.73
3.98206	8057.22
3.9875	7847.79
3.99294	7308.79
3.99837	6956.58
